# Supplementary material for: Synthesis and crystal structure of a heterobimetallic nickel–manganese 12-metallacrown-4 methanol disolvate monohydrate compound
Source: Acta Crystallogr E Crystallogr Commun. 2020 Oct 6;76(Pt 11):1720–4. doi: 10.1107/S205698902001316X (PMC7643227; doi:10.1107/S205698902001316X)
Supplement: Supplementary file 1 [file e-76-01720-sup1.cif]

##############################################################################
#                                                                            #
# This CIF contains the data in a paper accepted for publication in          #
# Acta Crystallographica Section E. It conforms to the requirements of       #
# Notes for Authors for Acta Crystallographica Section E, and has been       #
# peer reviewed under the auspices of the IUCr Commission on Journals.       #
#                                                                            #
# Full details of the Crystallographic Information File format               #
# are given in the paper "The Crystallographic Information File (CIF):       #
# a New Standard Archive File for Crystallography" by S. R. Hall, F. H.      #
# Allen and I. D. Brown [Acta Cryst. (1991), A47, 655-685].                  #
#                                                                            #
# The current version of the core CIF dictionary is obtainable from          #
# ftp://ftp.iucr.org/pub/cif_core.dic.                                       #
#                                                                            #
# Software is freely available for graphical display of the structure(s)     #
# in this CIF. For information consult the CIF software page                 #
# http://www.iucr.org/resources/cif/software.                                #
#                                                                            #
# This file may be used for bona fide research purposes within the           #
# scientific community so long as proper attribution is given to the journal # 
# article from which it was obtained.                                        #
#                                                                            #
##############################################################################
data_I
_audit_creation_method     'SHELXL-2018/3'
_chemical_name_systematic
;\
Di-\m-acetato-tetrakis(\m~4~-<i>N</i>,2-dioxidobenzene-1-carboximidato)\
hexamethanoltetramanganese(III)nickel(II) methanol disolvate monohydrate
;
_chemical_name_common     ?
_chemical_formula_moiety     'C38 H46 Mn4 N4 Ni O22, 2(C H4 O), H2 O'
_chemical_formula_sum     'C40 H56 Mn4 N4 Ni O25'
_chemical_formula_iupac
               '[Mn4 Ni1 (C7 H4 N1 O3)4 (C2 H3 O2)2 (C1 H4 O1)6], 2C H4 O, H2 O'
_chemical_formula_weight     1271.35
_chemical_melting_point     ?
_space_group_crystal_system     triclinic
_space_group_name_H-M_alt     'P -1'
_space_group_name_Hall     '-P 1'
loop_
    _space_group_symop_operation_xyz
    'x, y, z'
    '-x, -y, -z'
_cell_length_a     10.3647(7)
_cell_length_b     10.7781(8)
_cell_length_c     11.8303(8)
_cell_angle_alpha     85.318(3)
_cell_angle_beta     86.231(3)
_cell_angle_gamma     77.583(3)
_cell_volume     1284.78(16)
_cell_formula_units_Z     1
_cell_measurement_reflns_used     9780
_cell_measurement_theta_min     2.5896
_cell_measurement_theta_max     30.5600
_cell_measurement_temperature     150(2)
_exptl_crystal_description     block
_exptl_crystal_colour     brown
_exptl_crystal_size_max     0.240
_exptl_crystal_size_mid     0.220
_exptl_crystal_size_min     0.130
_exptl_crystal_density_diffrn     1.643
_exptl_crystal_density_meas     ?
_exptl_crystal_density_method     ?
_exptl_crystal_F_000     652
_exptl_absorpt_coefficient_mu     1.404
_exptl_absorpt_correction_type     multi-scan
_exptl_absorpt_process_details
;
(<i>SADABS2016/2</i>; Krause <i>et al.</i>, 2015)
;
_exptl_absorpt_correction_T_min     0.615857
_exptl_absorpt_correction_T_max     0.746067
_diffrn_ambient_temperature     150(2)
_diffrn_source     'fine focus sealed tube X-ray source'
_diffrn_source_voltage     '50 kV'
_diffrn_source_current     '30 mA'
_diffrn_radiation_type     MoK\a
_diffrn_radiation_wavelength     0.71073
_diffrn_radiation_monochromator     'Triumph curved graphite crystal'
_diffrn_measurement_device_type     'Bruker AXS D8 Quest CMOS diffractometer'
_diffrn_measurement_method     'omega and phi scans'
_diffrn_detector_area_resol_mean     10.4167
_diffrn_reflns_number     13573
_diffrn_reflns_av_R_equivalents     0.0263
_diffrn_reflns_av_unetI/netI     0.0505
_diffrn_reflns_theta_min     2.508
_diffrn_reflns_theta_max     30.616
_diffrn_reflns_theta_full     25.242
_diffrn_measured_fraction_theta_max     0.982
_diffrn_measured_fraction_theta_full     0.996
_diffrn_reflns_limit_h_min     -14
_diffrn_reflns_limit_h_max     14
_diffrn_reflns_limit_k_min     -15
_diffrn_reflns_limit_k_max     15
_diffrn_reflns_limit_l_min     -16
_diffrn_reflns_limit_l_max     16
_refine_special_details
;
A single electron density disordered around an inversion center
was refined as a water molecule located slightly offset of the
inversion center. The water H atom positions were initially refined
and O-H and H...H distances were restrained to 0.84(2) and 1.36(2)
Angstrom, respectively and further restrained based on hydrogen
bonding considerations while a damping factor was applied. In the
final refinement cycles the H atoms were constrained to ride on
the oxygen carrier atom.
;
_reflns_number_total     7767
_reflns_number_gt     6204
_reflns_threshold_expression     'I > 2\s(I)'
_refine_ls_structure_factor_coef     Fsqd
_refine_ls_matrix_type     full
_refine_ls_R_factor_all     0.0642
_refine_ls_R_factor_gt     0.0495
_refine_ls_wR_factor_gt     0.1308
_refine_ls_wR_factor_ref     0.1372
_refine_ls_goodness_of_fit_ref     1.069
_refine_ls_restrained_S_all     1.073
_refine_ls_number_reflns     7767
_refine_ls_number_parameters     355
_refine_ls_number_restraints     9
_refine_ls_hydrogen_treatment     mixed
_refine_ls_weighting_scheme     calc
_refine_ls_weighting_details
              'w=1/[\s^2^(Fo^2^)+(0.0720P)^2^+1.2905P] where P=(Fo^2^+2Fc^2^)/3'
_atom_sites_solution_hydrogens     mixed
_atom_sites_solution_primary     direct
_atom_sites_solution_secondary     difmap
_refine_ls_shift/su_max     0.030
_refine_ls_shift/su_mean     0.002
_refine_diff_density_max     1.791
_refine_diff_density_min     -1.016
_refine_ls_extinction_method     none
_refine_ls_extinction_coef     .
loop_
    _atom_type_symbol
    _atom_type_description
    _atom_type_scat_dispersion_real
    _atom_type_scat_dispersion_imag
    _atom_type_scat_source
    'C' 'C' 0.0033 0.0016
                         'International Tables Vol C Tables 4.2.6.8 and 6.1.1.4'
    'H' 'H' 0.0000 0.0000
                         'International Tables Vol C Tables 4.2.6.8 and 6.1.1.4'
    'N' 'N' 0.0061 0.0033
                         'International Tables Vol C Tables 4.2.6.8 and 6.1.1.4'
    'O' 'O' 0.0106 0.0060
                         'International Tables Vol C Tables 4.2.6.8 and 6.1.1.4'
    'Mn' 'Mn' 0.3368 0.7283
                         'International Tables Vol C Tables 4.2.6.8 and 6.1.1.4'
    'Ni' 'Ni' 0.3393 1.1124
                         'International Tables Vol C Tables 4.2.6.8 and 6.1.1.4'
_computing_data_collection
;
APEX3 (Bruker, 2018)
;
_computing_cell_refinement
;
SAINT (Bruker, 2018)
;
_computing_data_reduction
;
SAINT (Bruker, 2018)
;
_computing_structure_solution
;
SHELXS97 (Sheldrick, 2008)
;
_computing_structure_refinement
;
<i>SHELXL2018/3</i> (Sheldrick, 2015),
<i>SHELXLE</i> (H\"ubschle <i>et al.</i>, 2011)
;
_computing_molecular_graphics
;
Mercury (Macrae et al., 2020)
;
_computing_publication_material
;
publCIF (Westrip, 2010)
;
loop_
    _atom_site_type_symbol
    _atom_site_label
    _atom_site_fract_x
    _atom_site_fract_y
    _atom_site_fract_z
    _atom_site_U_iso_or_equiv
    _atom_site_adp_type
    _atom_site_calc_flag
    _atom_site_occupancy
    _atom_site_disorder_assembly
    _atom_site_disorder_group
    Ni Ni1 0.5000 0.5000 0.5000 0.01808(10) Uani d 1 . .
    Mn Mn1 0.72582(4) 0.43090(3) 0.28526(3) 0.01909(10) Uani d 1 . .
    Mn Mn2 0.59489(3) 0.76188(3) 0.52263(3) 0.01796(9) Uani d 1 . .
    O O1 0.65814(17) 0.52833(15) 0.40892(14) 0.0203(3) Uani d 1 . .
    O O2 0.81297(18) 0.57917(17) 0.25092(15) 0.0256(4) Uani d 1 . .
    O O3 0.72951(19) 0.85163(17) 0.49693(15) 0.0272(4) Uani d 1 . .
    O O4 0.44721(17) 0.67981(15) 0.54628(13) 0.0191(3) Uani d 1 . .
    O O5 0.50532(17) 0.84616(15) 0.65760(14) 0.0209(3) Uani d 1 . .
    O O6 0.21353(19) 0.66578(18) 0.83693(15) 0.0278(4) Uani d 1 . .
    O O7 0.61523(18) 0.44755(16) 0.64128(14) 0.0239(3) Uani d 1 . .
    O O8 0.70764(18) 0.61703(17) 0.64174(15) 0.0259(4) Uani d 1 . .
    O O9 0.8980(2) 0.3245(2) 0.37362(19) 0.0349(4) Uani d 1 . .
    H H9O 0.964(3) 0.307(4) 0.331(3) 0.052 Uiso d 1 . .
    O O10 0.5606(2) 0.5444(2) 0.17778(16) 0.0344(4) Uani d 1 . .
    H H10O 0.498(3) 0.576(4) 0.222(3) 0.052 Uiso d 1 . .
    O O11 0.4808(2) 0.90151(17) 0.39868(17) 0.0300(4) Uani d 1 . .
    H H11O 0.486(4) 0.977(2) 0.384(3) 0.045 Uiso d 1 . .
    O O12 0.8752(3) 0.7344(5) 0.7432(3) 0.0847(13) Uani d 1 . .
    H H12A 0.8150 0.7177 0.7066 0.127 Uiso calc 1 . .
    O O13 1.015(3) 0.4661(18) -0.003(2) 0.156(6) Uani d 0.5 A -1
    H H13A 0.9779 0.5158 0.0521 0.233 Uiso d 0.5 A -1
    H H13B 0.9842 0.3968 0.0223 0.233 Uiso d 0.5 A -1
    N N1 0.3884(2) 0.69063(18) 0.65720(15) 0.0182(4) Uani d 1 . .
    N N2 0.6789(2) 0.65323(18) 0.39992(16) 0.0199(4) Uani d 1 . .
    C C1 0.7675(2) 0.6685(2) 0.31880(19) 0.0213(4) Uani d 1 . .
    C C2 0.8140(2) 0.7887(2) 0.3086(2) 0.0220(4) Uani d 1 . .
    C C3 0.8848(3) 0.8180(2) 0.2086(2) 0.0273(5) Uani d 1 . .
    H H3 0.8979 0.7621 0.1488 0.033 Uiso calc 1 . .
    C C4 0.9360(3) 0.9269(3) 0.1955(3) 0.0338(6) Uani d 1 . .
    H H4 0.9836 0.9460 0.1272 0.041 Uiso calc 1 . .
    C C5 0.9169(3) 1.0079(3) 0.2831(3) 0.0342(6) Uani d 1 . .
    H H5 0.9525 1.0825 0.2747 0.041 Uiso calc 1 . .
    C C6 0.8469(3) 0.9817(2) 0.3826(2) 0.0301(5) Uani d 1 . .
    H H6 0.8353 1.0383 0.4417 0.036 Uiso calc 1 . .
    C C7 0.7929(2) 0.8724(2) 0.3972(2) 0.0232(5) Uani d 1 . .
    C C8 0.4211(2) 0.7826(2) 0.70775(18) 0.0183(4) Uani d 1 . .
    C C9 0.3615(2) 0.8147(2) 0.82130(18) 0.0203(4) Uani d 1 . .
    C C10 0.4022(3) 0.9118(3) 0.8729(2) 0.0268(5) Uani d 1 . .
    H H10 0.4670 0.9525 0.8345 0.032 Uiso calc 1 . .
    C C11 0.3501(3) 0.9492(3) 0.9781(2) 0.0327(6) Uani d 1 . .
    H H11 0.3787 1.0151 1.0116 0.039 Uiso calc 1 . .
    C C12 0.2558(3) 0.8900(3) 1.0346(2) 0.0316(6) Uani d 1 . .
    H H12 0.2203 0.9151 1.1073 0.038 Uiso calc 1 . .
    C C13 0.2134(3) 0.7951(3) 0.9856(2) 0.0259(5) Uani d 1 . .
    H H13 0.1483 0.7557 1.0252 0.031 Uiso calc 1 . .
    C C14 0.2643(2) 0.7553(2) 0.87871(19) 0.0216(4) Uani d 1 . .
    C C15 0.6980(3) 0.5059(2) 0.6754(2) 0.0258(5) Uani d 1 . .
    C C16 0.7891(4) 0.4355(3) 0.7642(3) 0.0443(8) Uani d 1 . .
    H H16A 0.8066 0.3439 0.7540 0.066 Uiso calc 1 . .
    H H16B 0.7475 0.4518 0.8399 0.066 Uiso calc 1 . .
    H H16C 0.8726 0.4649 0.7565 0.066 Uiso calc 1 . .
    C C17 0.9312(5) 0.3374(7) 0.4821(4) 0.107(3) Uani d 1 . .
    H H17A 1.0278 0.3194 0.4855 0.129 Uiso calc 1 . .
    H H17B 0.8951 0.2773 0.5352 0.129 Uiso calc 1 . .
    H H17C 0.8945 0.4245 0.5030 0.129 Uiso calc 1 . .
    C C18 0.5752(4) 0.6311(4) 0.0836(3) 0.0627(12) Uani d 1 . .
    H H18A 0.6480 0.5919 0.0324 0.094 Uiso calc 1 . .
    H H18B 0.5944 0.7086 0.1103 0.094 Uiso calc 1 . .
    H H18C 0.4930 0.6529 0.0430 0.094 Uiso calc 1 . .
    C C19 0.3701(4) 0.8873(3) 0.3386(3) 0.0447(8) Uani d 1 . .
    H H19A 0.3931 0.8898 0.2569 0.067 Uiso calc 1 . .
    H H19B 0.2946 0.9568 0.3545 0.067 Uiso calc 1 . .
    H H19C 0.3468 0.8055 0.3633 0.067 Uiso calc 1 . .
    C C20 0.8243(6) 0.7872(6) 0.8340(5) 0.0872(18) Uani d 1 . .
    H H20A 0.7712 0.8719 0.8138 0.105 Uiso calc 1 . .
    H H20B 0.8951 0.7951 0.8822 0.105 Uiso calc 1 . .
    H H20C 0.7679 0.7347 0.8754 0.105 Uiso calc 1 . .
loop_
    _atom_site_aniso_label
    _atom_site_aniso_U_11
    _atom_site_aniso_U_22
    _atom_site_aniso_U_33
    _atom_site_aniso_U_12
    _atom_site_aniso_U_13
    _atom_site_aniso_U_23
    Ni1 0.0219(2) 0.01533(19) 0.01792(18) -0.00658(15) 0.00285(14) -0.00226(14)
    Mn1 0.02230(19) 0.01651(17) 0.01929(16) -0.00688(13) 0.00547(12)
                                                                    -0.00386(12)
    Mn2 0.02245(18) 0.01363(16) 0.01896(16) -0.00712(13) 0.00365(12)
                                                                    -0.00290(12)
    O1 0.0270(8) 0.0128(7) 0.0225(7) -0.0092(6) 0.0070(6) -0.0038(6)
    O2 0.0284(9) 0.0234(8) 0.0260(8) -0.0104(7) 0.0107(7) -0.0053(7)
    O3 0.0324(10) 0.0250(8) 0.0282(8) -0.0149(7) 0.0028(7) -0.0055(7)
    O4 0.0251(8) 0.0171(7) 0.0159(7) -0.0070(6) 0.0043(6) -0.0030(6)
    O5 0.0260(9) 0.0164(7) 0.0218(7) -0.0078(6) 0.0024(6) -0.0045(6)
    O6 0.0324(10) 0.0275(9) 0.0264(8) -0.0139(8) 0.0112(7) -0.0094(7)
    O7 0.0271(9) 0.0227(8) 0.0223(8) -0.0066(7) 0.0000(7) -0.0004(6)
    O8 0.0261(9) 0.0262(9) 0.0265(8) -0.0084(7) -0.0030(7) 0.0003(7)
    O9 0.0228(10) 0.0386(11) 0.0400(11) 0.0006(8) 0.0007(8) -0.0037(9)
    O10 0.0312(11) 0.0416(11) 0.0267(9) -0.0048(9) 0.0037(8) 0.0075(8)
    O11 0.0385(11) 0.0183(8) 0.0342(9) -0.0087(7) -0.0071(8) 0.0038(7)
    O12 0.0352(14) 0.156(4) 0.076(2) -0.0347(19) 0.0118(14) -0.064(2)
    O13 0.170(9) 0.188(12) 0.099(5) -0.036(9) 0.009(6) 0.026(9)
    N1 0.0229(9) 0.0162(8) 0.0158(8) -0.0051(7) 0.0033(7) -0.0037(6)
    N2 0.0247(10) 0.0144(8) 0.0224(8) -0.0090(7) 0.0039(7) -0.0026(7)
    C1 0.0225(11) 0.0198(10) 0.0216(10) -0.0061(8) 0.0018(8) 0.0010(8)
    C2 0.0194(11) 0.0181(10) 0.0292(11) -0.0081(8) 0.0040(9) 0.0018(9)
    C3 0.0238(12) 0.0255(11) 0.0316(12) -0.0070(9) 0.0073(9) 0.0009(10)
    C4 0.0276(13) 0.0286(13) 0.0435(15) -0.0095(11) 0.0084(11) 0.0089(11)
    C5 0.0299(14) 0.0229(12) 0.0506(16) -0.0116(10) 0.0051(12) 0.0034(11)
    C6 0.0309(14) 0.0200(11) 0.0418(14) -0.0117(10) 0.0027(11) -0.0021(10)
    C7 0.0179(11) 0.0193(10) 0.0326(12) -0.0053(8) 0.0003(9) 0.0001(9)
    C8 0.0186(10) 0.0170(9) 0.0188(9) -0.0031(8) 0.0005(8) -0.0019(8)
    C9 0.0216(11) 0.0224(10) 0.0164(9) -0.0032(8) 0.0014(8) -0.0043(8)
    C10 0.0273(12) 0.0303(12) 0.0251(11) -0.0091(10) 0.0031(9) -0.0110(10)
    C11 0.0294(13) 0.0437(15) 0.0297(12) -0.0135(12) 0.0040(10) -0.0200(11)
    C12 0.0279(13) 0.0466(16) 0.0219(11) -0.0090(12) 0.0045(9) -0.0132(11)
    C13 0.0253(12) 0.0313(12) 0.0197(10) -0.0039(10) 0.0035(9) -0.0031(9)
    C14 0.0217(11) 0.0211(10) 0.0212(10) -0.0033(8) 0.0010(8) -0.0018(8)
    C15 0.0257(12) 0.0288(12) 0.0213(10) -0.0024(10) -0.0002(9) -0.0020(9)
    C16 0.0485(19) 0.0448(17) 0.0405(16) -0.0108(14) -0.0223(14) 0.0105(14)
    C17 0.070(3) 0.176(6) 0.044(2) 0.061(4) -0.022(2) -0.035(3)
    C18 0.051(2) 0.073(3) 0.051(2) -0.0006(19) 0.0063(17) 0.033(2)
    C19 0.058(2) 0.0368(16) 0.0437(17) -0.0176(15) -0.0181(15) 0.0064(13)
    C20 0.092(4) 0.097(4) 0.088(4) -0.048(3) 0.031(3) -0.047(3)
_geom_special_details
;
 All esds (except the esd in the dihedral angle between two l.s. planes)
 are estimated using the full covariance matrix.  The cell esds are taken
 into account individually in the estimation of esds in distances, angles
 and torsion angles; correlations between esds in cell parameters are only
 used when they are defined by crystal symmetry.  An approximate (isotropic)
 treatment of cell esds is used for estimating esds involving l.s. planes.
;
loop_
    _geom_bond_atom_site_label_1
    _geom_bond_atom_site_label_2
    _geom_bond_site_symmetry_2
    _geom_bond_distance
    _geom_bond_publ_flag
    Ni1 O1 . 1.9673(16) ?
    Ni1 O1 2_666 1.9673(16) ?
    Ni1 O4 2_666 2.0082(15) ?
    Ni1 O4 . 2.0082(15) ?
    Ni1 O7 . 2.0874(17) ?
    Ni1 O7 2_666 2.0874(17) ?
    Mn1 O6 2_666 1.8480(17) ?
    Mn1 O1 . 1.8799(16) ?
    Mn1 N1 2_666 1.9990(19) ?
    Mn1 O2 . 2.0003(18) ?
    Mn1 O9 . 2.182(2) ?
    Mn1 O10 . 2.275(2) ?
    Mn2 O3 . 1.8578(18) ?
    Mn2 O4 . 1.9208(17) ?
    Mn2 N2 . 1.9772(19) ?
    Mn2 O5 . 1.9789(17) ?
    Mn2 O8 . 2.2048(18) ?
    Mn2 O11 . 2.2170(18) ?
    O1 N2 . 1.403(2) ?
    O2 C1 . 1.294(3) ?
    O3 C7 . 1.339(3) ?
    O4 N1 . 1.413(2) ?
    O5 C8 . 1.306(3) ?
    O6 C14 . 1.335(3) ?
    O6 Mn1 2_666 1.8480(17) ?
    O7 C15 . 1.270(3) ?
    O8 C15 . 1.254(3) ?
    O9 C17 . 1.377(5) ?
    O9 H9O . 0.820(19) ?
    O10 C18 . 1.416(4) ?
    O10 H10O . 0.838(18) ?
    O11 C19 . 1.431(4) ?
    O11 H11O . 0.834(18) ?
    O12 C20 . 1.285(5) ?
    O12 H12A . 0.8400 ?
    O13 H13A . 0.8912 ?
    O13 H13B . 0.8940 ?
    N1 C8 . 1.313(3) ?
    N1 Mn1 2_666 1.9991(19) ?
    N2 C1 . 1.309(3) ?
    C1 C2 . 1.470(3) ?
    C2 C3 . 1.401(3) ?
    C2 C7 . 1.414(4) ?
    C3 C4 . 1.382(4) ?
    C3 H3 . 0.9500 ?
    C4 C5 . 1.387(4) ?
    C4 H4 . 0.9500 ?
    C5 C6 . 1.383(4) ?
    C5 H5 . 0.9500 ?
    C6 C7 . 1.404(3) ?
    C6 H6 . 0.9500 ?
    C8 C9 . 1.477(3) ?
    C9 C10 . 1.405(3) ?
    C9 C14 . 1.415(3) ?
    C10 C11 . 1.380(3) ?
    C10 H10 . 0.9500 ?
    C11 C12 . 1.386(4) ?
    C11 H11 . 0.9500 ?
    C12 C13 . 1.378(4) ?
    C12 H12 . 0.9500 ?
    C13 C14 . 1.402(3) ?
    C13 H13 . 0.9500 ?
    C15 C16 . 1.504(4) ?
    C16 H16A . 0.9800 ?
    C16 H16B . 0.9800 ?
    C16 H16C . 0.9800 ?
    C17 H17A . 0.9800 ?
    C17 H17B . 0.9800 ?
    C17 H17C . 0.9800 ?
    C18 H18A . 0.9800 ?
    C18 H18B . 0.9800 ?
    C18 H18C . 0.9800 ?
    C19 H19A . 0.9800 ?
    C19 H19B . 0.9800 ?
    C19 H19C . 0.9800 ?
    C20 H20A . 0.9800 ?
    C20 H20B . 0.9800 ?
    C20 H20C . 0.9800 ?
loop_
    _geom_angle_atom_site_label_1
    _geom_angle_atom_site_label_2
    _geom_angle_atom_site_label_3
    _geom_angle_site_symmetry_1
    _geom_angle_site_symmetry_3
    _geom_angle
    _geom_angle_publ_flag
    O1 Ni1 O1 . 2_666 180.0 ?
    O1 Ni1 O4 . 2_666 85.54(6) ?
    O1 Ni1 O4 2_666 2_666 94.46(6) ?
    O1 Ni1 O4 . . 94.46(6) ?
    O1 Ni1 O4 2_666 . 85.54(6) ?
    O4 Ni1 O4 2_666 . 180.0 ?
    O1 Ni1 O7 . . 89.30(7) ?
    O1 Ni1 O7 2_666 . 90.70(7) ?
    O4 Ni1 O7 2_666 . 89.35(7) ?
    O4 Ni1 O7 . . 90.65(7) ?
    O1 Ni1 O7 . 2_666 90.70(7) ?
    O1 Ni1 O7 2_666 2_666 89.30(7) ?
    O4 Ni1 O7 2_666 2_666 90.65(7) ?
    O4 Ni1 O7 . 2_666 89.35(7) ?
    O7 Ni1 O7 . 2_666 180.0 ?
    O6 Mn1 O1 2_666 . 177.99(8) ?
    O6 Mn1 N1 2_666 2_666 90.59(8) ?
    O1 Mn1 N1 . 2_666 87.90(7) ?
    O6 Mn1 O2 2_666 . 101.75(7) ?
    O1 Mn1 O2 . . 79.66(7) ?
    N1 Mn1 O2 2_666 . 166.99(7) ?
    O6 Mn1 O9 2_666 . 87.57(8) ?
    O1 Mn1 O9 . . 93.84(8) ?
    N1 Mn1 O9 2_666 . 93.75(8) ?
    O2 Mn1 O9 . . 90.88(8) ?
    O6 Mn1 O10 2_666 . 88.50(8) ?
    O1 Mn1 O10 . . 90.20(8) ?
    N1 Mn1 O10 2_666 . 90.55(8) ?
    O2 Mn1 O10 . . 85.74(8) ?
    O9 Mn1 O10 . . 174.20(8) ?
    O3 Mn2 O4 . . 176.03(8) ?
    O3 Mn2 N2 . . 88.18(8) ?
    O4 Mn2 N2 . . 93.66(7) ?
    O3 Mn2 O5 . . 98.67(7) ?
    O4 Mn2 O5 . . 79.85(7) ?
    N2 Mn2 O5 . . 171.17(7) ?
    O3 Mn2 O8 . . 93.89(8) ?
    O4 Mn2 O8 . . 89.72(7) ?
    N2 Mn2 O8 . . 86.94(8) ?
    O5 Mn2 O8 . . 87.05(7) ?
    O3 Mn2 O11 . . 87.30(8) ?
    O4 Mn2 O11 . . 89.15(7) ?
    N2 Mn2 O11 . . 91.20(8) ?
    O5 Mn2 O11 . . 94.65(7) ?
    O8 Mn2 O11 . . 177.77(7) ?
    N2 O1 Mn1 . . 115.37(13) ?
    N2 O1 Ni1 . . 116.20(13) ?
    Mn1 O1 Ni1 . . 121.46(8) ?
    C1 O2 Mn1 . . 111.39(15) ?
    C7 O3 Mn2 . . 126.39(15) ?
    N1 O4 Mn2 . . 112.52(12) ?
    N1 O4 Ni1 . . 114.00(12) ?
    Mn2 O4 Ni1 . . 109.98(8) ?
    C8 O5 Mn2 . . 111.06(13) ?
    C14 O6 Mn1 . 2_666 129.29(16) ?
    C15 O7 Ni1 . . 126.98(16) ?
    C15 O8 Mn2 . . 132.85(17) ?
    C17 O9 Mn1 . . 127.6(2) ?
    C17 O9 H9O . . 111(3) ?
    Mn1 O9 H9O . . 113(3) ?
    C18 O10 Mn1 . . 126.2(2) ?
    C18 O10 H10O . . 111(3) ?
    Mn1 O10 H10O . . 108(3) ?
    C19 O11 Mn2 . . 127.54(17) ?
    C19 O11 H11O . . 104(3) ?
    Mn2 O11 H11O . . 128(3) ?
    C20 O12 H12A . . 109.5 ?
    H13A O13 H13B . . 97.8 ?
    C8 N1 O4 . . 111.81(18) ?
    C8 N1 Mn1 . 2_666 129.84(16) ?
    O4 N1 Mn1 . 2_666 118.35(13) ?
    C1 N2 O1 . . 111.30(18) ?
    C1 N2 Mn2 . . 131.90(16) ?
    O1 N2 Mn2 . . 115.94(14) ?
    O2 C1 N2 . . 120.4(2) ?
    O2 C1 C2 . . 121.6(2) ?
    N2 C1 C2 . . 118.0(2) ?
    C3 C2 C7 . . 119.7(2) ?
    C3 C2 C1 . . 118.1(2) ?
    C7 C2 C1 . . 122.2(2) ?
    C4 C3 C2 . . 121.0(3) ?
    C4 C3 H3 . . 119.5 ?
    C2 C3 H3 . . 119.5 ?
    C3 C4 C5 . . 119.2(3) ?
    C3 C4 H4 . . 120.4 ?
    C5 C4 H4 . . 120.4 ?
    C6 C5 C4 . . 121.0(2) ?
    C6 C5 H5 . . 119.5 ?
    C4 C5 H5 . . 119.5 ?
    C5 C6 C7 . . 120.7(3) ?
    C5 C6 H6 . . 119.7 ?
    C7 C6 H6 . . 119.7 ?
    O3 C7 C6 . . 117.3(2) ?
    O3 C7 C2 . . 124.3(2) ?
    C6 C7 C2 . . 118.4(2) ?
    O5 C8 N1 . . 120.2(2) ?
    O5 C8 C9 . . 120.09(19) ?
    N1 C8 C9 . . 119.7(2) ?
    C10 C9 C14 . . 118.9(2) ?
    C10 C9 C8 . . 117.4(2) ?
    C14 C9 C8 . . 123.6(2) ?
    C11 C10 C9 . . 121.3(2) ?
    C11 C10 H10 . . 119.4 ?
    C9 C10 H10 . . 119.4 ?
    C10 C11 C12 . . 119.7(2) ?
    C10 C11 H11 . . 120.2 ?
    C12 C11 H11 . . 120.2 ?
    C13 C12 C11 . . 120.3(2) ?
    C13 C12 H12 . . 119.9 ?
    C11 C12 H12 . . 119.9 ?
    C12 C13 C14 . . 121.4(2) ?
    C12 C13 H13 . . 119.3 ?
    C14 C13 H13 . . 119.3 ?
    O6 C14 C13 . . 116.8(2) ?
    O6 C14 C9 . . 124.7(2) ?
    C13 C14 C9 . . 118.5(2) ?
    O8 C15 O7 . . 124.9(2) ?
    O8 C15 C16 . . 118.4(2) ?
    O7 C15 C16 . . 116.7(2) ?
    C15 C16 H16A . . 109.5 ?
    C15 C16 H16B . . 109.5 ?
    H16A C16 H16B . . 109.5 ?
    C15 C16 H16C . . 109.5 ?
    H16A C16 H16C . . 109.5 ?
    H16B C16 H16C . . 109.5 ?
    O9 C17 H17A . . 109.5 ?
    O9 C17 H17B . . 109.5 ?
    H17A C17 H17B . . 109.5 ?
    O9 C17 H17C . . 109.5 ?
    H17A C17 H17C . . 109.5 ?
    H17B C17 H17C . . 109.5 ?
    O10 C18 H18A . . 109.5 ?
    O10 C18 H18B . . 109.5 ?
    H18A C18 H18B . . 109.5 ?
    O10 C18 H18C . . 109.5 ?
    H18A C18 H18C . . 109.5 ?
    H18B C18 H18C . . 109.5 ?
    O11 C19 H19A . . 109.5 ?
    O11 C19 H19B . . 109.5 ?
    H19A C19 H19B . . 109.5 ?
    O11 C19 H19C . . 109.5 ?
    H19A C19 H19C . . 109.5 ?
    H19B C19 H19C . . 109.5 ?
    O12 C20 H20A . . 109.5 ?
    O12 C20 H20B . . 109.5 ?
    H20A C20 H20B . . 109.5 ?
    O12 C20 H20C . . 109.5 ?
    H20A C20 H20C . . 109.5 ?
    H20B C20 H20C . . 109.5 ?
loop_
    _geom_torsion_atom_site_label_1
    _geom_torsion_atom_site_label_2
    _geom_torsion_atom_site_label_3
    _geom_torsion_atom_site_label_4
    _geom_torsion_site_symmetry_1
    _geom_torsion_site_symmetry_2
    _geom_torsion_site_symmetry_3
    _geom_torsion_site_symmetry_4
    _geom_torsion
    _geom_torsion_publ_flag
    N1 Mn1 O1 N2 2_666 . . . -163.95(16) ?
    O2 Mn1 O1 N2 . . . . 12.24(15) ?
    O9 Mn1 O1 N2 . . . . 102.43(16) ?
    O10 Mn1 O1 N2 . . . . -73.40(15) ?
    N1 Mn1 O1 Ni1 2_666 . . . -14.29(10) ?
    O2 Mn1 O1 Ni1 . . . . 161.89(11) ?
    O9 Mn1 O1 Ni1 . . . . -107.91(11) ?
    O10 Mn1 O1 Ni1 . . . . 76.26(10) ?
    N2 Mn2 O3 C7 . . . . 32.0(2) ?
    O5 Mn2 O3 C7 . . . . -153.54(19) ?
    O8 Mn2 O3 C7 . . . . 118.9(2) ?
    O11 Mn2 O3 C7 . . . . -59.2(2) ?
    Mn2 O4 N1 C8 . . . . 18.3(2) ?
    Ni1 O4 N1 C8 . . . . 144.44(16) ?
    Mn2 O4 N1 Mn1 . . . 2_666 -160.92(9) ?
    Ni1 O4 N1 Mn1 . . . 2_666 -34.81(17) ?
    Mn1 O1 N2 C1 . . . . -14.5(2) ?
    Ni1 O1 N2 C1 . . . . -165.81(15) ?
    Mn1 O1 N2 Mn2 . . . . 174.82(9) ?
    Ni1 O1 N2 Mn2 . . . . 23.53(19) ?
    Mn1 O2 C1 N2 . . . . 2.2(3) ?
    Mn1 O2 C1 C2 . . . . -178.51(18) ?
    O1 N2 C1 O2 . . . . 7.6(3) ?
    Mn2 N2 C1 O2 . . . . 176.28(17) ?
    O1 N2 C1 C2 . . . . -171.72(19) ?
    Mn2 N2 C1 C2 . . . . -3.0(3) ?
    O2 C1 C2 C3 . . . . 14.8(4) ?
    N2 C1 C2 C3 . . . . -165.9(2) ?
    O2 C1 C2 C7 . . . . -163.2(2) ?
    N2 C1 C2 C7 . . . . 16.1(3) ?
    C7 C2 C3 C4 . . . . 0.8(4) ?
    C1 C2 C3 C4 . . . . -177.3(2) ?
    C2 C3 C4 C5 . . . . 0.2(4) ?
    C3 C4 C5 C6 . . . . -0.5(4) ?
    C4 C5 C6 C7 . . . . -0.2(4) ?
    Mn2 O3 C7 C6 . . . . 153.19(19) ?
    Mn2 O3 C7 C2 . . . . -30.0(3) ?
    C5 C6 C7 O3 . . . . 178.2(2) ?
    C5 C6 C7 C2 . . . . 1.2(4) ?
    C3 C2 C7 O3 . . . . -178.3(2) ?
    C1 C2 C7 O3 . . . . -0.3(4) ?
    C3 C2 C7 C6 . . . . -1.4(4) ?
    C1 C2 C7 C6 . . . . 176.6(2) ?
    Mn2 O5 C8 N1 . . . . -11.7(3) ?
    Mn2 O5 C8 C9 . . . . 168.76(16) ?
    O4 N1 C8 O5 . . . . -4.0(3) ?
    Mn1 N1 C8 O5 2_666 . . . 175.17(16) ?
    O4 N1 C8 C9 . . . . 175.55(18) ?
    Mn1 N1 C8 C9 2_666 . . . -5.3(3) ?
    O5 C8 C9 C10 . . . . -2.0(3) ?
    N1 C8 C9 C10 . . . . 178.5(2) ?
    O5 C8 C9 C14 . . . . 176.4(2) ?
    N1 C8 C9 C14 . . . . -3.1(3) ?
    C14 C9 C10 C11 . . . . 0.5(4) ?
    C8 C9 C10 C11 . . . . 179.0(2) ?
    C9 C10 C11 C12 . . . . 0.1(4) ?
    C10 C11 C12 C13 . . . . -0.5(5) ?
    C11 C12 C13 C14 . . . . 0.4(4) ?
    Mn1 O6 C14 C13 2_666 . . . -167.37(18) ?
    Mn1 O6 C14 C9 2_666 . . . 14.8(4) ?
    C12 C13 C14 O6 . . . . -177.8(2) ?
    C12 C13 C14 C9 . . . . 0.2(4) ?
    C10 C9 C14 O6 . . . . 177.2(2) ?
    C8 C9 C14 O6 . . . . -1.2(4) ?
    C10 C9 C14 C13 . . . . -0.6(3) ?
    C8 C9 C14 C13 . . . . -179.1(2) ?
    Mn2 O8 C15 O7 . . . . 2.6(4) ?
    Mn2 O8 C15 C16 . . . . -176.5(2) ?
    Ni1 O7 C15 O8 . . . . 13.4(4) ?
    Ni1 O7 C15 C16 . . . . -167.5(2) ?
loop_
    _geom_hbond_atom_site_label_D
    _geom_hbond_atom_site_label_H
    _geom_hbond_atom_site_label_A
    _geom_hbond_site_symmetry_A
    _geom_hbond_distance_DH
    _geom_hbond_distance_HA
    _geom_hbond_distance_DA
    _geom_hbond_angle_DHA
    O9 H9O O12 2_766 0.820(19) 1.82(2) 2.630(4) 172(4)
    O10 H10O O7 2_666 0.838(18) 1.97(3) 2.713(3) 148(4)
    O11 H11O O5 2_676 0.834(18) 1.945(19) 2.778(2) 178(4)
    O12 H12A O8 . 0.84 1.94 2.743(3) 159
_shelx_space_group_comment
;
The symmetry employed for this shelxl refinement is uniquely defined
by the following loop, which should always be used as a source of
symmetry information in preference to the above space-group names.
They are only intended as comments.
;
_shelx_estimated_absorpt_T_min     0.729
_shelx_estimated_absorpt_T_max     0.839
_shelx_hkl_file
;
  -2   0   0 230.395 5.25905
   2   0   0 228.009 5.26053
  -3   0   0 81.5464 1.64288
   3   0   0 85.5287 2.00114
  -4   0   0 12.8358 0.50527
   4   0   0 12.3845 0.45820
  -5   0   0 1.50920 0.26618
   5   0   0 1.65914 0.24598
  -6   0   0 166.958 3.76311
   6   0   0 168.730 3.76498
  -7   0   0 0.57513 0.25533
   7   0   0 0.35850 0.25354
  -8   0   0 42.8815 1.12591
   8   0   0 43.3304 1.10973
  -9   0   0 153.056 3.76282
   9   0   0 151.683 3.18852
 -10   0   0 122.912 3.54449
  10   0   0 108.915 3.51108
 -11   0   0 2.50269 0.90021
  11   0   0 1.55728 0.48579
  12   0   0 7.90402 0.76362
  12  -1   0 10.3603 1.03386
  11  -1   0 0.00733 0.56169
  10  -1   0 1.28499 0.48421
 -10   1   0 0.72198 0.76464
   9  -1   0 7.95458 0.46556
  -9   1   0 7.87769 0.45820
   8  -1   0 31.6793 0.97910
  -8   1   0 32.1521 0.95891
   7  -1   0 20.3365 0.71819
  -7   1   0 20.2186 0.72242
   6  -1   0 0.20306 0.23960
  -6   1   0 0.19545 0.24584
   5  -1   0 1.50854 0.22750
  -5   1   0 1.76559 0.24381
   4  -1   0 398.234 8.38343
  -4   1   0 378.087 10.0828
   3  -1   0 0.42698 0.21349
  -3   1   0 0.80045 0.23750
   2  -1   0 284.330 6.02420
  -2   1   0 292.824 6.60667
   1  -1   0 291.838 6.90225
  -1   1   0 249.390 5.71497
  -2  -1   0 0.31844 0.10828
   2   1   0 38.2893 1.83165
  -3  -1   0 152.190 6.19391
   3   1   0 142.240 5.71017
  -4  -1   0 58.5582 2.18717
   4   1   0 57.9651 2.28061
  -5  -1   0 269.497 7.86679
   5   1   0 272.073 7.60379
  -6  -1   0 0.35777 0.21328
   6   1   0 0.02640 0.20716
  -7  -1   0 39.3443 2.15084
   7   1   0 40.6054 0.91151
  -8  -1   0 47.6518 1.81854
   8   1   0 49.6664 1.15396
  -9  -1   0 121.211 3.48752
   9   1   0 118.223 2.56240
 -10  -1   0 90.6210 3.43984
  10   1   0 85.1909 2.59892
 -11  -1   0 5.39375 1.24300
  11   1   0 6.45601 0.50642
  12   1   0 23.8081 1.79053
  12  -2   0 5.91045 0.80678
  11  -2   0 37.7165 1.70323
  10  -2   0 59.8730 1.85229
 -10   2   0 57.2875 3.40287
   9  -2   0 33.5124 1.07621
  -9   2   0 30.1084 1.25827
   8  -2   0 33.7445 1.01995
  -8   2   0 32.2311 1.22431
   7  -2   0 139.839 2.90733
  -7   2   0 138.758 3.13260
   6  -2   0 131.885 2.73589
  -6   2   0 134.229 2.96113
   5  -2   0 117.473 2.55866
  -5   2   0 111.949 2.82689
   4  -2   0 405.187 8.09717
  -4   2   0 410.305 7.78816
   3  -2   0 3.75838 0.22651
  -3   2   0 4.31718 0.23833
   2  -2   0 371.105 8.42395
  -2   2   0 363.197 8.42369
   1  -2   0 20.4807 0.61732
  -1   2   0 21.1402 0.63251
   0  -2   0 1.33161 0.17530
   0   2   0 1.27411 0.17606
  -1  -2   0 108.599 5.55746
   1   2   0 110.024 5.56619
  -2  -2   0 420.819 21.0414
   2   2   0 423.563 28.4059
  -3  -2   0 156.158 15.0814
   3   2   0 150.815 8.91443
  -4  -2   0 273.410 13.5827
   4   2   0 323.979 13.6839
  -5  -2   0 1012.04 49.7239
   5   2   0 995.433 58.5920
  -6  -2   0 366.162 18.2466
   6   2   0 363.636 16.5929
  -7  -2   0 3.41271 0.80065
   7   2   0 2.97773 0.55402
  -8  -2   0 11.1439 0.65394
   8   2   0 8.97778 0.51958
  -9  -2   0 24.9781 1.69620
   9   2   0 25.9771 0.71336
 -10  -2   0 2.37065 0.80139
  10   2   0 1.80277 0.29299
 -11  -2   0 2.84472 0.90096
  11   2   0 1.70083 0.97417
  12   2   0 2.03766 1.12403
  13   2   0 2.59895 6.37104
  13  -3   0 0.58786 6.71925
  12  -3   0 4.59396 6.26271
  11  -3   0 1.82699 0.83382
  10  -3   0 0.29587 0.62047
 -10   3   0 0.00000 1.15945
   9  -3   0 42.0267 1.27017
  -9   3   0 43.3933 2.01998
   8  -3   0 271.983 5.42590
  -8   3   0 270.661 6.44801
   7  -3   0 215.905 4.38075
  -7   3   0 219.169 5.20864
   6  -3   0 36.5496 1.01162
  -6   3   0 38.2567 1.23770
   5  -3   0 0.23661 0.26444
  -5   3   0 0.31163 0.17528
   4  -3   0 61.1940 1.28650
  -4   3   0 62.6589 1.35135
   3  -3   0 0.77594 0.20921
  -3   3   0 0.88522 0.20488
   2  -3   0 132.126 3.12526
  -2   3   0 134.226 3.13776
   1  -3   0 41.0176 1.05469
  -1   3   0 44.1180 1.46366
   0  -3   0 289.828 6.05856
   0   3   0 282.997 6.39390
  -1  -3   0 1996.89 97.7653
   1   3   0 1696.35 223.156
  -2  -3   0 192.182 9.74885
   2   3   0 197.449 13.2973
  -3  -3   0 134.067 6.82524
   3   3   0 134.636 13.1248
  -4  -3   0 288.550 14.5004
   4   3   0 295.131 28.2568
  -5  -3   0 36.8321 2.34307
   5   3   0 36.1206 2.36391
  -6  -3   0 84.4131 4.97325
   6   3   0 82.5237 3.90030
  -7  -3   0 159.790 8.31229
   7   3   0 159.468 7.31985
  -8  -3   0 8.06466 1.10008
   8   3   0 7.99708 0.97421
  -9  -3   0 101.526 5.86561
   9   3   0 108.589 3.29522
 -10  -3   0 88.2293 5.08589
  10   3   0 91.8772 3.76237
 -11  -3   0 20.3913 12.8727
  11   3   0 23.4758 1.06403
  12   3   0 7.91722 1.26728
  13   3   0 125.456 8.13434
  13  -4   0 17.3006 6.60467
  12  -4   0 30.8748 6.79260
  10  -4   0 0.65750 1.27098
 -10   4   0 3.15176 1.39558
   9  -4   0 0.77666 0.67036
  -9   4   0 0.14499 0.72219
   8  -4   0 54.5912 1.42977
  -8   4   0 51.9122 1.72246
   7  -4   0 2.96107 0.38846
  -7   4   0 3.41587 0.50605
   6  -4   0 4.01557 0.36458
  -6   4   0 4.64363 0.29678
   5  -4   0 79.5972 1.62717
  -5   4   0 80.5655 1.73265
   4  -4   0 0.01904 0.19252
  -4   4   0 0.24045 0.22839
   3  -4   0 427.693 9.11407
  -3   4   0 414.160 8.49503
   2  -4   0 138.986 3.33354
  -2   4   0 138.853 3.01774
   1  -4   0 91.7195 2.20379
  -1   4   0 90.4818 2.13963
   0  -4   0 70.6902 1.70457
   0   4   0 68.8173 1.65456
  -1  -4   0 28.5677 0.71632
   1   4   0 26.7324 0.77954
  -2  -4   0 270.675 8.42788
   2   4   0 272.495 8.27710
  -3  -4   0 288.518 11.7877
   3   4   0 294.738 14.5183
  -4  -4   0 1040.98 51.5850
   4   4   0 1059.72 60.6204
  -5  -4   0 4.92981 0.95264
   5   4   0 5.62887 1.58370
  -6  -4   0 4.65767 0.98974
   6   4   0 4.43964 0.77169
  -7  -4   0 53.0471 3.12304
   7   4   0 51.2321 2.57055
  -8  -4   0 12.0941 1.36240
   8   4   0 11.2172 1.11078
  -9  -4   0 66.2808 5.27284
   9   4   0 69.9636 3.44889
 -10  -4   0 72.1550 6.00707
  10   4   0 72.7731 2.57461
 -11  -4   0 26.3770 4.40501
  11   4   0 22.5135 1.07855
  12   4   0 27.7028 1.28001
  13   4   0 5.20598 0.93782
  14   4   0 0.00000 10.1714
  12  -5   0 12.0113 5.69189
  11  -5   0 1.60923 7.08089
  10  -5   0 0.00000 3.92165
 -10   5   0 10.1904 1.80854
   9  -5   0 32.1023 3.03149
  -9   5   0 29.4379 1.97147
   8  -5   0 23.4004 0.99022
  -8   5   0 18.4501 1.06731
   7  -5   0 90.3392 2.03584
  -7   5   0 84.3272 2.16675
   6  -5   0 2.29595 0.63078
  -6   5   0 2.82138 0.32236
   5  -5   0 0.64488 0.22787
  -5   5   0 0.68889 0.29734
   4  -5   0 287.238 5.26267
  -4   5   0 290.872 5.68099
   3  -5   0 734.968 12.4325
  -3   5   0 737.581 14.1068
   2  -5   0 209.336 4.09834
  -2   5   0 205.941 4.10249
   1  -5   0 8.78742 0.49232
  -1   5   0 9.60031 0.49921
   0  -5   0 1.95749 0.29341
   0   5   0 1.79260 0.29371
  -1  -5   0 364.832 6.98290
   1   5   0 369.994 7.75199
  -2  -5   0 414.873 8.66949
   2   5   0 406.003 10.1224
  -3  -5   0 577.541 23.3029
   3   5   0 581.683 28.6574
  -4  -5   0 110.583 5.69640
   4   5   0 112.723 8.33338
  -5  -5   0 217.292 10.9834
   5   5   0 224.098 12.8187
  -6  -5   0 297.741 21.2611
   6   5   0 316.199 14.0220
  -7  -5   0 137.742 7.21828
   7   5   0 132.648 6.24419
  -8  -5   0 23.1956 1.88733
   8   5   0 22.9085 1.51142
  -9  -5   0 5.85238 1.42705
   9   5   0 6.14481 1.15486
 -10  -5   0 43.0437 2.98373
  10   5   0 43.4342 3.12835
 -11  -5   0 37.1693 2.85804
  11   5   0 37.4192 1.65906
  12   5   0 6.03028 0.55324
  13   5   0 15.7988 0.90242
  14   5   0 0.00000 5.78280
  12  -6   0 0.00000 4.71862
  11  -6   0 0.00000 11.6350
 -10   6   0 13.1679 2.10970
   9  -6   0 33.1580 4.57606
  -9   6   0 24.3272 3.26603
   8  -6   0 62.1365 3.49899
  -8   6   0 57.1008 2.65171
   7  -6   0 220.311 4.56904
  -7   6   0 222.142 4.53438
   6  -6   0 87.8334 1.85955
  -6   6   0 86.6670 1.97099
   5  -6   0 73.7278 1.40310
  -5   6   0 75.2508 1.71097
   4  -6   0 6.40526 0.34821
  -4   6   0 6.89086 0.41428
   3  -6   0 40.7662 0.93277
  -3   6   0 39.8556 1.08228
   2  -6   0 16.4869 0.57184
  -2   6   0 16.8944 0.65739
   1  -6   0 149.354 2.73093
  -1   6   0 150.264 3.13771
   0  -6   0 7.42359 0.46966
   0   6   0 8.60904 0.45126
  -1  -6   0 61.3296 1.32254
   1   6   0 62.0816 1.52044
  -2  -6   0 183.930 3.65158
   2   6   0 180.811 4.88748
  -3  -6   0 224.721 9.04364
   3   6   0 216.861 11.2742
  -4  -6   0 45.4240 2.10784
   4   6   0 43.8818 2.74240
  -5  -6   0 300.621 12.2324
   5   6   0 302.493 17.4212
  -6  -6   0 379.925 15.5453
   6   6   0 386.870 22.0923
  -7  -6   0 83.4825 4.81801
   7   6   0 85.0168 4.02881
  -8  -6   0 69.1396 4.09634
   8   6   0 65.8368 3.33431
  -9  -6   0 152.024 9.08146
   9   6   0 152.896 9.16378
 -10  -6   0 24.7678 2.25876
  10   6   0 22.6651 2.27826
 -11  -6   0 41.9261 3.19912
  11   6   0 42.2175 3.26724
  12   6   0 4.58742 0.72027
 -13  -6   0 0.00000 3.65294
  13   6   0 0.00000 0.61055
  14   6   0 9.71215 1.14929
  11  -7   0 26.8562 7.13162
  10  -7   0 6.00478 10.0104
 -10   7   0 9.80685 2.09077
   9  -7   0 6.25826 5.33740
  -9   7   0 12.1143 2.11277
   8  -7   0 1.67968 4.19529
  -8   7   0 0.79571 0.92055
   7  -7   0 76.5640 3.49691
  -7   7   0 73.8786 1.88852
   6  -7   0 68.6335 1.62892
  -6   7   0 69.5236 1.66460
   5  -7   0 12.9334 0.49464
  -5   7   0 12.3232 0.61834
   4  -7   0 72.5658 1.49826
  -4   7   0 75.2331 1.72474
   3  -7   0 44.1390 1.11320
  -3   7   0 44.1665 1.29620
   2  -7   0 40.2411 0.93497
  -2   7   0 41.0342 1.09146
   1  -7   0 3.09643 0.28947
  -1   7   0 3.02713 0.34363
   0  -7   0 12.8375 0.51176
   0   7   0 12.5102 0.50777
  -1  -7   0 244.896 4.30804
   1   7   0 246.228 4.73453
  -2  -7   0 392.259 7.02499
   2   7   0 399.399 8.39161
  -3  -7   0 167.573 6.93882
   3   7   0 159.948 4.74805
  -4  -7   0 4.49758 0.86278
   4   7   0 3.48867 1.21690
  -5  -7   0 19.6681 1.24502
   5   7   0 18.4201 1.73070
  -6  -7   0 0.97744 0.74397
   6   7   0 2.04022 1.30074
  -7  -7   0 2.28343 0.38452
   7   7   0 5.50365 1.12471
  -8  -7   0 56.5808 3.65266
   8   7   0 56.1066 2.91244
  -9  -7   0 133.863 7.58318
   9   7   0 139.332 8.25333
 -10  -7   0 26.6985 2.47918
  10   7   0 21.9043 2.42695
 -11  -7   0 268.251 15.9856
  11   7   0 274.964 16.1238
 -12  -7   0 45.0164 5.79126
  12   7   0 36.5559 5.19503
 -13  -7   0 0.22050 3.86293
  13   7   0 1.35171 0.63773
 -14  -7   0 2.45875 4.49141
  14   7   0 0.74645 0.60464
  10  -8   0 0.85078 4.57496
  -9   8   0 0.00000 1.76176
   8  -8   0 0.00000 2.29160
  -8   8   0 0.93160 0.56226
   7  -8   0 0.34768 0.63594
  -7   8   0 1.51301 0.46179
   6  -8   0 2.63009 0.62310
  -6   8   0 3.78006 0.43685
   5  -8   0 1.19007 0.40265
  -5   8   0 0.48940 0.39925
   4  -8   0 4.94763 0.36894
  -4   8   0 5.07247 0.42809
   3  -8   0 11.8165 0.55110
  -3   8   0 14.5858 0.68823
   2  -8   0 238.383 4.24965
  -2   8   0 237.613 4.82692
   1  -8   0 83.9172 1.64514
  -1   8   0 79.3597 1.91671
   0  -8   0 1.61930 0.29407
   0   8   0 1.47198 0.30095
  -1  -8   0 46.3395 1.02924
   1   8   0 45.7239 1.10946
  -2  -8   0 15.9765 0.59030
   2   8   0 15.1220 0.81606
  -3  -8   0 1.43740 0.31735
   3   8   0 1.26068 0.41238
  -4  -8   0 15.0452 1.10040
   4   8   0 16.1019 1.20733
  -5  -8   0 8.77812 1.06900
   5   8   0 8.15244 1.13846
  -6  -8   0 32.7109 1.81369
   6   8   0 32.6886 2.56096
  -7  -8   0 2.47300 0.31732
   7   8   0 4.04583 1.59901
  -8  -8   0 24.7982 1.58441
   8   8   0 21.1015 2.21542
  -9  -8   0 50.1870 3.49622
   9   8   0 44.3974 3.42975
 -10  -8   0 65.3200 4.45483
  10   8   0 64.3026 4.43237
 -11  -8   0 128.685 7.18962
  11   8   0 194.411 11.7255
 -12  -8   0 42.0036 6.19204
  12   8   0 46.1023 5.76133
 -13  -8   0 6.10549 4.35798
  13   8   0 2.79145 1.23549
   9  -9   0 0.00000 4.10358
  -8   9   0 3.00332 0.49497
   7  -9   0 2.45476 0.72711
  -7   9   0 1.18587 0.58241
   6  -9   0 116.511 3.04201
  -6   9   0 108.836 3.06933
   5  -9   0 127.241 3.38064
  -5   9   0 124.771 2.77331
   4  -9   0 24.4727 1.27331
  -4   9   0 22.7150 0.98452
   3  -9   0 22.3488 1.14506
  -3   9   0 21.2362 0.93928
   2  -9   0 404.347 7.11066
  -2   9   0 409.069 8.08885
   1  -9   0 102.010 2.01657
  -1   9   0 104.337 2.32249
   0  -9   0 238.497 4.36672
   0   9   0 241.192 4.94721
  -1  -9   0 245.776 4.48267
   1   9   0 247.529 5.05646
  -2  -9   0 34.4945 0.87853
   2   9   0 33.8677 1.07719
  -3  -9   0 3.10627 0.37877
   3   9   0 2.52709 0.35637
  -4  -9   0 5.65934 0.40458
   4   9   0 5.08265 0.52385
  -5  -9   0 65.9307 2.07117
   5   9   0 67.5419 2.37451
  -6  -9   0 127.470 3.93350
   6   9   0 129.213 5.85498
  -7  -9   0 134.184 3.28514
   7   9   0 148.217 15.0453
  -8  -9   0 96.1432 3.36919
   8   9   0 118.619 7.26445
  -9  -9   0 3.69413 3.27880
   9   9   0 0.74653 1.88324
 -10  -9   0 1.49949 3.54872
  10   9   0 0.00000 3.59182
 -11  -9   0 1.12817 3.81725
  11   9   0 0.38989 2.25048
 -12  -9   0 0.00000 4.01811
  12   9   0 0.00000 3.80256
 -13  -9   0 4.35493 4.51260
  13   9   0 0.00000 2.69515
   8 -10   0 0.00000 4.89591
  -8  10   0 0.00000 0.93186
   7 -10   0 7.73339 5.64771
  -7  10   0 8.25450 0.80106
   6 -10   0 132.055 4.28784
  -6  10   0 126.491 4.13711
   5 -10   0 62.0952 2.14738
  -5  10   0 61.6240 2.03832
   4 -10   0 23.6837 1.23711
  -4  10   0 23.0405 1.16210
   3 -10   0 3.69446 0.73874
  -3  10   0 3.32852 0.53640
   2 -10   0 28.2822 1.23134
  -2  10   0 28.0909 1.18051
   1 -10   0 8.74321 0.50821
  -1  10   0 9.73405 0.65113
   0 -10   0 5.68908 0.39089
   0  10   0 5.95356 0.51702
  -1 -10   0 64.9359 1.41877
   1  10   0 66.8808 1.66936
  -2 -10   0 26.7002 0.83769
   2  10   0 26.2371 0.98908
  -3 -10   0 151.467 3.30813
   3  10   0 157.548 3.38088
  -4 -10   0 130.904 2.97976
   4  10   0 138.832 3.02828
  -5 -10   0 1.16676 0.44783
   5  10   0 1.03926 0.51822
  -6 -10   0 0.29487 0.44714
   6  10   0 0.14006 0.81693
  -7 -10   0 53.1431 1.67094
   7  10   0 56.6922 3.98932
  -8 -10   0 0.17214 0.30684
   8  10   0 1.99080 1.42448
  -9 -10   0 5.26773 3.57107
   9  10   0 6.01531 2.09192
  10  10   0 1.58745 3.78944
 -11 -10   0 0.00000 4.02697
  11  10   0 0.00000 3.87573
 -12 -10   0 27.2062 5.56702
  12  10   0 30.0667 5.81929
 -13 -10   0 12.5890 5.20676
  13  10   0 6.53169 5.72539
   7 -11   0 9.71426 35.3218
  -7  11   0 1.65286 0.78412
   6 -11   0 7.85819 3.56043
  -6  11   0 7.46141 0.94987
   5 -11   0 0.03241 0.99399
  -5  11   0 0.70514 0.73869
   4 -11   0 0.38376 1.22893
  -4  11   0 2.00065 0.61951
   3 -11   0 21.9229 1.84831
  -3  11   0 21.0389 1.11793
   2 -11   0 0.39811 0.85026
  -2  11   0 0.95943 0.53166
   1 -11   0 90.0609 4.36947
  -1  11   0 85.1043 2.26718
   0 -11   0 73.3024 3.64666
   0  11   0 73.1315 2.23521
  -1 -11   0 3.14639 0.58595
   1  11   0 3.59559 0.46789
  -2 -11   0 25.8139 1.22795
   2  11   0 22.8149 1.02568
  -3 -11   0 222.952 5.76614
   3  11   0 223.484 5.31171
  -4 -11   0 72.1661 2.13497
   4  11   0 74.1116 2.29728
  -5 -11   0 8.98654 0.64538
   5  11   0 9.58564 0.80482
  -6 -11   0 44.3616 1.59950
   6  11   0 47.2276 2.32265
  -7 -11   0 4.00789 0.59463
   7  11   0 3.41156 2.19168
  -8 -11   0 5.79215 0.47169
   8  11   0 6.71811 2.20033
  -9 -11   0 0.77269 1.03946
   9  11   0 1.99586 3.52745
 -10 -11   0 2.15249 1.06756
  10  11   0 3.87574 4.05003
 -11 -11   0 9.76195 1.36246
 -12 -11   0 88.1533 10.0302
  12  11   0 81.1342 5.90381
   6 -12   0 1.60667 1.21559
  -6  12   0 2.20094 0.98128
   5 -12   0 40.9374 3.34573
  -5  12   0 34.6149 2.29175
   4 -12   0 7.28880 3.22553
  -4  12   0 3.70946 1.03226
   3 -12   0 1.49173 2.21561
  -3  12   0 0.51496 0.96625
   2 -12   0 59.5254 4.19865
  -2  12   0 49.2868 1.83890
   1 -12   0 129.367 9.65125
  -1  12   0 116.221 3.33233
   0 -12   0 100.432 4.53467
   0  12   0 89.3680 2.89468
  -1 -12   0 23.0303 4.89805
   1  12   0 10.9820 1.03583
  -2 -12   0 27.4606 4.09280
   2  12   0 14.5561 1.14098
  -3 -12   0 19.8122 1.53491
   3  12   0 23.4563 1.24690
  -4 -12   0 44.5024 1.68993
   4  12   0 44.3028 1.77317
  -5 -12   0 0.59998 0.58766
   5  12   0 0.67095 0.63124
  -6 -12   0 2.70022 0.58580
   6  12   0 2.59239 0.87955
  -7 -12   0 21.0743 1.21284
   7  12   0 28.5061 1.66998
  -8 -12   0 84.4366 3.88158
   8  12   0 87.3667 3.57589
  -9 -12   0 40.1557 2.60496
   9  12   0 40.5478 2.38154
 -10 -12   0 0.10320 1.08446
  10  12   0 0.00000 4.56138
 -11 -12   0 2.37285 1.23352
  11  12   0 1.07433 2.90893
   5 -13   0 12.1758 1.45821
  -5  13   0 11.7142 1.52076
   4 -13   0 38.9178 3.27503
  -4  13   0 18.1494 2.15344
   3 -13   0 0.00658 3.29264
  -3  13   0 1.69822 1.37097
   2 -13   0 0.59842 4.31564
  -2  13   0 0.89487 1.32566
   1 -13   0 0.00000 7.87853
  -1  13   0 0.28107 1.29916
   0 -13   0 0.00000 7.83403
   0  13   0 0.27004 1.80208
  -1 -13   0 32.7692 11.6026
   1  13   0 20.3181 1.98903
  -2 -13   0 102.151 45.0105
   2  13   0 68.6365 4.95702
  -3 -13   0 3.09945 5.80392
   3  13   0 4.11965 1.16889
  -4 -13   0 91.8795 7.69468
   4  13   0 70.7403 2.75969
  -5 -13   0 49.7277 3.09135
   5  13   0 46.2938 2.50600
  -6 -13   0 54.8721 3.83934
   6  13   0 44.7918 3.03097
  -7 -13   0 48.9958 2.72835
   7  13   0 45.5163 3.03753
  -8 -13   0 46.5500 2.89378
   8  13   0 55.8428 2.77365
  -9 -13   0 0.02289 1.06555
   9  13   0 0.18842 1.14322
 -10 -13   0 0.93567 1.13581
  10  13   0 0.56649 1.16078
   3 -14   0 1.26577 0.98103
  -3  14   0 0.00000 1.14724
   2 -14   0 12.1519 4.08533
  -2  14   0 8.08552 1.37954
   1 -14   0 1.16968 25.8428
  -1  14   0 0.02155 1.15630
   0  14   0 4.24865 1.27274
   1  14   0 1.87926 1.20046
   2  14   0 0.82687 1.17431
   3  14   0 25.2315 2.62677
   4  14   0 103.688 4.84080
  -5 -14   0 51.8291 10.2036
   5  14   0 37.6022 2.92720
  -6 -14   0 3.72290 1.51710
   6  14   0 2.18419 1.95581
  -7 -14   0 2.06802 1.02653
   7  14   0 1.24692 1.22785
  -8 -14   0 11.7815 1.40551
   8  14   0 12.2740 1.18470
   0 -15   0 52.4435 4.31461
   0  15   0 41.2739 3.15835
  -1 -15   0 16.1434 6.70529
   1  15   0 26.4004 2.79434
   2  15   0 3.34036 2.01543
   3  15   0 1.51759 2.14175
   4  15   0 17.4036 2.59396
   5  15   0 19.6239 2.39639
  -6 -15   0 0.83271 1.85829
   6  15   0 0.00000 1.29918
   5  15  -1 0.00000 1.33040
  -5 -15   1 0.00000 1.79185
   4  15  -1 11.5753 1.62072
  -4 -15   1 13.0805 5.58481
   3  15  -1 21.6502 2.13689
  -3 -15   1 12.8100 7.51644
   2  15  -1 14.2355 1.65962
  -2 -15   1 0.61133 9.30633
   1  15  -1 16.5317 1.75438
  -1 -15   1 26.8001 2.09631
   8  14  -1 0.64085 0.99478
  -8 -14   1 0.29552 1.09651
   7  14  -1 0.14393 1.24743
  -7 -14   1 0.03085 1.32652
   6  14  -1 5.05317 1.36371
  -6 -14   1 2.96406 3.42720
   5  14  -1 5.49251 1.34898
  -5 -14   1 6.47099 6.56497
   4  14  -1 64.9167 3.64262
   3  14  -1 59.6918 3.50180
   2  14  -1 0.00000 1.17606
   1  14  -1 10.6882 1.39755
   0  14  -1 3.12458 1.20234
  -1  14  -1 0.31665 1.16793
  -2  14  -1 0.09741 1.52668
   2 -14   1 0.00000 5.10220
  10  13  -1 0.00000 2.96766
 -10 -13   1 0.00000 1.19148
   9  13  -1 0.00000 5.07688
  -9 -13   1 0.86155 1.08757
   8  13  -1 30.9964 6.25130
  -8 -13   1 21.1462 2.17459
   7  13  -1 112.082 4.91318
  -7 -13   1 103.679 4.66447
   6  13  -1 15.4367 1.71631
  -6 -13   1 16.0386 1.96415
   5  13  -1 5.08548 0.97208
  -5 -13   1 2.98356 1.89803
   4  13  -1 3.15818 0.66051
  -4 -13   1 9.52842 5.00479
   3  13  -1 40.4419 2.25090
  -3 -13   1 48.8040 4.69700
   2  13  -1 1.27976 0.91564
  -2 -13   1 2.09785 35.6457
   1  13  -1 55.3348 2.70288
  -1 -13   1 65.7093 6.73372
   0  13  -1 4.54800 1.68978
   0 -13   1 9.19307 5.13368
  -1  13  -1 9.16179 1.62335
   1 -13   1 13.2257 5.02219
  -2  13  -1 16.4270 1.78312
   2 -13   1 24.7887 3.61357
  -3  13  -1 0.00000 1.33757
   3 -13   1 9.31898 4.30218
  -4  13  -1 4.71781 1.38267
   4 -13   1 0.00000 3.40266
  11  12  -1 38.0539 3.84141
 -11 -12   1 37.7273 2.93836
  10  12  -1 0.00000 4.63254
 -10 -12   1 3.38836 1.17852
   9  12  -1 0.00000 4.62054
  -9 -12   1 0.96963 0.98774
  -8 -12   1 51.3268 2.98665
   7  12  -1 65.7915 3.50671
  -7 -12   1 60.5950 3.08753
   6  12  -1 6.16112 0.79936
  -6 -12   1 8.11465 0.69853
   5  12  -1 15.2066 1.01109
  -5 -12   1 16.7494 0.94079
   4  12  -1 0.21101 0.63967
  -4 -12   1 1.89024 0.60065
   3  12  -1 58.2572 1.98371
  -3 -12   1 50.5099 2.19702
   2  12  -1 35.7876 1.63638
  -2 -12   1 23.0351 4.37979
   1  12  -1 0.83248 0.63159
  -1 -12   1 0.00001 4.43415
   0  12  -1 45.1147 1.64569
   0 -12   1 52.2315 2.84431
  -1  12  -1 194.217 4.67911
   1 -12   1 208.443 8.38827
  -2  12  -1 93.8069 2.88817
   2 -12   1 101.802 6.68550
  -3  12  -1 14.1623 1.13445
   3 -12   1 11.8875 2.33907
  -4  12  -1 4.79537 0.95296
   4 -12   1 7.41454 2.73157
  -5  12  -1 1.23819 0.91323
   5 -12   1 6.05900 5.12324
  -6  12  -1 2.60199 0.90020
   6 -12   1 0.11035 1.16148
  12  11  -1 32.2527 3.72482
 -12 -11   1 42.8652 6.44996
  11  11  -1 53.4876 4.20875
 -11 -11   1 46.5447 7.06613
 -10 -11   1 11.0265 1.31749
  -9 -11   1 0.73235 1.08554
   8  11  -1 16.1137 4.55086
  -8 -11   1 17.4597 0.83844
   7  11  -1 0.00000 4.00818
  -7 -11   1 0.56522 0.58431
   6  11  -1 5.12788 2.22985
  -6 -11   1 4.25368 0.55482
   5  11  -1 25.1728 1.39510
  -5 -11   1 23.9908 1.21985
   4  11  -1 15.9097 0.88679
  -4 -11   1 17.3530 1.01012
   3  11  -1 114.276 2.64986
  -3 -11   1 113.632 3.12925
   2  11  -1 194.148 4.17333
  -2 -11   1 193.307 4.25215
   1  11  -1 21.8623 0.96016
  -1 -11   1 18.1441 1.00231
   0  11  -1 17.6002 0.96666
   0 -11   1 20.1733 2.22287
  -1  11  -1 24.2846 1.08219
   1 -11   1 25.4877 2.45317
  -2  11  -1 8.42995 0.60441
   2 -11   1 11.0521 1.64049
  -3  11  -1 4.23832 0.58421
   3 -11   1 5.93662 2.05699
  -4  11  -1 7.35733 0.77333
   4 -11   1 4.98657 2.30504
  -5  11  -1 10.2704 0.95882
   5 -11   1 9.86838 1.24421
  -6  11  -1 1.94390 0.79031
   6 -11   1 0.00000 4.02771
  -7  11  -1 9.46861 0.90454
   7 -11   1 7.39651 27.9733
 -12 -10   1 1.06876 4.39367
  10  10  -1 6.02948 2.25657
   9  10  -1 13.9134 2.31462
  -9 -10   1 13.9015 3.75351
   8  10  -1 7.72454 3.72523
  -8 -10   1 7.29630 0.70988
   7  10  -1 86.9655 5.62789
  -7 -10   1 80.1042 2.26204
   6  10  -1 244.465 8.99174
  -6 -10   1 236.605 8.56600
   5  10  -1 49.3099 1.64040
  -5 -10   1 48.8163 2.08622
   4  10  -1 25.0314 1.02033
  -4 -10   1 26.7797 1.13996
   3  10  -1 25.9560 0.99353
  -3 -10   1 24.7601 0.88102
   2  10  -1 41.9428 1.15852
  -2 -10   1 41.3257 1.04616
   1  10  -1 4.40996 0.38419
  -1 -10   1 4.99607 0.37553
   0  10  -1 51.0935 1.39980
   0 -10   1 51.3221 1.20789
  -1  10  -1 11.4465 0.60799
   1 -10   1 11.9320 0.66961
  -2  10  -1 10.9385 0.63025
   2 -10   1 13.0403 1.01635
  -3  10  -1 125.909 2.87053
   3 -10   1 133.491 3.44082
  -4  10  -1 2.21552 0.50464
   4 -10   1 1.95399 0.73892
  -5  10  -1 0.35904 0.60584
   5 -10   1 0.45024 0.70419
  -6  10  -1 69.8900 2.28703
   6 -10   1 71.2062 2.98758
  -7  10  -1 33.3069 1.70672
   7 -10   1 53.5239 42.8402
  -8  10  -1 1.63129 0.76071
   8 -10   1 1.90128 5.50208
  13   9  -1 1.73257 2.73942
 -13  -9   1 5.93363 4.54512
  12   9  -1 3.65435 2.43324
 -12  -9   1 2.65701 4.10547
  11   9  -1 8.77678 3.69062
 -11  -9   1 11.9541 3.96551
  10   9  -1 12.6161 2.25600
   9   9  -1 0.09540 1.85935
  -9  -9   1 0.75708 3.12845
   8   9  -1 4.03960 3.26438
  -8  -9   1 6.33306 2.93294
   7   9  -1 149.498 8.89541
  -7  -9   1 137.950 4.29818
   6   9  -1 200.178 8.57179
  -6  -9   1 195.937 8.28559
   5   9  -1 160.271 6.97954
  -5  -9   1 156.393 5.27017
   4   9  -1 65.4142 1.88422
  -4  -9   1 65.5447 2.23015
   3   9  -1 0.64290 0.32112
  -3  -9   1 0.56915 0.31407
   2   9  -1 10.0172 0.47309
  -2  -9   1 8.55688 0.42411
   1   9  -1 17.2522 0.67219
  -1  -9   1 17.8296 0.66793
   0   9  -1 74.3015 1.67199
   0  -9   1 76.0798 1.55189
  -1   9  -1 19.6810 0.88346
   1  -9   1 19.7021 0.75924
  -2   9  -1 86.7787 2.05999
   2  -9   1 88.5272 1.78647
  -3   9  -1 305.573 6.18036
   3  -9   1 310.668 7.35379
  -4   9  -1 104.627 2.46993
   4  -9   1 113.015 2.77771
  -5   9  -1 4.27785 0.51147
   5  -9   1 4.51314 0.62642
  -6   9  -1 9.53720 0.71269
   6  -9   1 6.84802 0.93222
  -7   9  -1 7.42666 0.63671
   7  -9   1 11.8760 2.24761
  -8   9  -1 1.23733 0.48583
   8  -9   1 1.88209 27.9554
  -9   9  -1 2.98379 2.00310
   9  -9   1 6.66411 4.28872
  13   8  -1 8.40981 2.56592
 -13  -8   1 5.69092 4.45275
  12   8  -1 2.80326 3.35727
 -12  -8   1 1.84965 3.77484
  11   8  -1 131.783 8.18543
  10   8  -1 291.659 17.0634
 -10  -8   1 280.827 28.4318
   9   8  -1 53.1282 3.80422
  -9  -8   1 56.3309 3.80143
   8   8  -1 19.3543 3.54264
  -8  -8   1 19.2777 2.06920
   7   8  -1 10.0057 1.70441
  -7  -8   1 10.0351 0.90228
   6   8  -1 152.683 8.20130
  -6  -8   1 151.852 6.42911
   5   8  -1 2.86333 1.04786
  -5  -8   1 2.64093 0.93707
   4   8  -1 89.8818 4.10685
  -4  -8   1 89.5128 3.98306
   3   8  -1 6.24842 0.53231
  -3  -8   1 5.85727 0.35740
   2   8  -1 28.1575 0.75958
  -2  -8   1 27.6104 0.74284
   1   8  -1 166.838 3.06199
  -1  -8   1 165.755 3.05471
   0   8  -1 30.2993 0.81776
   0  -8   1 29.3557 0.80538
  -1   8  -1 6.44598 0.43948
   1  -8   1 5.67343 0.33259
  -2   8  -1 26.0172 0.94202
   2  -8   1 27.2242 0.86603
  -3   8  -1 51.2133 1.36665
   3  -8   1 53.8318 1.19827
  -4   8  -1 0.20755 0.37938
   4  -8   1 0.03374 0.31214
  -5   8  -1 83.0398 1.99645
   5  -8   1 85.2938 1.81785
  -6   8  -1 26.7507 1.11205
   6  -8   1 27.1655 1.08868
  -7   8  -1 2.73063 0.48690
   7  -8   1 4.57488 1.79357
  -8   8  -1 1.95216 0.45981
   8  -8   1 2.30804 2.71866
  -9   8  -1 0.37372 1.04514
 -10   8  -1 0.00000 1.89161
  10  -8   1 1.02283 4.57154
  14   7  -1 6.02592 1.00904
  13   7  -1 3.10711 2.23077
 -13  -7   1 4.43097 4.03581
 -12  -7   1 0.00000 3.51888
  11   7  -1 46.3648 3.73580
 -11  -7   1 56.9454 6.11176
  10   7  -1 159.328 9.60576
 -10  -7   1 158.215 9.51291
   9   7  -1 7.14364 1.70592
  -9  -7   1 8.20227 1.72444
   8   7  -1 244.741 11.0372
  -8  -7   1 237.834 12.5455
   7   7  -1 5.93770 1.42254
  -7  -7   1 7.43855 1.41577
   6   7  -1 234.057 13.2983
  -6  -7   1 225.019 9.39531
   5   7  -1 207.065 10.6782
  -5  -7   1 206.263 8.52642
   4   7  -1 14.0922 1.14182
  -4  -7   1 14.4428 1.05590
   3   7  -1 38.1599 1.14291
  -3  -7   1 41.3860 2.00494
   2   7  -1 377.035 8.60720
  -2  -7   1 366.235 7.47968
   1   7  -1 414.032 8.69493
  -1  -7   1 441.693 7.60197
   0   7  -1 1.89446 0.27813
   0  -7   1 2.31293 0.25094
  -1   7  -1 10.5418 0.51428
   1  -7   1 10.5988 0.44387
  -2   7  -1 16.3588 0.69318
   2  -7   1 16.4127 0.59384
  -3   7  -1 13.4340 0.60791
   3  -7   1 13.2864 0.53561
  -4   7  -1 1.19278 0.35717
   4  -7   1 2.25804 0.29350
  -5   7  -1 23.0553 0.89222
   5  -7   1 22.6819 0.68826
  -6   7  -1 3.56114 0.41451
   6  -7   1 4.74238 0.43887
  -7   7  -1 135.986 3.55219
   7  -7   1 139.777 4.09345
  -8   7  -1 97.3797 2.72317
   8  -7   1 105.576 6.33319
  -9   7  -1 20.2619 1.75431
   9  -7   1 27.8890 6.17244
 -10   7  -1 0.00000 1.73518
  10  -7   1 0.00000 6.40535
 -11   7  -1 0.00000 1.91684
  14   6  -1 11.1656 1.83117
  13   6  -1 2.62847 0.59553
  12   6  -1 0.00000 2.57429
  11   6  -1 0.00000 2.46748
 -11  -6   1 0.88222 1.70346
  10   6  -1 22.0521 2.25331
 -10  -6   1 24.2578 2.21058
   9   6  -1 0.00526 1.47100
  -9  -6   1 0.88418 1.41115
   8   6  -1 62.4960 3.14526
  -8  -6   1 64.1320 4.01254
   7   6  -1 9.34120 1.34740
  -7  -6   1 8.74093 1.31769
   6   6  -1 227.212 13.1143
  -6  -6   1 237.451 8.49462
   5   6  -1 957.518 46.2288
  -5  -6   1 920.921 37.6349
   4   6  -1 181.366 9.35962
  -4  -6   1 182.949 7.50208
   3   6  -1 16.5445 1.46560
  -3  -6   1 17.4676 1.06388
   2   6  -1 84.9852 2.05349
  -2  -6   1 90.4534 2.68045
   1   6  -1 2.99289 0.33970
  -1  -6   1 2.88396 0.25713
   0   6  -1 17.4169 0.61036
   0  -6   1 15.6642 0.61565
  -1   6  -1 183.166 3.69851
   1  -6   1 182.596 3.54733
  -2   6  -1 86.3030 1.88356
   2  -6   1 85.0243 1.63720
  -3   6  -1 97.0713 2.09898
   3  -6   1 95.6689 1.82163
  -4   6  -1 134.364 2.82236
   4  -6   1 132.401 2.32030
  -5   6  -1 149.985 3.15087
   5  -6   1 149.542 2.79130
  -6   6  -1 6.75688 0.45542
   6  -6   1 7.52335 0.54294
  -7   6  -1 11.5046 1.12477
   7  -6   1 15.3384 0.82599
  -8   6  -1 109.915 3.26012
   8  -6   1 115.792 4.23315
  -9   6  -1 6.07122 1.00540
   9  -6   1 10.2807 4.28647
 -10   6  -1 30.4868 2.26022
 -11   6  -1 5.47322 1.94808
  11  -6   1 0.00008 7.79037
  12  -6   1 6.61979 5.74060
  14   5  -1 1.99113 1.54211
  13   5  -1 0.00000 0.42916
  12   5  -1 31.3242 1.65079
  11   5  -1 0.00000 1.64187
 -11  -5   1 3.85007 2.85533
  10   5  -1 63.3029 4.14589
 -10  -5   1 62.6635 3.91956
   9   5  -1 31.8740 1.90070
  -9  -5   1 31.2819 2.31792
   8   5  -1 57.7910 2.89319
  -8  -5   1 58.1584 3.67573
   7   5  -1 24.4080 1.46903
  -7  -5   1 24.5749 1.86778
   6   5  -1 154.873 9.04586
  -6  -5   1 152.492 15.1974
   5   5  -1 367.446 20.3702
  -5  -5   1 339.111 17.3715
   4   5  -1 0.91622 1.66883
  -4  -5   1 2.36558 0.61874
   3   5  -1 479.546 23.4630
  -3  -5   1 469.125 19.0647
   2   5  -1 181.774 4.04660
  -2  -5   1 187.400 7.63872
   1   5  -1 209.453 4.67572
  -1  -5   1 208.781 4.66742
   0   5  -1 85.2096 2.01290
   0  -5   1 84.0556 1.99499
  -1   5  -1 0.31131 0.31670
   1  -5   1 0.24563 0.22898
  -2   5  -1 53.2305 1.26476
   2  -5   1 54.7963 1.19054
  -3   5  -1 367.074 7.58474
   3  -5   1 374.677 6.39893
  -4   5  -1 277.069 5.45612
   4  -5   1 274.022 4.79049
  -5   5  -1 81.2180 1.79226
   5  -5   1 79.0313 1.66891
  -6   5  -1 36.2780 1.06920
   6  -5   1 36.7896 1.07580
  -7   5  -1 8.70561 0.49780
   7  -5   1 8.62092 0.53344
  -8   5  -1 12.8094 0.96325
   8  -5   1 18.4371 0.90181
  -9   5  -1 3.47273 0.87446
   9  -5   1 4.60385 1.04590
 -10   5  -1 8.70030 1.05563
  10  -5   1 16.0679 2.17029
 -11   5  -1 0.00000 1.63253
  11  -5   1 0.15233 7.13995
 -12   5  -1 21.8911 2.83368
  12  -5   1 27.5846 7.11020
  14   4  -1 7.34374 2.27700
  13   4  -1 5.02991 0.86737
  12   4  -1 61.9386 2.02401
  11   4  -1 50.7542 1.94672
  10   4  -1 0.14168 1.38357
 -10  -4   1 0.92161 2.33295
   9   4  -1 226.041 10.2197
  -9  -4   1 157.496 9.72787
   8   4  -1 20.5805 1.38223
  -8  -4   1 18.5383 2.81247
   7   4  -1 72.4696 3.47965
  -7  -4   1 73.5324 4.42956
   6   4  -1 61.1084 2.96355
  -6  -4   1 63.3299 3.78454
   5   4  -1 0.00000 1.36502
  -5  -4   1 0.60019 0.78367
   4   4  -1 41.2902 2.42610
  -4  -4   1 41.4291 1.95936
   3   4  -1 370.614 18.1803
  -3  -4   1 362.671 14.7912
   2   4  -1 2.12280 0.57442
  -2  -4   1 1.97227 0.53647
   1   4  -1 430.674 9.68626
  -1  -4   1 452.843 10.6021
   0   4  -1 90.5887 2.03391
   0  -4   1 90.7619 2.32480
  -1   4  -1 324.236 7.17507
   1  -4   1 329.166 8.00863
  -2   4  -1 63.4719 1.62187
   2  -4   1 62.3633 1.49179
  -3   4  -1 7.44615 0.47803
   3  -4   1 7.78287 0.47865
  -4   4  -1 41.8382 1.04871
   4  -4   1 42.5526 0.94325
  -5   4  -1 38.7364 0.99624
   5  -4   1 38.7837 1.02270
  -6   4  -1 9.50929 0.46253
   6  -4   1 7.76972 0.41979
  -7   4  -1 12.1760 0.77404
   7  -4   1 12.5891 0.62628
  -8   4  -1 56.2066 1.79153
   8  -4   1 57.1847 1.48048
  -9   4  -1 114.813 4.23136
   9  -4   1 115.858 2.87398
 -10   4  -1 17.9273 1.48691
  10  -4   1 22.7181 2.79344
 -11   4  -1 9.17676 1.06481
 -12   4  -1 23.3922 3.45300
  13   3  -1 113.667 7.21616
  12   3  -1 108.109 4.84386
  11   3  -1 3.21893 0.41268
  10   3  -1 26.2261 1.16958
 -10  -3   1 20.0233 7.88773
   9   3  -1 66.6558 3.16478
  -9  -3   1 53.2767 3.27772
   8   3  -1 17.1527 1.22253
  -8  -3   1 15.9651 1.30740
   7   3  -1 89.4285 4.13136
  -7  -3   1 86.7087 4.79013
   6   3  -1 15.9259 1.03976
  -6  -3   1 17.6026 1.32568
   5   3  -1 587.152 58.2799
  -5  -3   1 598.743 34.3913
   3   3  -1 124.660 8.64131
  -3  -3   1 122.323 5.58585
   2   3  -1 0.77508 0.48520
  -2  -3   1 0.47570 0.41159
   1   3  -1 704.977 28.9146
  -1  -3   1 764.013 25.2583
   0   3  -1 122.294 2.77112
   0  -3   1 123.846 2.76671
  -1   3  -1 32.1582 0.92841
   1  -3   1 33.4663 0.90738
  -2   3  -1 224.504 5.23545
   2  -3   1 226.368 5.49767
  -3   3  -1 518.271 10.3818
   3  -3   1 513.310 9.48901
  -4   3  -1 90.2271 1.87644
   4  -3   1 88.1086 1.74626
  -5   3  -1 68.3422 1.47933
   5  -3   1 65.5772 1.51123
  -6   3  -1 104.275 2.02787
   6  -3   1 104.193 2.23471
  -7   3  -1 21.8043 1.03603
   7  -3   1 21.8760 0.82928
  -8   3  -1 112.620 2.99822
   8  -3   1 113.115 2.48740
  -9   3  -1 184.636 6.14280
   9  -3   1 187.249 3.91214
 -10   3  -1 16.9026 1.33690
  10  -3   1 17.3209 1.38770
 -11   3  -1 4.65868 0.86470
  11  -3   1 2.33593 1.48651
  12   2  -1 19.4665 1.69766
 -12  -2   1 25.9138 2.81754
  11   2  -1 10.5717 1.21786
 -11  -2   1 10.5300 1.10404
  10   2  -1 6.06538 0.46116
 -10  -2   1 7.61259 5.27082
   9   2  -1 22.2083 0.72359
  -9  -2   1 18.8500 4.53219
   8   2  -1 76.0327 3.62895
  -8  -2   1 89.1751 4.50937
   7   2  -1 18.6545 0.65606
  -7  -2   1 17.9213 1.36708
   6   2  -1 1.90602 0.21446
  -6  -2   1 2.00051 0.73708
   5   2  -1 1083.00 65.5982
  -5  -2   1 1166.68 75.1211
   4   2  -1 1049.52 98.9226
  -4  -2   1 995.209 99.1140
   3   2  -1 136.908 8.15495
  -3  -2   1 144.957 13.7899
   2   2  -1 104.043 4.30346
  -2  -2   1 99.6248 4.67459
   1   2  -1 16.3258 0.69815
  -1  -2   1 15.9822 0.83246
   0   2  -1 23.1465 0.62351
   0  -2   1 22.5891 0.62187
  -1   2  -1 838.382 111.083
   1  -2   1 830.867 25.0230
  -2   2  -1 938.814 32.8810
   2  -2   1 985.512 31.7860
  -3   2  -1 2.52210 0.22654
   3  -2   1 2.03915 0.24710
  -4   2  -1 113.386 2.28158
   4  -2   1 112.395 2.59047
  -5   2  -1 483.692 9.32786
   5  -2   1 500.979 9.47061
  -6   2  -1 240.272 5.12359
   6  -2   1 240.076 5.19252
  -7   2  -1 90.0585 2.16433
   7  -2   1 90.1927 2.14771
  -8   2  -1 28.5576 1.06214
   8  -2   1 29.4127 0.95939
  -9   2  -1 33.2519 1.34058
   9  -2   1 36.7979 1.13005
 -10   2  -1 0.14956 0.66257
  10  -2   1 0.17572 0.55486
 -11   2  -1 45.8488 3.03082
  11  -2   1 47.8292 1.90733
  12  -2   1 5.69532 0.83038
  12   1  -1 11.7142 0.94560
 -12  -1   1 8.66388 1.60470
  11   1  -1 0.39276 0.38602
 -11  -1   1 0.87683 0.89853
  10   1  -1 6.38570 0.44748
 -10  -1   1 6.59537 0.86737
   9   1  -1 78.5237 2.14725
  -9  -1   1 76.6451 8.36191
   8   1  -1 326.083 8.60054
  -8  -1   1 320.899 19.1584
   7   1  -1 42.9310 1.76902
  -7  -1   1 40.5771 11.9982
   6   1  -1 4.81984 0.48490
   5   1  -1 38.9393 1.58288
  -5  -1   1 40.7430 1.87754
   4   1  -1 86.0449 3.09374
  -4  -1   1 83.4140 4.39863
   3   1  -1 154.967 6.47534
  -3  -1   1 160.458 15.4619
  -2  -1   1 938.183 73.9865
   1   1  -1 145.413 6.51911
  -1  -1   1 135.858 5.51074
  -1   1  -1 2554.30 332.786
   1  -1   1 2493.13 332.590
  -2   1  -1 428.312 8.98584
   2  -1   1 442.358 9.90980
  -3   1  -1 1565.18 203.117
   3  -1   1 1519.95 203.031
  -4   1  -1 61.5068 1.34711
   4  -1   1 62.6632 1.50820
  -5   1  -1 467.099 8.12523
   5  -1   1 491.107 9.31891
  -6   1  -1 10.9163 0.50004
   6  -1   1 9.19924 0.42327
  -7   1  -1 47.0133 1.15393
   7  -1   1 45.8713 1.14677
  -8   1  -1 0.17779 0.32581
   8  -1   1 0.16063 0.31731
  -9   1  -1 37.5554 1.10783
   9  -1   1 38.1583 1.12517
 -10   1  -1 17.3185 0.96422
  10  -1   1 15.3404 0.99473
 -11   1  -1 0.00000 0.77388
  11  -1   1 0.62521 0.60822
  12  -1   1 1.82171 0.73970
  12   0  -1 104.195 3.85683
  11   0  -1 71.7659 2.44879
 -11   0   1 76.4789 3.39834
  10   0  -1 40.2481 1.45791
 -10   0   1 39.1417 2.15168
   9   0  -1 155.266 3.23475
  -9   0   1 155.628 5.34731
   8   0  -1 29.0828 0.87943
  -8   0   1 29.1156 1.62059
   7   0  -1 3.93962 0.29306
  -7   0   1 3.26420 2.53452
   6   0  -1 0.30378 0.24565
  -6   0   1 0.00000 2.08145
   5   0  -1 10.2729 0.32278
  -5   0   1 7.87174 6.90124
   4   0  -1 2.43369 0.16391
  -4   0   1 3.35305 4.96934
   3   0  -1 5.78048 0.29191
  -3   0   1 9.54731 3.84069
   2   0  -1 219.932 6.12936
  -2   0   1 227.860 30.2062
  -1   0   1 2.17185 0.99498
  -1   0  -1 4189.54 286.149
  -2   0  -1 140.911 3.17822
   2   0   1 145.478 2.79415
  -3   0  -1 13.3589 0.45624
   3   0   1 13.5422 0.38995
  -4   0  -1 3.51787 0.24516
   4   0   1 3.81897 0.21450
  -5   0  -1 420.600 9.06686
   5   0   1 448.223 10.0169
  -6   0  -1 2.03074 0.24935
   6   0   1 1.70997 0.24841
  -7   0  -1 14.5533 0.63538
   7   0   1 14.3341 0.61411
  -8   0  -1 3.69540 0.34501
   8   0   1 3.83270 0.34102
  -9   0  -1 66.9173 1.60264
   9   0   1 66.1086 1.63801
 -10   0  -1 177.513 4.41440
  10   0   1 177.728 4.07164
 -11   0  -1 3.55132 0.78644
  11   0   1 4.70556 0.64098
  12   0   1 6.77234 0.75955
  13   0   1 0.55739 9.79199
  12  -1  -1 86.2512 3.36747
  11  -1  -1 17.5630 1.17659
  10  -1  -1 22.4633 1.10709
 -10   1   1 21.3094 2.63620
   9  -1  -1 54.9756 1.38648
  -9   1   1 53.7910 3.41049
   8  -1  -1 13.3311 0.65902
  -8   1   1 14.6376 1.01170
   7  -1  -1 22.8697 0.75220
  -7   1   1 22.2210 0.85878
   6  -1  -1 19.1835 0.64882
  -6   1   1 20.4973 0.67005
   5  -1  -1 9.59975 0.48241
  -5   1   1 9.53309 0.43856
   4  -1  -1 5.88083 0.33702
  -4   1   1 6.51164 0.39842
   3  -1  -1 48.9271 1.25767
  -3   1   1 50.7512 1.34728
   2  -1  -1 2.01053 0.19339
  -2   1   1 1.96463 0.26315
   1  -1  -1 259.765 7.20048
  -1   1   1 263.245 10.4806
   0  -1  -1 0.57829 0.13617
   0   1   1 0.15252 0.50840
  -1  -1  -1 41.4799 1.17579
   1   1   1 40.4036 1.28800
  -2  -1  -1 46.6680 1.08624
   2   1   1 47.3091 1.35595
  -3  -1  -1 32.9862 0.81355
   3   1   1 33.7386 0.82179
  -4  -1  -1 7.99641 0.37680
   4   1   1 8.00753 0.34425
  -5  -1  -1 131.364 2.95083
   5   1   1 131.932 3.00134
  -6  -1  -1 624.662 13.8094
   6   1   1 628.376 14.1695
  -7  -1  -1 348.721 6.87082
   7   1   1 344.988 6.86427
  -8  -1  -1 14.4498 0.53813
   8   1   1 13.4605 0.52449
  -9  -1  -1 36.7680 1.21906
   9   1   1 37.9919 1.05156
 -10  -1  -1 33.9012 1.17806
  10   1   1 30.4764 1.00743
 -11  -1  -1 0.62862 0.63074
  11   1   1 0.67194 0.60466
  12   1   1 32.3458 2.13127
  13   1   1 9.48962 10.7839
  13  -2  -1 0.00000 29.7915
  12  -2  -1 31.4096 1.97391
  11  -2  -1 27.6893 1.65927
  10  -2  -1 43.6260 1.56424
   9  -2  -1 4.49762 0.43282
  -9   2   1 4.27119 1.30495
   8  -2  -1 98.8740 2.18234
  -8   2   1 98.3953 3.03726
   7  -2  -1 355.560 6.91923
  -7   2   1 351.267 9.22561
   6  -2  -1 232.016 4.58472
  -6   2   1 234.644 5.42912
   5  -2  -1 18.7293 0.61383
  -5   2   1 17.3575 0.78424
   4  -2  -1 44.4343 0.88713
  -4   2   1 46.2504 1.00841
   3  -2  -1 66.4358 1.40143
  -3   2   1 65.0583 1.40688
   2  -2  -1 12.4125 0.45962
  -2   2   1 11.2607 0.39434
   1  -2  -1 107.567 2.50378
  -1   2   1 104.931 2.26113
   0  -2  -1 259.720 6.19458
   0   2   1 258.958 7.15574
  -1  -2  -1 587.537 17.0670
   1   2   1 541.216 18.1097
  -2  -2  -1 14.6573 0.92626
   2   2   1 14.7097 0.85792
   3   2   1 748.271 26.8918
  -4  -2  -1 131.303 4.15049
   4   2   1 140.016 4.19921
  -5  -2  -1 261.184 7.78172
   5   2   1 280.326 8.17897
  -6  -2  -1 982.419 48.0586
   6   2   1 970.423 26.4697
  -7  -2  -1 97.1477 4.36179
   7   2   1 97.0748 2.78377
  -8  -2  -1 29.5094 1.16447
   8   2   1 27.5985 0.82114
  -9  -2  -1 1.61929 0.24659
   9   2   1 1.31011 0.21900
 -10  -2  -1 5.29135 0.35131
  10   2   1 4.72301 0.44262
 -11  -2  -1 0.20057 1.40053
  11   2   1 0.08067 0.88274
  12   2   1 1.90177 1.69097
  13   2   1 2.18666 6.14136
  14   2   1 30.0582 31.1227
  13  -3  -1 0.00000 5.54151
  12  -3  -1 17.9106 5.11330
  11  -3  -1 31.7952 1.95956
  10  -3  -1 6.41236 0.68322
   9  -3  -1 7.97974 0.61508
  -9   3   1 3.55138 1.28788
   8  -3  -1 141.654 3.02247
  -8   3   1 144.179 4.19469
   7  -3  -1 283.546 5.60219
  -7   3   1 284.131 6.64258
   6  -3  -1 58.6800 1.39194
  -6   3   1 59.1622 1.67232
   5  -3  -1 180.324 3.39674
  -5   3   1 182.575 3.69896
   4  -3  -1 136.017 2.61450
  -4   3   1 134.532 2.70963
   3  -3  -1 16.6305 0.55538
  -3   3   1 16.6197 0.52233
   2  -3  -1 6.68299 0.38569
  -2   3   1 7.23278 0.34132
   1  -3  -1 580.717 13.1800
  -1   3   1 562.505 10.8697
   0  -3  -1 525.238 11.3798
   0   3   1 533.097 14.5412
  -1  -3  -1 451.970 9.77185
   1   3   1 447.745 11.0475
  -2  -3  -1 903.369 117.370
   2   3   1 983.420 43.6733
  -3  -3  -1 581.440 28.3333
   3   3   1 560.524 33.4111
  -4  -3  -1 15.0630 1.18303
   4   3   1 13.7768 1.21813
  -5  -3  -1 52.3195 2.50604
   5   3   1 55.8301 3.33953
  -6  -3  -1 129.882 5.47298
   6   3   1 129.555 5.96973
  -7  -3  -1 93.2208 4.25386
   7   3   1 93.1300 4.36494
  -8  -3  -1 45.6530 2.16136
   8   3   1 46.1521 1.70245
  -9  -3  -1 0.54880 0.39855
   9   3   1 0.70279 0.30420
 -10  -3  -1 33.9970 1.46073
  10   3   1 37.6964 1.35443
 -11  -3  -1 82.7723 4.40788
  11   3   1 85.6283 2.43258
 -12  -3  -1 3.91608 1.75049
  12   3   1 3.03331 1.16794
  13   3   1 13.9162 2.30196
  13  -4  -1 2.13440 4.76185
  12  -4  -1 7.97133 5.35978
  10  -4  -1 32.0977 1.87111
   9  -4  -1 12.5467 0.90402
  -9   4   1 9.73520 7.77397
   8  -4  -1 1.54726 0.41461
  -8   4   1 1.57068 0.63426
   7  -4  -1 9.71670 0.51426
  -7   4   1 12.2663 0.86236
   6  -4  -1 2.77122 0.25216
  -6   4   1 3.20969 0.25419
   5  -4  -1 260.625 4.51807
  -5   4   1 261.296 5.11934
   4  -4  -1 329.283 5.61384
  -4   4   1 326.822 6.37137
   3  -4  -1 320.622 6.15093
  -3   4   1 313.503 6.15365
   2  -4  -1 290.111 5.68528
  -2   4   1 272.511 5.44590
   1  -4  -1 214.731 4.72318
  -1   4   1 209.878 4.69474
   0  -4  -1 102.584 2.02919
   0   4   1 102.169 2.52542
  -1  -4  -1 17.6015 0.49533
   1   4   1 17.3516 0.73938
  -2  -4  -1 633.780 17.6603
   2   4   1 635.445 16.5924
  -3  -4  -1 88.0239 4.70387
   3   4   1 87.6273 3.19102
  -4  -4  -1 997.467 48.8173
   4   4   1 984.507 44.8662
  -5  -4  -1 682.462 22.6083
   5   4   1 699.342 41.1625
  -6  -4  -1 0.05515 0.42113
   6   4   1 0.31754 0.74107
  -7  -4  -1 88.6662 3.21471
   7   4   1 85.9180 4.07448
  -8  -4  -1 0.46277 2.01004
   8   4   1 0.84414 0.95332
  -9  -4  -1 1.65807 2.29684
   9   4   1 0.60154 1.02694
 -10  -4  -1 153.151 10.9394
  10   4   1 148.965 4.05426
 -11  -4  -1 41.9105 1.88342
  11   4   1 41.4311 1.48068
 -12  -4  -1 9.34641 1.11148
  12   4   1 8.47204 0.65932
 -13  -4  -1 0.88351 1.76898
  13   4   1 0.00000 0.66322
  12  -5  -1 5.46375 5.35920
  11  -5  -1 3.93794 10.6189
  10  -5  -1 12.5411 4.33635
   9  -5  -1 25.9586 4.09000
   8  -5  -1 24.1375 1.11441
  -8   5   1 23.2003 1.45594
   7  -5  -1 133.986 2.86001
  -7   5   1 130.846 3.42811
   6  -5  -1 214.784 4.04914
  -6   5   1 214.602 4.32831
   5  -5  -1 0.46531 0.22892
  -5   5   1 0.03851 0.27031
   4  -5  -1 24.9750 0.70809
  -4   5   1 24.8832 0.76326
   3  -5  -1 717.661 12.1833
  -3   5   1 724.850 13.7973
   2  -5  -1 552.398 9.31259
  -2   5   1 545.204 10.5462
   1  -5  -1 280.025 5.68432
  -1   5   1 279.796 5.70551
   0  -5  -1 108.742 1.97220
   0   5   1 109.552 2.70583
  -1  -5  -1 2.26350 0.22043
   1   5   1 1.82931 0.38091
  -2  -5  -1 259.331 5.72710
   2   5   1 256.930 5.88053
  -3  -5  -1 3.85405 1.00328
   3   5   1 1.53040 0.32033
  -4  -5  -1 21.0603 2.47159
   4   5   1 21.5645 2.89106
  -5  -5  -1 31.2443 3.30964
   5   5   1 33.6959 1.74838
  -6  -5  -1 212.007 11.5886
   6   5   1 248.144 10.5721
  -7  -5  -1 748.673 37.1651
   7   5   1 753.762 33.9384
  -8  -5  -1 60.6560 3.60686
   8   5   1 56.7057 2.92380
  -9  -5  -1 10.8571 1.61358
   9   5   1 10.8926 1.24238
 -10  -5  -1 0.73321 2.68281
  10   5   1 0.84543 1.57187
 -11  -5  -1 11.8250 0.97655
  11   5   1 11.0963 0.75245
 -12  -5  -1 2.74359 0.60086
  12   5   1 2.76934 0.50704
  13   5   1 13.8230 1.05964
  12  -6  -1 1.69831 1.62514
  11  -6  -1 0.00000 5.88089
   9  -6  -1 3.20871 4.73441
   8  -6  -1 18.3651 1.69623
  -8   6   1 11.9046 1.30075
   7  -6  -1 103.345 2.34060
  -7   6   1 108.141 2.94999
   6  -6  -1 143.042 2.65828
  -6   6   1 145.806 3.33023
   5  -6  -1 163.837 2.80300
  -5   6   1 163.866 3.37339
   4  -6  -1 2.59940 0.28117
  -4   6   1 1.70515 0.30406
   3  -6  -1 133.186 2.44188
  -3   6   1 136.642 2.78929
   2  -6  -1 0.37405 0.22241
  -2   6   1 0.58493 0.29635
   1  -6  -1 0.08485 0.21381
  -1   6   1 0.07571 0.26419
   0  -6  -1 90.8059 1.85161
   0   6   1 94.0262 2.10275
  -1  -6  -1 124.134 2.26132
   1   6   1 126.217 3.33292
  -2  -6  -1 98.0734 2.40669
   2   6   1 94.0707 3.14985
  -3  -6  -1 644.497 17.6225
   3   6   1 629.858 18.3179
  -4  -6  -1 293.493 14.7242
   4   6   1 293.523 14.7336
  -5  -6  -1 8.53253 1.28784
   5   6   1 7.20573 1.25738
  -6  -6  -1 17.8518 1.15701
   6   6   1 18.0587 1.29766
  -7  -6  -1 51.6256 1.35161
   7   6   1 52.3208 2.66208
  -8  -6  -1 57.1065 3.64363
   8   6   1 58.1617 2.94460
  -9  -6  -1 18.2676 2.02606
   9   6   1 19.5096 1.99364
 -10  -6  -1 88.9697 5.44302
  10   6   1 90.8228 5.68169
 -11  -6  -1 14.1843 2.12341
  11   6   1 13.9969 2.11001
  12   6   1 58.7698 2.04293
 -13  -6  -1 1.34563 4.03266
  13   6   1 2.46780 0.61648
  14   6   1 2.08999 0.96576
  11  -7  -1 19.7580 5.42327
   9  -7  -1 19.9319 6.07161
   8  -7  -1 0.00000 3.79671
  -8   7   1 1.23700 0.66713
   7  -7  -1 6.11635 0.75822
  -7   7   1 7.31678 0.51241
   6  -7  -1 45.9547 1.24793
  -6   7   1 47.3736 1.38259
   5  -7  -1 0.84688 0.27884
  -5   7   1 0.57629 0.36357
   4  -7  -1 104.357 2.03992
  -4   7   1 110.645 2.54750
   3  -7  -1 252.764 4.49678
  -3   7   1 260.622 5.53304
   2  -7  -1 2.06550 0.31392
  -2   7   1 2.89521 0.34609
   1  -7  -1 106.263 2.02025
  -1   7   1 106.914 2.57537
   0  -7  -1 7.18840 0.49087
   0   7   1 6.43063 0.49478
  -1  -7  -1 50.5850 1.05701
   1   7   1 51.0685 1.23584
  -2  -7  -1 203.740 3.97936
   2   7   1 209.103 4.79521
  -3  -7  -1 420.652 9.71164
   3   7   1 409.208 12.0288
  -4  -7  -1 94.3028 4.09680
   4   7   1 90.1780 2.85349
  -5  -7  -1 24.3153 1.45604
   5   7   1 24.2608 2.02357
  -6  -7  -1 30.4655 1.67002
   6   7   1 29.7231 1.78571
  -7  -7  -1 125.398 3.59790
   7   7   1 128.238 6.02854
  -8  -7  -1 2.89406 1.65037
   8   7   1 2.06355 1.19827
  -9  -7  -1 23.4226 1.58038
   9   7   1 24.1982 2.31790
 -10  -7  -1 9.18567 0.98858
  10   7   1 8.49184 1.93870
 -11  -7  -1 102.076 3.81389
  11   7   1 113.520 6.98744
 -12  -7  -1 101.788 5.29089
  12   7   1 101.045 3.00499
 -13  -7  -1 24.0915 4.97488
  13   7   1 18.3283 1.15171
 -14  -7  -1 4.76650 4.44361
  14   7   1 0.81276 0.63942
  10  -8  -1 27.8620 4.32125
   9  -8  -1 8.79062 5.14309
   8  -8  -1 3.39651 2.57859
  -8   8   1 3.83971 0.45643
   7  -8  -1 0.32751 0.74324
  -7   8   1 0.17222 0.45122
   6  -8  -1 20.1865 1.30931
  -6   8   1 19.8580 0.91934
   5  -8  -1 26.4852 1.00124
  -5   8   1 25.1177 1.02832
   4  -8  -1 0.29479 0.31244
  -4   8   1 0.11513 0.38697
   3  -8  -1 2.41869 0.33160
  -3   8   1 2.33988 0.40627
   2  -8  -1 156.319 2.89370
  -2   8   1 160.020 3.62640
   1  -8  -1 811.367 14.5472
  -1   8   1 819.548 18.0905
   0  -8  -1 272.983 4.90321
   0   8   1 274.041 5.56015
  -1  -8  -1 17.4446 0.61748
   1   8   1 17.9454 0.71500
  -2  -8  -1 18.7248 0.75410
   2   8   1 19.7200 0.73135
  -3  -8  -1 8.08931 0.44415
   3   8   1 7.17243 0.47933
  -4  -8  -1 30.8423 1.04448
   4   8   1 31.0940 1.11500
  -5  -8  -1 4.03419 0.57898
   5   8   1 3.78496 1.52881
  -6  -8  -1 17.0915 0.89926
   6   8   1 17.0055 1.23567
  -7  -8  -1 159.884 3.89294
   7   8   1 172.071 7.84200
  -8  -8  -1 148.221 4.20315
   8   8   1 147.342 8.76302
  -9  -8  -1 113.095 4.11524
   9   8   1 114.867 7.16630
 -10  -8  -1 31.9161 1.92620
  10   8   1 31.9614 2.86519
  11   8   1 9.96361 2.28991
 -12  -8  -1 17.5458 4.45706
  12   8   1 15.2652 3.87976
 -13  -8  -1 3.40177 4.38246
  13   8   1 1.75656 0.71682
 -14  -8  -1 0.00000 4.66827
  14   8   1 2.17039 0.72903
   9  -9  -1 7.18242 3.80281
   8  -9  -1 0.93922 3.08164
  -8   9   1 1.39600 0.45809
   7  -9  -1 2.04993 0.72717
  -7   9   1 3.62268 0.63001
   6  -9  -1 64.7341 2.16913
  -6   9   1 61.5870 2.23149
   5  -9  -1 136.855 3.78288
  -5   9   1 138.535 3.28750
   4  -9  -1 49.5718 1.83891
  -4   9   1 50.8211 1.51251
   3  -9  -1 2.67070 0.42809
  -3   9   1 3.19657 0.45800
   2  -9  -1 4.10999 0.38241
  -2   9   1 4.22432 0.46461
   1  -9  -1 391.728 6.82616
  -1   9   1 394.327 9.40108
   0  -9  -1 0.54430 0.30728
   0   9   1 0.56566 0.38693
  -1  -9  -1 271.813 4.91010
   1   9   1 273.027 5.81657
  -2  -9  -1 137.112 2.72705
   2   9   1 138.666 2.98206
  -3  -9  -1 6.82988 0.43559
   3   9   1 6.29623 0.40344
  -4  -9  -1 150.470 3.20171
   4   9   1 147.988 4.00313
  -5  -9  -1 1.79607 0.38266
   5   9   1 2.29125 0.49430
  -6  -9  -1 13.3787 0.94430
   6   9   1 17.8915 1.52906
  -7  -9  -1 11.8603 0.61866
   7   9   1 12.5712 1.90171
  -8  -9  -1 121.529 2.92357
   8   9   1 144.861 8.80465
  -9  -9  -1 65.3699 7.44653
   9   9   1 63.8029 4.40500
 -10  -9  -1 3.12081 3.57956
  10   9   1 5.27083 2.14642
 -11  -9  -1 1.10807 3.79600
  11   9   1 0.70772 2.32745
 -12  -9  -1 1.52493 4.07994
  12   9   1 0.00000 3.87847
 -13  -9  -1 0.00000 4.64966
  13   9   1 0.36880 0.77033
   8 -10  -1 9.01700 5.51610
  -8  10   1 7.34513 1.52724
   7 -10  -1 0.00000 5.37051
  -7  10   1 2.30266 0.71083
   6 -10  -1 41.0310 2.38622
  -6  10   1 37.4984 2.06117
   5 -10  -1 129.179 3.36816
  -5  10   1 116.557 3.35575
   4 -10  -1 0.18592 0.65793
  -4  10   1 1.09932 0.53683
   3 -10  -1 19.2085 1.07813
  -3  10   1 20.4979 1.12585
   2 -10  -1 16.1289 0.90627
  -2  10   1 14.5343 0.93135
   1 -10  -1 3.00264 0.37519
  -1  10   1 2.54634 0.49459
   0 -10  -1 11.7394 0.53443
   0  10   1 9.05299 0.64109
  -1 -10  -1 0.69369 0.31653
   1  10   1 0.53833 0.37514
  -2 -10  -1 3.12400 0.39178
   2  10   1 2.74411 0.39666
  -3 -10  -1 127.570 2.76457
   3  10   1 123.312 2.82392
  -4 -10  -1 296.307 6.21474
   4  10   1 304.015 6.43980
  -5 -10  -1 118.773 3.13087
   5  10   1 115.279 3.10466
  -6 -10  -1 62.0124 1.86457
   6  10   1 59.3162 2.57516
  -7 -10  -1 14.4012 0.92434
   7  10   1 17.1989 1.29261
  -8 -10  -1 0.08976 0.38434
   8  10   1 0.00000 0.70523
  -9 -10  -1 2.77182 0.93548
   9  10   1 2.41277 2.09543
  10  10   1 19.5137 2.65076
 -11 -10  -1 3.35299 4.09063
  11  10   1 3.88731 0.96541
 -12 -10  -1 30.1456 5.66442
 -13 -10  -1 52.9078 7.62936
  13  10   1 49.1476 2.76074
   7 -11  -1 2.49117 5.45095
  -7  11   1 2.16710 0.77458
   6 -11  -1 1.75698 2.63909
  -6  11   1 0.31848 0.81023
   5 -11  -1 0.61822 0.86406
  -5  11   1 0.00000 0.77866
   4 -11  -1 2.79616 2.01092
  -4  11   1 0.91397 0.55826
   3 -11  -1 0.00000 1.08819
  -3  11   1 0.45116 0.56755
   2 -11  -1 7.39866 1.12620
  -2  11   1 4.95920 0.60380
   1 -11  -1 52.6621 2.69182
  -1  11   1 46.2387 1.65821
   0 -11  -1 234.844 12.3476
   0  11   1 210.975 6.31172
  -1 -11  -1 134.081 3.62335
   1  11   1 135.199 3.34930
  -2 -11  -1 24.0706 1.10755
   2  11   1 23.3520 1.11077
  -3 -11  -1 36.0306 1.46990
   3  11   1 35.7881 1.43079
  -4 -11  -1 141.482 3.74668
   4  11   1 144.902 3.97890
  -5 -11  -1 18.3909 1.06582
   5  11   1 16.6098 0.92600
  -6 -11  -1 64.5333 1.97378
   6  11   1 68.5665 2.17088
  -7 -11  -1 54.6210 1.84245
   7  11   1 58.1722 1.75191
  -8 -11  -1 11.3326 0.77629
   8  11   1 13.3980 1.06793
  -9 -11  -1 33.6410 1.62228
   9  11   1 40.8469 2.21758
 -10 -11  -1 14.2441 1.33563
  10  11   1 15.9787 1.46074
 -11 -11  -1 6.03450 1.26406
  11  11   1 7.80068 1.18764
 -12 -11  -1 23.7525 5.64587
  12  11   1 16.2050 1.47019
   6 -12  -1 3.12781 1.19969
  -6  12   1 2.48413 0.98298
   5 -12  -1 7.99949 2.59739
  -5  12   1 4.99789 1.04390
   4 -12  -1 49.8756 4.57310
  -4  12   1 45.0197 2.58347
   3 -12  -1 5.99209 3.01137
  -3  12   1 7.61106 1.09603
   2 -12  -1 26.0652 4.64322
  -2  12   1 23.0423 1.30369
   1 -12  -1 3.79997 14.6257
  -1  12   1 7.67540 0.68161
   0 -12  -1 33.6236 10.4136
   0  12   1 35.8797 1.71096
  -1 -12  -1 24.6985 7.66517
   1  12   1 25.7486 1.76488
  -2 -12  -1 37.3842 2.87312
   2  12   1 38.3894 2.01227
  -3 -12  -1 14.6900 1.28563
   3  12   1 25.1550 1.38509
  -4 -12  -1 4.70470 0.64315
   4  12   1 4.50076 0.62323
  -5 -12  -1 29.0375 1.43250
   5  12   1 29.4950 1.47546
  -6 -12  -1 1.28975 0.57368
   6  12   1 0.84014 0.64622
  -7 -12  -1 0.80440 0.50461
   7  12   1 1.26483 0.57659
  -8 -12  -1 22.9615 2.11870
   8  12   1 22.1004 1.19030
  -9 -12  -1 44.7001 2.72117
   9  12   1 45.9711 2.52179
 -10 -12  -1 4.21918 1.16288
  10  12   1 2.41207 1.08060
 -11 -12  -1 3.38582 1.26645
  11  12   1 2.12822 1.14243
   5 -13  -1 29.2972 2.26133
  -5  13   1 22.5407 2.43904
   4 -13  -1 48.5558 2.77379
  -4  13   1 40.9447 2.89695
   3 -13  -1 62.4573 3.53303
  -3  13   1 34.3328 2.68878
   2 -13  -1 3.64280 6.59912
  -2  13   1 1.81892 1.17342
  -1  13   1 4.13028 1.24891
   0  13   1 2.65890 1.23782
  -1 -13  -1 0.00000 46.9144
   1  13   1 0.01913 1.75603
   2  13   1 18.0927 2.00645
  -3 -13  -1 47.8481 9.07133
   3  13   1 16.5669 1.26137
  -4 -13  -1 35.9757 13.5682
   4  13   1 41.3677 2.10384
  -5 -13  -1 104.949 4.74194
   5  13   1 132.932 5.26981
  -6 -13  -1 101.729 4.47159
   6  13   1 98.6149 4.58067
  -7 -13  -1 11.3097 1.31885
   7  13   1 10.4233 1.09305
  -8 -13  -1 22.1235 2.18655
   8  13   1 22.3446 1.58355
  -9 -13  -1 7.12318 1.25994
   9  13   1 4.63804 1.13961
 -10 -13  -1 0.84194 1.18064
  10  13   1 0.83789 1.19542
   3 -14  -1 1.16624 1.22996
  -3  14   1 0.70191 1.15780
   2 -14  -1 11.0661 1.77623
  -2  14   1 9.21927 1.38824
   1 -14  -1 8.68151 33.4466
  -1  14   1 3.64147 1.23659
   0 -14  -1 18.1007 1.76613
   0  14   1 12.9221 2.20453
   1  14   1 17.0794 2.24640
   2  14   1 0.78845 1.84962
   3  14   1 5.46256 1.90250
   4  14   1 59.8839 4.20643
  -5 -14  -1 105.462 7.59863
   5  14   1 113.791 5.92279
  -6 -14  -1 15.9617 1.50720
   6  14   1 20.3640 2.24118
  -7 -14  -1 4.67545 1.20591
   7  14   1 3.11439 0.99716
  -8 -14  -1 47.5476 3.08313
   8  14   1 56.7201 2.25012
   0 -15  -1 40.8796 2.70967
   0  15   1 30.6044 3.70241
   1  15   1 22.3365 2.67206
   2  15   1 7.88056 4.07394
   3  15   1 1.51931 4.36823
   4  15   1 5.14020 4.54857
   5  15   1 1.55919 4.04673
  -6 -15  -1 4.09702 1.70356
   6  15   1 6.44327 1.89544
   4  15  -2 4.81988 1.49275
  -4 -15   2 4.93723 1.84617
   3  15  -2 20.4525 1.92866
  -3 -15   2 34.0057 3.44514
   2  15  -2 57.4812 3.62672
  -2 -15   2 69.1214 4.50639
   8  14  -2 4.94623 1.38651
  -8 -14   2 6.78282 1.32668
   7  14  -2 0.00000 1.26844
  -7 -14   2 0.00000 1.53559
   6  14  -2 8.14145 1.49225
  -6 -14   2 7.43844 3.75951
   5  14  -2 8.39152 1.42369
  -5 -14   2 8.77383 6.33642
   4  14  -2 4.29670 1.36164
   3  14  -2 49.4917 3.27166
   2  14  -2 32.1235 2.81477
   1  14  -2 1.44166 1.22560
   0  14  -2 43.9103 2.96874
  -1  14  -2 2.61389 1.22528
  -2  14  -2 4.81768 1.09600
   9  13  -2 0.00000 5.13622
  -9 -13   2 2.09937 1.14133
   8  13  -2 4.75315 5.12980
  -8 -13   2 2.44776 1.07994
   7  13  -2 64.3585 3.52787
  -7 -13   2 60.2285 3.18252
   6  13  -2 71.1649 3.65876
  -6 -13   2 65.9558 3.69808
   5  13  -2 6.10049 1.27091
  -5 -13   2 7.59225 3.09756
   4  13  -2 0.00000 1.07813
  -4 -13   2 0.00063 3.78975
   3  13  -2 2.43315 1.15258
  -3 -13   2 3.77674 3.94414
   2  13  -2 26.1180 2.52036
  -2 -13   2 25.1086 7.43637
   1  13  -2 4.35138 0.99931
  -1 -13   2 4.77646 4.93567
   0  13  -2 28.7071 2.05310
   0 -13   2 30.1704 4.33452
  -1  13  -2 0.34569 0.94757
   1 -13   2 5.71834 4.16880
  -2  13  -2 43.3422 2.42297
   2 -13   2 51.9978 3.13532
  -3  13  -2 23.0328 1.69652
   3 -13   2 1.28725 10.5516
  -4  13  -2 1.74783 1.10493
  11  12  -2 65.2032 5.03069
 -11 -12   2 55.0145 3.37061
  10  12  -2 88.0537 6.12179
 -10 -12   2 80.7442 3.94975
   9  12  -2 28.3832 5.71692
  -9 -12   2 25.8251 2.34128
   8  12  -2 15.3474 5.06394
  -8 -12   2 12.5281 1.46491
  -7 -12   2 11.1950 1.18282
   6  12  -2 5.89398 1.53671
  -6 -12   2 4.63682 0.57055
   5  12  -2 1.95244 0.79546
  -5 -12   2 3.96743 0.62170
   4  12  -2 46.7332 1.90187
  -4 -12   2 47.0567 1.81128
   3  12  -2 3.49525 0.66513
  -3 -12   2 1.94736 1.00157
   2  12  -2 77.0703 2.05018
  -2 -12   2 87.7653 5.21425
   1  12  -2 142.044 3.57986
  -1 -12   2 146.448 8.00089
   0  12  -2 32.5995 1.39225
   0 -12   2 35.5432 5.05082
  -1  12  -2 55.1188 1.78295
   1 -12   2 67.1394 4.69496
  -2  12  -2 127.011 3.64472
   2 -12   2 151.206 5.80120
  -3  12  -2 40.5284 1.84322
   3 -12   2 54.7037 3.05524
  -4  12  -2 2.35099 0.76646
   4 -12   2 0.00000 3.40789
  -5  12  -2 6.32579 0.86382
  -6  12  -2 1.45926 0.97895
   6 -12   2 0.73152 1.47796
  11  11  -2 18.5368 3.01176
 -11 -11   2 25.4097 5.02458
 -10 -11   2 23.7473 4.71196
  -9 -11   2 3.01188 1.42042
  -8 -11   2 26.4813 1.34593
   7  11  -2 6.57403 4.17181
  -7 -11   2 9.28308 0.94578
  -6 -11   2 0.13894 0.71968
   5  11  -2 10.3229 0.97511
  -5 -11   2 10.2119 0.67606
   4  11  -2 8.57820 0.57257
  -4 -11   2 9.44688 0.65435
   3  11  -2 54.2693 1.42919
  -3 -11   2 54.4850 1.79195
   2  11  -2 59.4569 1.39537
  -2 -11   2 58.6726 1.71125
   1  11  -2 111.498 2.32027
  -1 -11   2 100.369 3.96394
   0  11  -2 15.3113 0.81658
   0 -11   2 17.3838 1.54316
  -1  11  -2 1.04430 0.48143
   1 -11   2 0.00000 1.67836
  -2  11  -2 1.63585 0.56554
   2 -11   2 1.30833 1.76581
  -3  11  -2 27.0831 1.48913
   3 -11   2 30.3202 2.13125
  -4  11  -2 1.15817 0.68681
   4 -11   2 9.20908 2.12726
  -5  11  -2 3.09836 0.72175
   5 -11   2 4.67658 2.35878
  -6  11  -2 11.4642 0.88796
   6 -11   2 12.5067 4.84737
  -7  11  -2 4.04522 0.74685
   7 -11   2 2.78533 2.00052
  12  10  -2 0.95439 4.73172
 -12 -10   2 3.33517 4.32382
  11  10  -2 28.4306 5.24965
 -11 -10   2 26.9522 5.00334
  10  10  -2 0.00000 3.66664
   9  10  -2 4.68533 3.66825
  -9 -10   2 6.34137 3.45605
   8  10  -2 11.2060 3.86739
  -8 -10   2 12.5329 3.45023
   7  10  -2 2.96685 3.54512
  -7 -10   2 3.52585 0.45963
   6  10  -2 207.820 11.4846
  -6 -10   2 201.114 7.58878
   5  10  -2 111.270 3.64255
  -5 -10   2 117.089 3.89315
   4  10  -2 40.4154 1.29588
  -4 -10   2 40.9335 1.75029
   3  10  -2 60.5741 1.34137
  -3 -10   2 58.7335 1.64920
   2  10  -2 22.5524 0.78517
  -2 -10   2 22.0348 0.81384
   1  10  -2 13.7390 0.60432
  -1 -10   2 12.1050 0.55309
   0  10  -2 2.10540 0.44445
   0 -10   2 2.07745 0.35471
  -1  10  -2 62.0512 1.64198
   1 -10   2 63.6966 1.62679
  -2  10  -2 11.5043 0.64502
   2 -10   2 12.0037 0.85182
  -3  10  -2 95.0976 2.26823
   3 -10   2 99.0234 2.75622
  -4  10  -2 201.810 4.76948
   4 -10   2 218.075 4.67108
  -5  10  -2 2.22245 0.71347
   5 -10   2 2.05263 0.75424
  -6  10  -2 2.43353 0.66951
   6 -10   2 7.74272 3.46183
  -7  10  -2 34.7618 1.58306
   7 -10   2 28.3089 33.9267
  -8  10  -2 9.87750 0.92677
  13   9  -2 0.74376 2.58964
 -13  -9   2 1.36086 4.50068
  12   9  -2 2.27793 2.38131
 -12  -9   2 6.71623 4.08721
  11   9  -2 6.75671 3.52571
 -11  -9   2 6.79742 3.75450
  10   9  -2 50.0097 3.74227
   9   9  -2 84.4047 8.96265
  -9  -9   2 79.1782 8.86766
   8   9  -2 4.36865 3.23167
  -8  -9   2 5.99917 2.91768
   7   9  -2 34.9988 2.79558
  -7  -9   2 34.6403 2.34453
   6   9  -2 187.383 8.07720
  -6  -9   2 180.991 9.46430
   5   9  -2 35.8377 2.12563
  -5  -9   2 35.8275 2.62888
   4   9  -2 4.58177 0.46267
  -4  -9   2 4.16715 0.63408
   3   9  -2 31.7029 0.87006
  -3  -9   2 31.9946 0.95462
   2   9  -2 1.40055 0.31214
  -2  -9   2 1.44428 0.30197
   1   9  -2 33.3482 0.91273
  -1  -9   2 33.9302 0.90081
   0   9  -2 7.14840 0.46552
   0  -9   2 7.19378 0.38673
  -1   9  -2 0.87098 0.39765
   1  -9   2 0.93466 0.32967
  -2   9  -2 22.2400 0.96553
   2  -9   2 22.1127 0.80635
  -3   9  -2 211.921 4.45494
   3  -9   2 219.458 5.42224
  -4   9  -2 226.012 4.77130
   4  -9   2 230.766 4.88680
  -5   9  -2 0.41182 0.49216
   5  -9   2 1.30220 0.53357
  -6   9  -2 7.59455 0.67872
   6  -9   2 10.7198 1.23120
  -7   9  -2 0.64658 0.56596
   7  -9   2 1.04725 3.19393
  -8   9  -2 2.96825 0.54637
   8  -9   2 5.05326 22.1389
  -9   9  -2 0.00000 1.13109
   9  -9   2 0.00000 5.07263
  13   8  -2 12.5997 2.63831
 -13  -8   2 11.3197 4.52068
  12   8  -2 0.00000 3.24520
 -12  -8   2 0.42524 3.66164
  11   8  -2 1.93900 3.01065
  10   8  -2 128.559 7.90531
 -10  -8   2 127.251 13.2057
   9   8  -2 152.639 9.19305
  -9  -8   2 151.025 9.11897
   8   8  -2 0.00000 2.69224
  -8  -8   2 1.44226 1.50230
   7   8  -2 94.8314 5.70547
  -7  -8   2 90.4981 5.30917
   6   8  -2 0.45203 1.45016
  -6  -8   2 0.75296 0.79996
   5   8  -2 52.6614 2.65029
  -5  -8   2 51.9263 2.49957
   4   8  -2 11.5605 1.18816
  -4  -8   2 11.3042 1.51210
   3   8  -2 60.5607 1.56885
  -3  -8   2 59.0464 1.55433
   2   8  -2 1.64557 0.27611
  -2  -8   2 2.31874 0.27391
   1   8  -2 120.636 2.28084
  -1  -8   2 120.031 2.26886
   0   8  -2 190.008 3.70385
   0  -8   2 188.148 3.45202
  -1   8  -2 0.30576 0.35513
   1  -8   2 0.41824 0.28315
  -2   8  -2 3.71490 0.41064
   2  -8   2 3.03398 0.33007
  -3   8  -2 118.646 2.61110
   3  -8   2 118.342 2.26726
  -4   8  -2 25.2120 1.00033
   4  -8   2 24.3972 0.80569
  -5   8  -2 76.4016 1.89167
   5  -8   2 78.5401 1.85043
  -6   8  -2 143.778 3.84759
   6  -8   2 150.007 3.47024
  -7   8  -2 7.57260 0.62043
   7  -8   2 8.66482 1.07382
  -8   8  -2 18.0258 0.98916
   8  -8   2 26.2419 4.92509
  -9   8  -2 11.9147 1.31038
   9  -8   2 7.76410 7.81752
 -10   8  -2 0.41787 1.13466
  10  -8   2 0.00000 5.29573
  14   7  -2 11.4424 1.38998
  13   7  -2 25.9334 2.92258
  12   7  -2 10.6683 3.19235
 -12  -7   2 14.9035 3.92696
 -11  -7   2 8.72544 2.99979
  10   7  -2 31.1588 2.75181
 -10  -7   2 35.2242 2.74496
   9   7  -2 5.93895 1.62342
  -9  -7   2 7.22338 1.62822
   8   7  -2 0.90387 1.33512
  -8  -7   2 0.62931 1.36483
   7   7  -2 58.5326 3.79813
  -7  -7   2 59.6941 3.79359
   6   7  -2 1.84410 1.23374
  -6  -7   2 0.47997 0.61341
   5   7  -2 270.839 11.1859
  -5  -7   2 263.996 10.9045
   4   7  -2 283.078 11.7061
  -4  -7   2 278.764 11.4358
   3   7  -2 338.359 8.78089
  -3  -7   2 345.526 13.9543
   2   7  -2 264.196 6.24018
  -2  -7   2 267.446 6.40805
   1   7  -2 334.144 7.39933
  -1  -7   2 335.306 5.96486
   0   7  -2 301.082 5.43683
   0  -7   2 307.165 5.42465
  -1   7  -2 2.89749 0.34199
   1  -7   2 2.34247 0.27044
  -2   7  -2 1.52541 0.34664
   2  -7   2 1.62130 0.27670
  -3   7  -2 0.41871 0.35448
   3  -7   2 0.46070 0.28438
  -4   7  -2 5.87879 0.43966
   4  -7   2 6.11391 0.34048
  -5   7  -2 1.46187 0.39654
   5  -7   2 1.25086 0.29874
  -6   7  -2 4.71911 0.44962
   6  -7   2 5.83874 0.48597
  -7   7  -2 27.8898 1.23572
   7  -7   2 30.9899 1.19641
  -8   7  -2 78.3873 2.27896
   8  -7   2 90.9442 4.87430
  -9   7  -2 56.1135 3.33477
   9  -7   2 62.5261 6.77411
 -10   7  -2 22.1170 1.92334
  10  -7   2 11.0745 5.35270
 -11   7  -2 2.94497 1.20868
  11  -7   2 3.23234 2.44778
  14   6  -2 10.9808 5.98354
  13   6  -2 23.0924 2.62725
  12   6  -2 0.00000 2.57687
 -12  -6   2 0.33291 3.51209
  11   6  -2 75.2651 4.92768
 -11  -6   2 73.9466 4.81673
  10   6  -2 65.2337 4.26551
 -10  -6   2 63.0161 4.17181
   9   6  -2 15.8101 1.80112
  -9  -6   2 15.5905 1.71781
   8   6  -2 0.53912 0.97450
  -8  -6   2 0.55374 1.23756
   7   6  -2 3.64038 1.14995
  -7  -6   2 3.50731 1.12724
   6   6  -2 118.614 7.09276
  -6  -6   2 120.057 7.08565
   5   6  -2 377.490 18.4642
  -5  -6   2 361.461 14.9258
   4   6  -2 748.314 30.4746
  -4  -6   2 739.944 29.9116
   3   6  -2 97.6350 7.80063
  -3  -6   2 101.497 4.27736
   2   6  -2 48.1534 1.33908
  -2  -6   2 48.9756 1.63750
   1   6  -2 222.073 5.15480
  -1  -6   2 217.931 4.32283
   0   6  -2 48.7409 1.17970
   0  -6   2 47.4746 1.10471
  -1   6  -2 58.7516 1.54048
   1  -6   2 61.0099 1.22724
  -2   6  -2 43.2817 1.12302
   2  -6   2 42.5787 0.94992
  -3   6  -2 38.8197 1.05626
   3  -6   2 36.6418 0.90681
  -4   6  -2 143.346 3.03485
   4  -6   2 143.980 2.49817
  -5   6  -2 121.941 2.63543
   5  -6   2 121.830 2.30652
  -6   6  -2 19.1668 0.80589
   6  -6   2 18.0919 0.88821
  -7   6  -2 1.15078 0.37254
   7  -6   2 1.30047 0.56076
  -8   6  -2 3.84564 0.43241
   8  -6   2 6.27583 0.67403
  -9   6  -2 19.5203 1.97120
   9  -6   2 21.6240 2.37387
 -10   6  -2 0.35084 0.99467
 -11   6  -2 13.4488 1.36217
  11  -6   2 12.1295 7.91014
 -12   6  -2 0.00000 1.99542
  12  -6   2 2.62059 7.14923
  14   5  -2 0.56101 1.49899
  13   5  -2 4.35247 0.52018
  11   5  -2 31.6802 2.68760
 -11  -5   2 32.1248 4.79121
  10   5  -2 11.2001 1.79315
 -10  -5   2 14.4621 1.59799
   9   5  -2 31.2158 2.41141
  -9  -5   2 30.8624 2.22080
   8   5  -2 36.6704 2.02577
  -8  -5   2 37.2928 2.47219
   7   5  -2 170.662 9.99588
  -7  -5   2 169.955 9.99146
   6   5  -2 0.21834 0.88548
  -6  -5   2 0.24933 0.86909
   5   5  -2 1.26322 0.84744
  -5  -5   2 1.72333 0.80955
   4   5  -2 324.392 21.6200
  -4  -5   2 304.704 17.7380
   3   5  -2 0.45003 0.63638
  -3  -5   2 1.07642 0.65054
   2   5  -2 532.514 18.7470
  -2  -5   2 528.845 25.7809
   1   5  -2 52.6297 1.33176
  -1  -5   2 50.7222 1.55823
   0   5  -2 266.247 5.68833
   0  -5   2 265.474 6.24168
  -1   5  -2 135.101 2.71848
   1  -5   2 126.111 2.65413
  -2   5  -2 59.7922 1.53264
   2  -5   2 59.9746 1.29418
  -3   5  -2 114.431 2.47833
   3  -5   2 115.425 2.11010
  -4   5  -2 152.390 3.09416
   4  -5   2 148.125 2.88237
  -5   5  -2 113.373 2.42311
   5  -5   2 114.002 2.44249
  -6   5  -2 1.34985 0.33521
   6  -5   2 1.34009 0.36793
  -7   5  -2 84.4965 2.41121
   7  -5   2 83.0175 1.96161
  -8   5  -2 20.0460 0.97085
   8  -5   2 15.1922 0.81905
  -9   5  -2 0.34402 0.81890
   9  -5   2 0.08318 0.83871
 -10   5  -2 0.82488 1.12894
  10  -5   2 1.29807 1.32680
 -11   5  -2 0.00000 0.96367
 -12   5  -2 1.61898 1.39744
  14   4  -2 0.00000 1.44556
  13   4  -2 22.7249 1.90489
  12   4  -2 36.4563 1.66741
  11   4  -2 154.844 9.34522
  10   4  -2 7.80159 1.55020
 -10  -4   2 8.55757 2.50413
   9   4  -2 11.2213 1.14838
  -9  -4   2 11.3648 2.56810
   8   4  -2 147.570 6.91195
  -8  -4   2 152.810 9.53415
   7   4  -2 8.34215 0.88698
  -7  -4   2 8.57880 1.88553
   6   4  -2 30.3853 2.04308
  -6  -4   2 29.9709 1.93985
   5   4  -2 44.9210 4.32712
  -5  -4   2 40.0442 2.33168
   4   4  -2 451.910 21.7210
  -4  -4   2 421.672 19.4906
   3   4  -2 51.6323 2.27589
  -3  -4   2 51.4681 2.38078
   2   4  -2 72.5737 2.72584
  -2  -4   2 75.5425 4.25974
   1   4  -2 76.4520 1.80051
  -1  -4   2 77.1471 2.16616
   0   4  -2 281.784 5.91491
   0  -4   2 279.372 6.22709
  -1   4  -2 1111.28 25.4493
   1  -4   2 1113.50 25.4490
  -2   4  -2 230.817 4.65151
   2  -4   2 224.467 4.45558
  -3   4  -2 67.1803 1.64223
   3  -4   2 67.7922 1.50062
  -4   4  -2 16.9841 0.65232
   4  -4   2 17.5191 0.64813
  -5   4  -2 20.6006 0.74192
   5  -4   2 23.1064 0.83909
  -6   4  -2 33.8344 0.94843
   6  -4   2 33.1355 0.98545
  -7   4  -2 9.19468 0.42639
   7  -4   2 10.3344 0.52660
  -8   4  -2 0.63586 0.49382
   8  -4   2 0.83288 0.41637
  -9   4  -2 77.4512 3.16694
   9  -4   2 77.0066 1.96088
 -10   4  -2 98.2704 5.52516
  10  -4   2 112.126 5.13425
 -11   4  -2 10.3842 1.43494
 -12   4  -2 0.13274 1.24751
  14   3  -2 1.74739 1.91279
  13   3  -2 72.5422 3.96678
  12   3  -2 103.734 8.33792
  11   3  -2 0.41070 0.64049
  10   3  -2 5.58024 1.36223
 -10  -3   2 7.08390 5.27160
   9   3  -2 1.59695 0.99855
  -9  -3   2 0.67711 4.12597
   8   3  -2 5.29721 0.94480
  -8  -3   2 6.19984 2.01733
   7   3  -2 3.04094 0.74825
  -7  -3   2 4.23274 0.89205
   6   3  -2 83.9248 4.90139
  -6  -3   2 80.7945 4.40847
   5   3  -2 63.4521 6.25135
  -5  -3   2 60.4603 3.05620
  -4  -3   2 1381.29 182.046
  -3  -3   2 465.815 62.5543
   2   3  -2 18.1733 0.93193
  -2  -3   2 18.5529 0.95177
   1   3  -2 256.573 9.12654
  -1  -3   2 256.516 11.4491
   0   3  -2 0.43926 0.23479
   0  -3   2 0.28241 0.21867
  -1   3  -2 77.4124 2.45503
   1  -3   2 76.1219 1.77475
  -2   3  -2 756.974 16.5846
   2  -3   2 768.667 19.7092
  -3   3  -2 911.349 18.3764
   3  -3   2 922.162 20.4540
  -4   3  -2 143.497 2.93551
   4  -3   2 141.624 3.23071
  -5   3  -2 184.927 3.69152
   5  -3   2 181.153 3.67519
  -6   3  -2 23.9760 0.67931
   6  -3   2 24.8403 0.81135
  -7   3  -2 32.4579 0.91380
   7  -3   2 33.6671 1.00027
  -8   3  -2 18.9037 1.09897
   8  -3   2 17.8304 0.81464
  -9   3  -2 49.1283 2.84654
   9  -3   2 53.3772 1.52589
 -10   3  -2 14.2720 1.95100
  10  -3   2 16.1481 1.06457
 -11   3  -2 0.00000 0.99141
 -12   3  -2 8.73656 1.40704
  13   2  -2 7.69556 1.91699
 -13  -2   2 7.86532 1.55181
  11   2  -2 2.01991 0.99942
  10   2  -2 13.8510 0.54608
 -10  -2   2 9.44058 5.14070
   9   2  -2 37.0582 0.98346
  -9  -2   2 35.2116 15.6064
   8   2  -2 93.8952 3.43510
  -8  -2   2 89.0736 18.1593
   7   2  -2 133.425 4.86821
  -7  -2   2 128.210 21.3854
   6   2  -2 195.008 7.08316
  -6  -2   2 190.945 18.8107
   5   2  -2 92.6815 11.2009
  -5  -2   2 119.261 5.28968
   4   2  -2 111.466 6.51586
  -4  -2   2 110.366 5.07885
  -3  -2   2 1062.72 140.275
   2   2  -2 234.839 8.40333
  -2  -2   2 234.448 9.60010
   1   2  -2 41.9379 1.65582
  -1  -2   2 41.8428 1.65470
   0   2  -2 44.4736 1.07810
   0  -2   2 44.2378 1.08943
  -1   2  -2 241.091 5.59772
   1  -2   2 248.983 6.00333
  -2   2  -2 21.4339 0.68644
   2  -2   2 22.4751 0.70009
  -3   2  -2 80.3490 1.95943
   3  -2   2 81.4235 1.89347
  -4   2  -2 95.7574 1.87637
   4  -2   2 97.1310 2.06255
  -5   2  -2 119.707 2.04331
   5  -2   2 121.872 2.50021
  -6   2  -2 296.454 5.08479
   6  -2   2 296.429 6.27694
  -7   2  -2 1.34322 0.19774
   7  -2   2 0.52047 0.30996
  -8   2  -2 6.27607 0.48454
   8  -2   2 5.32963 0.42162
  -9   2  -2 6.57439 0.67026
   9  -2   2 7.01391 0.51325
 -10   2  -2 2.78979 0.89013
  10  -2   2 3.36368 0.72104
 -11   2  -2 3.56475 1.00070
  11  -2   2 5.79271 0.88834
  12  -2   2 19.5949 12.3952
  13  -2   2 14.8793 11.3308
  13   1  -2 21.1926 7.51459
 -13  -1   2 12.8277 1.68656
  12   1  -2 14.4757 0.88010
 -12  -1   2 12.4937 1.62969
  11   1  -2 40.2594 1.39859
 -11  -1   2 42.5825 2.50328
  10   1  -2 2.61984 0.38989
 -10  -1   2 2.28742 0.80589
   9   1  -2 3.25017 0.48187
  -9  -1   2 3.04454 3.74644
   8   1  -2 144.411 3.77142
  -8  -1   2 147.646 10.6313
   7   1  -2 258.899 6.38061
  -7  -1   2 248.370 14.6685
   6   1  -2 20.9333 0.72179
   5   1  -2 91.6253 3.84881
  -5  -1   2 103.361 14.9214
   4   1  -2 1.77129 0.61121
  -4  -1   2 2.65990 3.87896
   3   1  -2 4.30718 0.60258
  -3  -1   2 2.99207 1.76701
   2   1  -2 330.071 19.6467
  -2  -1   2 341.211 22.7070
   1   1  -2 24.1271 1.10277
  -1  -1   2 25.4316 1.93538
   0   1  -2 95.1255 2.26673
   0  -1   2 97.0506 3.03909
  -1   1  -2 106.412 3.16885
   1  -1   2 102.399 2.45481
  -2   1  -2 9999.99 1163.88
   2  -1   2 9537.76 1163.43
  -3   1  -2 165.669 3.56167
   3  -1   2 172.926 3.90248
  -4   1  -2 330.790 6.42693
   4  -1   2 333.807 7.18214
  -5   1  -2 240.872 4.62512
   5  -1   2 247.890 5.17241
  -6   1  -2 2.40261 0.15248
   6  -1   2 2.59248 0.29143
  -7   1  -2 52.2122 1.06104
   7  -1   2 51.5870 1.25770
  -8   1  -2 51.1937 1.31147
   8  -1   2 51.0723 1.29863
  -9   1  -2 0.10352 0.36258
   9  -1   2 0.06988 0.36377
 -10   1  -2 47.4262 2.03955
  10  -1   2 45.1613 1.43221
  11  -1   2 43.3588 2.12196
  12  -1   2 24.1275 2.07599
  13  -1   2 17.1512 9.85881
  14  -1   2 42.5172 11.6016
  13   0  -2 0.00000 7.54230
  12   0  -2 73.1883 3.07966
 -12   0   2 79.8370 5.38613
  11   0  -2 124.886 4.04459
 -11   0   2 151.887 5.41255
  10   0  -2 11.5607 0.73208
 -10   0   2 7.89115 0.96225
   9   0  -2 0.50761 0.34298
  -9   0   2 0.00000 0.70642
   8   0  -2 1.34475 0.31420
  -8   0   2 2.04491 0.64706
   7   0  -2 6.71359 0.29677
  -7   0   2 6.73066 0.66791
   6   0  -2 0.01048 0.15696
  -6   0   2 0.62647 2.05729
   5   0  -2 5.34046 0.29744
  -5   0   2 7.76100 6.22214
   4   0  -2 22.7039 0.60776
  -4   0   2 24.4188 6.00562
   3   0  -2 69.7075 6.85729
  -3   0   2 67.8495 10.3442
  -2   0   2 2115.60 290.353
   1   0  -2 445.273 22.9588
   0   0  -2 26.7992 1.03225
   0   0   2 27.0470 1.02846
  -1   0  -2 825.231 109.469
  -2   0  -2 20.8069 0.49715
   2   0   2 20.5186 0.54483
  -3   0  -2 283.185 6.24609
   3   0   2 284.430 6.11748
  -4   0  -2 27.7454 0.91062
   4   0   2 29.4752 0.73655
  -5   0  -2 93.6010 1.98853
   5   0   2 95.8303 2.24340
  -6   0  -2 19.2174 0.52632
   6   0   2 18.6243 0.65497
  -7   0  -2 48.8439 1.01581
   7   0   2 49.2749 1.20193
  -8   0  -2 34.3527 0.89685
   8   0   2 33.7031 1.02560
  -9   0  -2 1.47114 0.36198
   9   0   2 1.39141 0.35860
 -10   0  -2 5.54201 0.66167
  10   0   2 5.97439 0.46014
  11   0   2 36.3912 1.69196
  12   0   2 7.71221 1.04740
  13   0   2 0.00000 10.9483
  14   0   2 1.07926 10.2478
  14  -1  -2 0.00000 1.67419
  13  -1  -2 0.00000 7.42330
  12  -1  -2 27.6291 1.68354
  11  -1  -2 44.4678 1.86258
  10  -1  -2 1.35032 0.54536
 -10   1   2 3.42013 12.6648
   9  -1  -2 116.844 2.53751
  -9   1   2 117.354 5.62414
   8  -1  -2 164.655 3.35827
  -8   1   2 158.253 6.90071
   7  -1  -2 105.550 2.21832
  -7   1   2 100.801 3.64419
   6  -1  -2 147.801 2.94333
  -6   1   2 140.984 4.70340
   5  -1  -2 3.83129 0.18022
  -5   1   2 2.84192 0.46030
   4  -1  -2 53.8069 1.15206
  -4   1   2 53.9778 9.77895
   3  -1  -2 65.3838 1.59153
  -3   1   2 67.4454 10.8063
   2  -1  -2 2082.08 278.941
  -2   1   2 2101.42 279.049
   1  -1  -2 18.7793 1.58468
  -1   1   2 16.6824 1.63299
   0  -1  -2 174.946 3.70473
   0   1   2 177.746 4.29325
  -1  -1  -2 97.9367 2.43063
   1   1   2 101.032 2.43567
  -2  -1  -2 33.8101 0.82549
   2   1   2 34.2006 0.89693
  -3  -1  -2 14.1461 0.45999
   3   1   2 14.0995 0.55058
  -4  -1  -2 196.430 4.34179
   4   1   2 197.862 4.43182
  -5  -1  -2 20.9668 0.65738
   5   1   2 21.4976 0.64321
  -6  -1  -2 555.820 10.8327
   6   1   2 559.855 10.3584
  -7  -1  -2 812.581 14.4818
   7   1   2 807.260 13.7103
  -8  -1  -2 242.637 4.49058
   8   1   2 240.393 4.58132
  -9  -1  -2 17.2703 0.66906
   9   1   2 17.0030 0.69650
 -10  -1  -2 0.40689 0.47437
  10   1   2 0.05217 0.40291
 -11  -1  -2 13.2301 10.9514
  11   1   2 17.2124 1.17199
  12   1   2 1.73863 0.76269
  13   1   2 6.66539 6.31776
  14   1   2 0.00000 11.0477
  13  -2  -2 0.00000 38.5542
  12  -2  -2 9.16839 7.29325
  11  -2  -2 68.7387 2.48980
  10  -2  -2 1.06610 0.61403
   9  -2  -2 44.0539 1.46317
  -9   2   2 31.4720 5.84852
   8  -2  -2 63.4597 1.55259
  -8   2   2 72.4610 7.66580
   7  -2  -2 278.421 5.48325
  -7   2   2 277.480 16.3678
   6  -2  -2 555.203 11.4903
  -6   2   2 558.019 20.3089
   5  -2  -2 130.995 2.30746
  -5   2   2 127.394 5.02279
   4  -2  -2 0.34922 0.15693
  -4   2   2 0.49212 0.39040
   3  -2  -2 98.0362 1.74126
  -3   2   2 99.5725 3.19485
   2  -2  -2 132.129 2.59366
  -2   2   2 134.193 4.54586
   1  -2  -2 46.7797 1.19433
  -1   2   2 46.5050 1.34852
   0  -2  -2 1046.10 51.1379
   0   2   2 1045.01 51.1167
  -1  -2  -2 378.222 8.63010
   1   2   2 380.431 9.11740
  -2  -2  -2 77.1332 1.98559
   2   2   2 74.7419 2.35073
  -3  -2  -2 148.008 4.55029
   3   2   2 157.057 4.16094
  -4  -2  -2 25.3242 0.69163
   4   2   2 25.4112 1.04770
  -5  -2  -2 39.9764 1.00606
   5   2   2 40.6674 1.52373
  -6  -2  -2 552.307 12.7178
   6   2   2 565.718 18.0878
  -7  -2  -2 319.729 7.52302
   7   2   2 316.818 6.88210
  -8  -2  -2 67.2177 1.42574
   8   2   2 63.1243 1.41414
  -9  -2  -2 39.4806 1.00791
   9   2   2 38.4967 1.06655
 -10  -2  -2 23.0817 0.72287
  10   2   2 19.3767 1.20674
 -11  -2  -2 15.6184 0.87557
  11   2   2 19.3582 1.69245
  12   2   2 27.9944 4.01973
  13   2   2 2.39320 7.32519
  14   2   2 0.00000 36.9518
  13  -3  -2 14.6105 5.08196
  12  -3  -2 1.73087 4.84427
  11  -3  -2 103.573 5.22498
  10  -3  -2 107.353 3.28084
   9  -3  -2 53.1082 1.69211
  -9   3   2 37.9006 6.82573
   8  -3  -2 96.1274 2.17634
  -8   3   2 99.5732 4.98279
   7  -3  -2 76.4827 1.76479
  -7   3   2 77.3083 3.00373
   6  -3  -2 222.784 4.14249
  -6   3   2 226.217 7.10467
   5  -3  -2 48.4114 0.98062
  -5   3   2 47.3304 1.33613
   4  -3  -2 334.743 5.71953
  -4   3   2 336.124 7.81477
   3  -3  -2 0.38567 0.19456
  -3   3   2 0.47792 0.22237
   2  -3  -2 14.6914 0.48067
  -2   3   2 14.0669 0.55587
   1  -3  -2 513.867 10.9523
  -1   3   2 511.549 11.8065
   0  -3  -2 14.4957 0.48274
   0   3   2 13.9918 0.45828
  -1  -3  -2 0.11347 0.34133
   1   3   2 0.48971 0.13176
  -2  -3  -2 568.865 15.4896
   2   3   2 568.442 13.0573
  -3  -3  -2 107.392 2.97362
   3   3   2 106.953 3.28885
  -4  -3  -2 58.5721 2.06991
   4   3   2 58.6520 2.06563
  -5  -3  -2 55.4154 1.43559
   5   3   2 59.3623 1.87512
  -6  -3  -2 130.675 4.09257
   6   3   2 144.911 4.27343
  -7  -3  -2 248.636 7.44259
   7   3   2 264.776 7.80411
  -8  -3  -2 44.7799 1.42961
   8   3   2 44.2016 1.31272
  -9  -3  -2 36.6725 1.28124
   9   3   2 34.8421 1.05284
 -10  -3  -2 11.2506 0.52058
  10   3   2 10.4625 0.59350
 -11  -3  -2 49.5084 1.37807
  11   3   2 54.7427 2.13434
 -12  -3  -2 53.8541 2.61123
  12   3   2 55.9515 3.12689
  13   3   2 2.73484 1.83706
  14   3   2 2.17677 24.6487
  13  -4  -2 0.00003 1.55502
  12  -4  -2 3.88893 5.09963
  10  -4  -2 45.1088 2.22235
   9  -4  -2 33.5914 1.39912
   8  -4  -2 1.51873 0.40913
  -8   4   2 2.96118 0.77694
   7  -4  -2 1.13638 0.38194
  -7   4   2 1.20659 0.67462
   6  -4  -2 52.0567 1.08677
  -6   4   2 52.2878 1.73456
   5  -4  -2 4.95327 0.26923
  -5   4   2 5.93187 0.38482
   4  -4  -2 413.960 8.16205
  -4   4   2 402.598 10.6631
   3  -4  -2 42.2342 1.48029
  -3   4   2 40.9577 1.19506
   2  -4  -2 699.030 13.2042
  -2   4   2 687.681 15.9536
   1  -4  -2 560.225 11.4475
  -1   4   2 550.230 12.8597
   0  -4  -2 56.8517 1.19515
   0   4   2 58.8142 1.73689
  -1  -4  -2 11.6817 0.62689
   1   4   2 10.8065 0.43276
  -2  -4  -2 5.45061 0.45308
   2   4   2 5.29294 0.26860
  -3  -4  -2 22.9466 1.61546
   3   4   2 22.9035 0.87177
  -4  -4  -2 12.5372 1.21319
   4   4   2 12.0833 1.21786
  -5  -4  -2 749.488 24.7924
   5   4   2 776.602 35.2442
  -6  -4  -2 12.3608 0.75521
   6   4   2 16.4960 0.82864
  -7  -4  -2 426.331 25.5061
   7   4   2 490.753 14.6486
  -8  -4  -2 178.600 8.56520
   8   4   2 191.315 5.83106
  -9  -4  -2 18.9580 0.91673
   9   4   2 19.2094 0.90309
 -10  -4  -2 18.9183 0.72530
  10   4   2 20.0882 1.01350
 -11  -4  -2 33.3906 1.32672
  11   4   2 30.9263 1.29257
 -12  -4  -2 27.9295 1.30650
  12   4   2 29.0475 1.24314
 -13  -4  -2 0.24222 1.86671
  13   4   2 1.45953 0.65471
  12  -5  -2 4.92871 5.36002
  10  -5  -2 0.36635 4.77891
   9  -5  -2 7.61042 3.93319
   8  -5  -2 15.7863 1.00927
  -8   5   2 17.4977 1.39414
   7  -5  -2 2.48539 0.29636
  -7   5   2 2.69055 0.37811
   6  -5  -2 109.377 2.08145
  -6   5   2 113.999 2.88196
   5  -5  -2 446.539 7.53797
  -5   5   2 428.219 10.3258
   4  -5  -2 93.2406 2.00557
  -4   5   2 91.2987 2.40805
   3  -5  -2 123.006 2.22168
  -3   5   2 124.614 3.10331
   2  -5  -2 190.965 3.37164
  -2   5   2 198.009 4.63411
   1  -5  -2 182.314 3.53459
  -1   5   2 188.365 4.44474
   0  -5  -2 258.929 4.47437
   0   5   2 264.296 5.15021
  -1  -5  -2 6.78090 0.33300
   1   5   2 7.01679 0.46384
  -2  -5  -2 0.95465 0.27908
   2   5   2 0.83442 0.21257
  -3  -5  -2 84.6772 3.06551
   3   5   2 85.5455 2.04073
  -4  -5  -2 3.55644 1.59546
   4   5   2 3.36306 0.39468
  -5  -5  -2 55.8952 5.16072
   5   5   2 61.5362 2.90496
  -6  -5  -2 65.6131 5.92346
   6   5   2 70.6572 3.33145
  -7  -5  -2 104.299 4.78598
   7   5   2 115.952 5.16206
  -8  -5  -2 395.694 15.6018
   8   5   2 427.011 18.6099
  -9  -5  -2 103.862 3.63726
   9   5   2 108.659 5.11346
 -10  -5  -2 8.68388 0.80052
  10   5   2 6.56235 0.65182
 -11  -5  -2 41.3180 1.87464
  11   5   2 38.6132 1.51826
 -12  -5  -2 1.94284 0.58125
  12   5   2 2.15649 0.51264
 -13  -5  -2 0.50558 3.83757
  13   5   2 2.95227 0.52818
 -14  -5  -2 6.01121 2.23758
  14   5   2 5.70405 6.71735
  11  -6  -2 2.55527 4.98023
   9  -6  -2 33.9499 5.40017
   8  -6  -2 1.85969 1.28778
  -8   6   2 0.00000 0.98022
   7  -6  -2 11.6898 0.64442
  -7   6   2 14.7840 0.74841
   6  -6  -2 28.1698 0.80939
  -6   6   2 30.2505 1.05229
   5  -6  -2 72.5461 1.39957
  -5   6   2 75.8789 2.03562
   4  -6  -2 15.1666 0.58618
  -4   6   2 15.0918 0.79739
   3  -6  -2 389.790 6.73679
  -3   6   2 398.876 9.19068
   2  -6  -2 120.200 2.22867
  -2   6   2 126.518 3.15988
   1  -6  -2 11.3989 0.50414
  -1   6   2 10.2464 0.57739
   0  -6  -2 57.7517 1.18754
   0   6   2 61.4773 1.35738
  -1  -6  -2 0.22889 0.22303
   1   6   2 0.34023 0.29713
  -2  -6  -2 36.1231 0.95938
   2   6   2 36.5005 0.91708
  -3  -6  -2 747.950 16.7723
   3   6   2 714.077 17.2364
  -4  -6  -2 515.428 25.6338
   4   6   2 502.662 11.0136
  -5  -6  -2 166.897 8.81042
   5   6   2 167.502 5.58697
  -6  -6  -2 44.9387 2.96288
   6   6   2 46.5800 2.37849
  -7  -6  -2 4.33114 0.75182
   7   6   2 3.33872 1.09005
  -8  -6  -2 1.20027 0.25164
   8   6   2 2.60592 1.51016
  -9  -6  -2 0.06684 1.71929
   9   6   2 0.28021 1.59058
 -10  -6  -2 31.3481 1.73644
  10   6   2 28.9919 1.55961
 -11  -6  -2 34.0896 1.90290
  11   6   2 32.9413 1.43895
 -12  -6  -2 10.0058 1.01283
  12   6   2 17.7567 1.03785
 -13  -6  -2 120.959 12.9018
  13   6   2 102.903 4.09806
 -14  -6  -2 9.55329 1.45883
  14   6   2 10.0539 1.16068
  11  -7  -2 3.13424 4.42438
   9  -7  -2 77.4377 7.71886
   8  -7  -2 11.5282 3.91832
   7  -7  -2 1.13670 0.40068
  -7   7   2 1.02811 0.35652
   6  -7  -2 13.4195 0.73666
  -6   7   2 13.2792 0.78906
   5  -7  -2 2.65959 0.31863
  -5   7   2 2.43017 0.40932
   4  -7  -2 17.4304 0.65407
  -4   7   2 16.9014 0.84222
   3  -7  -2 211.752 3.79112
  -3   7   2 216.866 5.24115
   2  -7  -2 125.671 2.33185
  -2   7   2 128.187 3.22411
   1  -7  -2 201.596 3.79288
  -1   7   2 202.480 5.29421
   0  -7  -2 410.928 7.58162
   0   7   2 415.946 8.21535
  -1  -7  -2 25.0630 0.66264
   1   7   2 25.9621 0.75856
  -2  -7  -2 0.00972 0.27219
   2   7   2 0.06069 0.25156
  -3  -7  -2 129.145 2.75832
   3   7   2 129.946 2.79139
  -4  -7  -2 178.821 3.71771
   4   7   2 180.157 4.37056
  -5  -7  -2 2.44187 0.44253
   5   7   2 2.95639 0.32825
  -6  -7  -2 1.08254 0.63465
   6   7   2 1.70906 1.05154
  -7  -7  -2 1.01667 0.32218
   7   7   2 0.66786 0.67896
  -8  -7  -2 26.1298 0.85343
   8   7   2 29.4696 1.83179
  -9  -7  -2 16.7574 1.63116
   9   7   2 18.4637 2.15966
 -10  -7  -2 1.04483 0.85354
  10   7   2 0.00000 2.95979
 -11  -7  -2 4.53265 0.98269
  11   7   2 4.10508 0.73693
 -12  -7  -2 20.4362 1.75719
  12   7   2 22.1248 1.35532
 -13  -7  -2 59.6908 7.63776
  13   7   2 49.9813 2.20837
 -14  -7  -2 7.40967 4.76116
  14   7   2 4.78147 0.69423
  10  -8  -2 8.93257 1.69143
   9  -8  -2 15.6199 3.83304
   8  -8  -2 1.52866 0.56268
  -8   8   2 1.28685 0.41754
   7  -8  -2 1.54267 0.49593
  -7   8   2 2.02183 0.46211
   6  -8  -2 1.33639 0.65525
  -6   8   2 0.71762 0.43874
   5  -8  -2 0.71029 0.37627
  -5   8   2 0.16806 0.42676
   4  -8  -2 74.7430 1.58521
  -4   8   2 80.5628 2.18552
   3  -8  -2 28.6844 0.84769
  -3   8   2 30.3914 1.16470
   2  -8  -2 9.01547 0.43005
  -2   8   2 9.59153 0.56721
   1  -8  -2 308.016 5.41378
  -1   8   2 306.143 7.41495
   0  -8  -2 902.451 17.1521
   0   8   2 898.190 18.9605
  -1  -8  -2 88.7616 1.71631
   1   8   2 88.5013 2.00307
  -2  -8  -2 245.450 5.04826
   2   8   2 243.076 4.98401
  -3  -8  -2 31.5394 0.97941
   3   8   2 32.1875 0.93554
  -4  -8  -2 70.2676 1.67642
   4   8   2 72.4705 1.68707
  -5  -8  -2 4.35567 0.37909
   5   8   2 4.23494 0.36631
  -6  -8  -2 0.56923 0.36821
   6   8   2 0.67085 0.58637
  -7  -8  -2 41.8860 1.30555
   7   8   2 45.3189 2.49711
  -8  -8  -2 211.869 5.08653
   8   8   2 241.167 13.7310
  -9  -8  -2 287.660 9.79848
   9   8   2 301.233 8.37777
 -10  -8  -2 106.456 3.96148
  10   8   2 113.242 4.56916
 -11  -8  -2 0.19285 1.25392
  11   8   2 0.21216 0.75685
 -12  -8  -2 3.44236 4.11167
  12   8   2 2.74954 0.68744
 -13  -8  -2 7.67116 4.38287
  13   8   2 4.96677 0.77241
 -14  -8  -2 2.39319 4.54312
  14   8   2 1.81277 0.72770
   9  -9  -2 0.84187 1.49669
   8  -9  -2 14.4186 2.51469
  -8   9   2 6.37661 0.60055
   7  -9  -2 2.81415 0.60819
  -7   9   2 2.35005 0.60247
   6  -9  -2 0.26545 1.53466
  -6   9   2 2.71643 0.52134
   5  -9  -2 43.3610 1.55888
  -5   9   2 46.9972 1.59998
   4  -9  -2 81.4418 2.17614
  -4   9   2 84.7097 2.36139
   3  -9  -2 9.51668 0.54784
  -3   9   2 10.3420 0.64687
   2  -9  -2 81.2664 1.66671
  -2   9   2 83.0338 2.30069
   1  -9  -2 33.5289 0.92092
  -1   9   2 35.0583 1.21976
   0  -9  -2 93.2527 1.86358
   0   9   2 93.4181 2.28865
  -1  -9  -2 128.852 2.62111
   1   9   2 131.641 2.83136
  -2  -9  -2 65.2661 1.65795
   2   9   2 68.2967 1.61756
  -3  -9  -2 16.3210 0.84482
   3   9   2 17.6657 0.74724
  -4  -9  -2 64.3954 1.58208
   4   9   2 62.6263 1.58089
  -5  -9  -2 77.8569 1.87968
   5   9   2 80.3582 1.76853
  -6  -9  -2 7.58582 0.56469
   6   9   2 6.73695 0.39441
  -7  -9  -2 0.90854 0.37360
   7   9   2 0.93429 0.47686
  -8  -9  -2 13.8858 0.75818
   8   9   2 19.4809 2.31690
  -9  -9  -2 90.6240 2.98146
   9   9   2 83.8372 3.21618
  10   9   2 0.26714 0.83994
 -11  -9  -2 23.1825 4.73736
  11   9   2 23.4348 1.57529
 -12  -9  -2 0.00000 4.20058
  12   9   2 0.47292 0.73460
 -13  -9  -2 2.04175 4.68486
  13   9   2 1.37259 0.77303
   8 -10  -2 85.1878 4.88732
   7 -10  -2 72.0125 6.29406
  -7  10   2 52.7481 2.44367
   6 -10  -2 1.17135 0.87917
  -6  10   2 1.54641 0.71881
   5 -10  -2 4.41462 0.76931
  -5  10   2 3.86338 0.60287
   4 -10  -2 20.1850 1.19310
  -4  10   2 19.0201 1.12749
   3 -10  -2 2.56651 0.50043
  -3  10   2 2.84730 0.50910
   2 -10  -2 1.04076 0.46321
  -2  10   2 1.24254 0.47856
   1 -10  -2 5.07652 0.56005
  -1  10   2 5.14062 0.49959
   0 -10  -2 1.06325 0.31716
   0  10   2 0.74319 0.42111
  -1 -10  -2 136.969 2.79799
   1  10   2 138.777 3.05626
  -2 -10  -2 75.3144 1.86377
   2  10   2 76.8889 1.85351
  -3 -10  -2 58.4078 1.56716
   3  10   2 63.2185 1.56173
  -4 -10  -2 147.028 3.26814
   4  10   2 146.065 3.23942
  -5 -10  -2 227.690 5.74989
   5  10   2 229.678 5.52421
  -6 -10  -2 5.81777 0.56474
   6  10   2 5.03875 0.63184
  -7 -10  -2 61.2967 1.93256
   7  10   2 64.8974 1.92467
  -8 -10  -2 10.3214 0.66264
   8  10   2 11.4733 0.72049
  -9 -10  -2 2.04652 0.27695
   9  10   2 1.92080 0.62432
 -10 -10  -2 0.93524 0.99242
  10  10   2 0.83090 0.90525
 -11 -10  -2 0.00000 4.06585
  11  10   2 0.00000 0.91085
 -12 -10  -2 1.89449 4.64192
  12  10   2 1.56503 0.92942
 -13 -10  -2 16.6766 5.43594
  13  10   2 18.5123 1.41060
   7 -11  -2 33.2652 3.41993
  -7  11   2 27.3938 1.80529
   6 -11  -2 1.90326 2.26185
  -6  11   2 1.02935 0.82564
   5 -11  -2 6.08319 1.46197
  -5  11   2 5.93682 0.90943
   4 -11  -2 4.65579 1.20299
  -4  11   2 6.25132 0.62600
   3 -11  -2 15.9389 1.46196
  -3  11   2 11.2939 0.79347
   2 -11  -2 3.67307 1.03390
  -2  11   2 3.18763 0.53458
   1 -11  -2 4.14026 2.57426
  -1  11   2 4.73971 0.72675
   0 -11  -2 160.535 11.4198
   0  11   2 142.719 4.19193
  -1 -11  -2 293.542 10.3748
   1  11   2 297.859 9.09262
  -2 -11  -2 165.544 4.42980
   2  11   2 173.737 4.57311
  -3 -11  -2 3.26705 0.60247
   3  11   2 3.71940 0.58195
  -4 -11  -2 2.60865 0.58441
   4  11   2 2.47359 0.53328
  -5 -11  -2 61.8808 1.93312
   5  11   2 61.0954 2.01076
  -6 -11  -2 6.32499 0.61643
   6  11   2 5.18447 0.50992
  -7 -11  -2 20.1955 1.13032
   7  11   2 18.8626 0.88623
  -8 -11  -2 2.83535 0.66806
   8  11   2 2.62648 0.61694
  -9 -11  -2 14.6887 0.95689
   9  11   2 12.1681 0.76272
 -10 -11  -2 36.6596 2.50817
  10  11   2 38.0594 2.52894
 -11 -11  -2 31.3267 2.57047
  11  11   2 29.0033 2.16221
 -12 -11  -2 2.62474 1.24318
  12  11   2 1.16158 0.83680
   6 -12  -2 16.3557 1.41920
  -6  12   2 13.1412 1.24924
   5 -12  -2 0.00001 2.53125
  -5  12   2 2.53025 0.97875
   4 -12  -2 47.2390 3.51652
  -4  12   2 45.1771 2.55075
   3 -12  -2 52.4379 6.12900
  -3  12   2 42.3989 2.49787
   2 -12  -2 24.3945 8.11667
  -2  12   2 22.1274 1.58088
  -1  12   2 5.48589 0.92173
   0 -12  -2 10.8872 25.2304
   0  12   2 4.25181 0.77828
  -1 -12  -2 11.0154 24.9643
   1  12   2 10.0095 1.12553
  -2 -12  -2 3.15168 1.45080
   2  12   2 2.18744 0.95510
  -3 -12  -2 25.0075 2.05104
   3  12   2 23.9742 1.38524
  -4 -12  -2 32.7387 1.52733
   4  12   2 37.7596 1.50885
  -5 -12  -2 1.91487 0.64042
   5  12   2 3.28066 0.60083
  -6 -12  -2 36.1665 1.62242
   6  12   2 39.3833 1.37909
  -7 -12  -2 1.06373 0.62370
   7  12   2 1.68539 0.51756
  -8 -12  -2 8.08587 1.15756
   8  12   2 10.0589 1.17911
  -9 -12  -2 23.5553 2.24699
   9  12   2 25.8177 2.09021
 -10 -12  -2 29.6956 2.46696
  10  12   2 29.5525 2.24500
 -11 -12  -2 1.24958 1.23458
  11  12   2 0.43917 1.14451
   5 -13  -2 2.61324 1.15349
  -5  13   2 0.01754 1.23737
   4 -13  -2 22.3189 1.61054
  -4  13   2 20.7237 2.12926
   3 -13  -2 48.3565 3.31255
  -3  13   2 47.5942 3.27546
   2 -13  -2 16.4617 1.79458
  -2  13   2 14.0264 2.21959
  -1  13   2 9.12149 1.93969
   0  13   2 8.58879 1.99616
   1  13   2 11.5958 2.25279
  -2 -13  -2 0.00000 36.2463
   3  13   2 10.7669 2.26461
   4  13   2 11.0578 2.20234
  -5 -13  -2 160.555 6.93881
   5  13   2 171.792 5.41921
  -6 -13  -2 197.577 7.93258
   6  13   2 199.282 6.27737
  -7 -13  -2 34.4215 2.62423
   7  13   2 38.1186 1.69775
  -8 -13  -2 0.49354 1.02492
   8  13   2 1.23222 0.70790
  -9 -13  -2 0.00000 1.05174
   9  13   2 0.14588 1.06738
 -10 -13  -2 0.76501 1.20238
  10  13   2 0.81675 0.83683
   3 -14  -2 2.79654 2.01330
  -3  14   2 0.39977 1.17989
   2 -14  -2 2.14577 1.86746
  -2  14   2 0.00000 1.80986
   1 -14  -2 22.3072 2.60711
  -1  14   2 19.3304 2.25902
   0  14   2 0.00000 1.74141
   1  14   2 46.3136 5.12977
   2  14   2 45.9676 5.01805
   3  14   2 8.76749 4.15958
  -4 -14  -2 24.4077 5.23169
   4  14   2 19.1637 4.28938
  -5 -14  -2 13.8851 4.38477
   5  14   2 7.70408 4.14118
  -6 -14  -2 13.4565 2.05526
   6  14   2 21.5646 1.86531
  -7 -14  -2 5.88210 1.30743
   7  14   2 4.19472 1.09553
  -8 -14  -2 9.93618 1.37050
   8  14   2 13.5140 1.06675
   0 -15  -2 6.12715 2.12367
   0  15   2 7.47285 2.15838
  -1 -15  -2 15.1855 5.49576
   1  15   2 2.64109 3.99291
  -2 -15  -2 38.1117 6.50654
   2  15   2 25.8983 5.12940
  -3 -15  -2 0.00000 4.94005
   3  15   2 2.35838 4.37562
  -4 -15  -2 14.5063 4.81027
   4  15   2 19.1611 4.48048
  -5 -15  -2 21.6163 5.55642
   5  15   2 23.6838 4.75535
  -6 -15  -2 2.71125 1.65679
   6  15   2 5.03906 1.75947
   7  14  -3 6.01602 5.78330
  -7 -14   3 0.61963 1.09005
   6  14  -3 9.92331 1.54615
  -6 -14   3 9.71702 3.45422
   5  14  -3 55.9013 3.52883
   4  14  -3 8.31996 1.49860
   3  14  -3 17.9180 1.74981
  -3 -14   3 27.9684 7.85263
   2  14  -3 37.6009 2.99076
  -2 -14   3 35.1184 7.23383
   1  14  -3 10.8684 1.22909
  -1 -14   3 0.00000 7.40288
   0  14  -3 9.92490 1.20767
   0 -14   3 18.4845 8.00508
  -1  14  -3 44.1594 2.53898
   1 -14   3 52.8259 7.09737
  -2  14  -3 0.00000 1.06869
   2 -14   3 0.00000 1.80672
   9  13  -3 37.9657 6.83594
  -9 -13   3 36.5505 2.77887
   8  13  -3 2.65037 5.27634
  -8 -13   3 4.97086 1.17168
   7  13  -3 7.43941 5.30946
  -7 -13   3 6.58451 1.17156
   6  13  -3 37.5117 2.88570
  -6 -13   3 32.5834 3.36832
   5  13  -3 32.6537 2.69725
  -5 -13   3 31.3544 2.62529
   4  13  -3 0.00000 1.10298
  -4 -13   3 0.00000 3.36591
   3  13  -3 8.95629 1.37597
  -3 -13   3 9.20550 3.38622
   2  13  -3 4.27073 1.02233
  -2 -13   3 14.1853 4.58498
   1  13  -3 26.5088 1.87015
  -1 -13   3 33.4252 3.93352
   0  13  -3 0.41589 0.73938
   0 -13   3 0.00000 3.86644
  -1  13  -3 4.13621 0.82239
   1 -13   3 0.00000 3.89598
  -2  13  -3 3.42273 0.81968
   2 -13   3 4.82419 2.85568
  -3  13  -3 52.5669 2.18102
   3 -13   3 67.6301 6.18116
  -4  13  -3 6.43293 0.94472
   4 -13   3 11.1935 5.16884
  10  12  -3 81.7469 5.79110
 -10 -12   3 74.5539 3.82015
   9  12  -3 101.096 11.4069
  -9 -12   3 92.9504 4.23571
   8  12  -3 25.6886 5.41951
  -8 -12   3 21.6652 2.87917
   7  12  -3 0.00000 4.60041
  -7 -12   3 0.54124 0.89394
  -6 -12   3 0.26279 0.83017
   5  12  -3 0.71998 1.22029
  -5 -12   3 2.09825 0.54673
   4  12  -3 1.60696 1.28446
  -4 -12   3 7.14847 0.87657
   3  12  -3 26.6956 1.48030
  -3 -12   3 27.2675 2.55196
   2  12  -3 0.71842 0.59296
  -2 -12   3 0.00003 3.62451
   1  12  -3 103.320 3.08727
  -1 -12   3 119.267 6.59679
   0  12  -3 146.038 4.08560
   0 -12   3 153.864 8.62175
  -1  12  -3 21.1761 1.37700
   1 -12   3 24.0876 3.31084
  -2  12  -3 13.1079 0.92801
   2 -12   3 16.8314 2.75340
  -3  12  -3 24.6273 1.47521
   3 -12   3 30.5093 3.10025
  -4  12  -3 3.49958 0.79838
   4 -12   3 8.23637 3.31970
  -5  12  -3 5.55728 0.86872
   5 -12   3 8.25732 1.85758
  -6  12  -3 9.61930 0.97629
   6 -12   3 10.4062 1.36713
  11  11  -3 1.53890 4.48248
 -11 -11   3 0.00000 3.99081
  10  11  -3 33.6291 3.31670
 -10 -11   3 30.9727 5.32071
  -8 -11   3 66.2603 7.62888
  -7 -11   3 32.6492 1.31736
   6  11  -3 0.00000 3.90045
  -6 -11   3 0.08859 0.44982
   5  11  -3 18.8942 2.20260
  -5 -11   3 24.6274 1.47794
   4  11  -3 29.6927 1.08004
  -4 -11   3 30.9821 1.32889
   3  11  -3 0.39171 0.38076
  -3 -11   3 0.29959 0.52135
   2  11  -3 24.0265 0.88815
  -2 -11   3 24.2385 1.14874
   1  11  -3 81.8544 1.89299
  -1 -11   3 85.7337 4.10921
   0  11  -3 3.24280 0.52677
   0 -11   3 4.05801 0.79455
  -1  11  -3 0.22269 0.51915
   1 -11   3 1.17116 0.93954
  -2  11  -3 14.6318 0.88952
   2 -11   3 15.8879 1.78213
  -3  11  -3 0.20692 0.70918
   3 -11   3 0.94297 1.98895
  -4  11  -3 22.4384 1.38671
   4 -11   3 22.0526 1.54836
  -5  11  -3 8.38223 0.83346
   5 -11   3 8.68836 3.02771
  -6  11  -3 0.55143 0.72782
   6 -11   3 0.00000 6.22643
  -7  11  -3 0.64647 0.74998
   7 -11   3 0.40265 1.28711
  12  10  -3 0.90967 4.61894
 -12 -10   3 0.00000 4.16796
 -11 -10   3 0.36513 3.71183
   9  10  -3 8.58082 3.75874
  -9 -10   3 9.45385 3.47067
   8  10  -3 14.5024 4.03693
  -8 -10   3 13.1526 3.56704
   7  10  -3 0.00000 3.52979
  -7 -10   3 0.36074 0.40040
   6  10  -3 62.0206 7.36668
  -6 -10   3 60.6151 6.80400
   5  10  -3 198.641 6.02147
  -5 -10   3 199.798 6.58993
   4  10  -3 32.3608 0.95447
  -4 -10   3 31.7342 1.58952
   3  10  -3 6.21006 0.41299
  -3 -10   3 7.35713 0.46325
   2  10  -3 30.9844 0.93972
  -2 -10   3 31.8520 1.05237
   1  10  -3 17.7258 0.76241
  -1 -10   3 18.2814 0.87148
   0  10  -3 1.64588 0.45383
   0 -10   3 1.60598 0.40529
  -1  10  -3 30.3128 1.14664
   1 -10   3 29.0354 1.14537
  -2  10  -3 27.1588 1.10369
   2 -10   3 24.3125 1.18252
  -3  10  -3 0.56738 0.51133
   3 -10   3 0.00000 0.63879
  -4  10  -3 79.2126 2.50364
   4 -10   3 82.1525 2.66637
  -5  10  -3 73.6504 2.39773
   5 -10   3 82.2071 2.79708
  -6  10  -3 5.23492 0.71595
   6 -10   3 0.00000 3.68498
  -7  10  -3 7.02646 0.77006
   7 -10   3 10.2965 4.91479
  -8  10  -3 21.5676 1.67704
  12   9  -3 2.36624 2.31417
 -12  -9   3 2.94087 3.92075
  11   9  -3 5.07567 2.15888
 -11  -9   3 3.30443 3.54598
  10   9  -3 0.93388 3.18923
   9   9  -3 171.441 17.1770
  -9  -9   3 166.917 17.0333
   8   9  -3 294.221 28.9859
  -8  -9   3 289.821 28.7032
   7   9  -3 33.7417 5.07719
  -7  -9   3 39.5286 4.67484
   6   9  -3 0.61386 1.65587
  -6  -9   3 1.81599 1.13775
   5   9  -3 41.2583 2.35490
  -5  -9   3 43.3336 4.50436
   4   9  -3 14.8373 0.87872
  -4  -9   3 14.2366 0.90644
   3   9  -3 45.2218 1.08675
  -3  -9   3 46.9781 1.70854
   2   9  -3 121.550 2.33255
  -2  -9   3 120.972 2.31463
   1   9  -3 0.55857 0.31908
  -1  -9   3 0.36337 0.30481
   0   9  -3 20.3705 0.93454
   0  -9   3 20.9869 0.75526
  -1   9  -3 17.1134 0.85835
   1  -9   3 16.3994 0.69737
  -2   9  -3 45.8059 1.32831
   2  -9   3 42.9869 1.10424
  -3   9  -3 36.2908 1.24697
   3  -9   3 37.6695 1.34965
  -4   9  -3 132.931 3.23866
   4  -9   3 136.829 3.29437
  -5   9  -3 52.9094 1.93304
   5  -9   3 59.5247 1.77596
  -6   9  -3 7.19532 0.69366
   6  -9   3 7.85525 0.83842
  -7   9  -3 4.87691 0.65385
   7  -9   3 7.33063 2.07628
  -8   9  -3 5.24252 0.64087
   8  -9   3 8.22065 5.16224
  -9   9  -3 11.5292 1.43551
   9  -9   3 12.9486 2.73141
  13   8  -3 19.0276 2.87534
  12   8  -3 16.6573 2.55744
 -12  -8   3 17.2465 4.27531
  11   8  -3 3.85655 2.95560
  10   8  -3 18.6818 2.25434
 -10  -8   3 20.8085 3.70690
   9   8  -3 160.708 16.0083
  -9  -8   3 155.465 15.8941
   8   8  -3 215.846 21.1728
  -8  -8   3 210.203 12.4941
   7   8  -3 6.22878 1.52945
  -7  -8   3 7.71139 1.52919
   6   8  -3 158.582 6.86918
  -6  -8   3 153.955 6.60267
   5   8  -3 11.3551 1.23175
  -5  -8   3 12.2009 1.05746
   4   8  -3 2.16698 1.03821
  -4  -8   3 2.45048 1.25976
   3   8  -3 0.00000 0.31025
  -3  -8   3 0.05850 0.47166
   2   8  -3 2.14264 0.29143
  -2  -8   3 2.08693 0.32651
   1   8  -3 3.58309 0.31523
  -1  -8   3 3.27306 0.30119
   0   8  -3 95.2732 1.99914
   0  -8   3 94.0493 1.84555
  -1   8  -3 114.270 2.52778
   1  -8   3 113.525 2.16545
  -2   8  -3 5.50226 0.45945
   2  -8   3 5.74217 0.35952
  -3   8  -3 3.69198 0.45559
   3  -8   3 4.97208 0.36755
  -4   8  -3 7.57700 0.52362
   4  -8   3 7.38801 0.47878
  -5   8  -3 1.49265 0.49055
   5  -8   3 2.02441 0.45088
  -6   8  -3 28.8346 1.37645
   6  -8   3 30.6057 1.35950
  -7   8  -3 8.91797 0.66161
   7  -8   3 9.51466 0.76779
  -8   8  -3 3.81629 0.55326
   8  -8   3 3.09208 1.93168
  -9   8  -3 43.5029 2.79475
   9  -8   3 54.9409 3.69361
 -10   8  -3 18.5600 1.60582
  10  -8   3 32.0132 4.94581
  13   7  -3 16.1440 2.59168
  12   7  -3 60.3255 4.39393
 -12  -7   3 64.1151 7.39608
  11   7  -3 0.00000 2.60727
  10   7  -3 2.80068 1.74415
 -10  -7   3 5.98815 1.67186
   9   7  -3 24.0920 2.24909
  -9  -7   3 25.4630 2.18112
   8   7  -3 81.0230 4.95049
  -8  -7   3 78.9793 4.62657
   7   7  -3 20.9738 1.86069
  -7  -7   3 20.7669 1.81718
   6   7  -3 122.316 6.73653
  -6  -7   3 123.434 7.32627
   5   7  -3 22.5877 1.45288
  -5  -7   3 23.4746 1.32224
   4   7  -3 439.690 17.9193
  -4  -7   3 430.218 17.5396
   3   7  -3 509.857 14.0649
  -3  -7   3 512.432 20.6725
   2   7  -3 165.042 3.63101
  -2  -7   3 167.844 4.30352
   1   7  -3 2.04803 0.26688
  -1  -7   3 2.57640 0.28977
   0   7  -3 126.004 2.32295
   0  -7   3 124.195 2.33978
  -1   7  -3 85.1975 1.93703
   1  -7   3 85.1500 1.65642
  -2   7  -3 63.8998 1.58278
   2  -7   3 66.7111 1.35359
  -3   7  -3 0.31820 0.37682
   3  -7   3 0.34953 0.28377
  -4   7  -3 27.2655 1.01722
   4  -7   3 27.4902 0.75822
  -5   7  -3 26.6845 1.00911
   5  -7   3 23.8801 0.83024
  -6   7  -3 30.5781 1.19843
   6  -7   3 32.1637 1.12558
  -7   7  -3 10.8880 0.80437
   7  -7   3 11.9987 0.66869
  -8   7  -3 15.5268 0.80237
   8  -7   3 18.5807 1.12791
  -9   7  -3 19.6841 1.00054
   9  -7   3 30.3625 2.78537
 -10   7  -3 23.9416 2.33910
  10  -7   3 34.0334 3.95715
 -11   7  -3 1.13992 1.20163
  11  -7   3 0.05180 1.33214
  14   6  -3 7.09916 6.14598
  13   6  -3 7.61105 2.17960
  12   6  -3 4.89299 2.02525
  11   6  -3 22.7330 3.47757
 -11  -6   3 21.0029 4.02168
  10   6  -3 161.981 9.86778
 -10  -6   3 170.253 16.5518
   9   6  -3 5.86604 1.54872
  -9  -6   3 7.45371 1.41786
   8   6  -3 99.8066 6.00318
  -8  -6   3 98.6051 5.56629
   7   6  -3 2.32322 1.09129
  -7  -6   3 2.34952 1.03975
   6   6  -3 0.43422 0.96904
  -6  -6   3 0.00000 0.94259
   5   6  -3 15.6850 1.39568
  -5  -6   3 15.5645 0.95828
   4   6  -3 227.424 8.18451
  -4  -6   3 229.787 10.1580
   3   6  -3 198.809 7.17122
  -3  -6   3 200.393 8.19337
   2   6  -3 84.0160 2.34694
  -2  -6   3 84.3993 3.65856
   1   6  -3 348.026 6.77389
  -1  -6   3 345.906 8.21412
   0   6  -3 60.0140 1.21646
   0  -6   3 60.8188 1.33492
  -1   6  -3 297.402 5.87702
   1  -6   3 298.927 5.31511
  -2   6  -3 120.308 2.62101
   2  -6   3 120.959 2.22632
  -3   6  -3 5.47640 0.39761
   3  -6   3 5.60743 0.30896
  -4   6  -3 25.0982 0.90077
   4  -6   3 24.7550 0.74095
  -5   6  -3 101.207 2.49769
   5  -6   3 102.909 1.99704
  -6   6  -3 134.626 3.19730
   6  -6   3 134.507 2.94425
  -7   6  -3 1.52197 0.45594
   7  -6   3 2.31452 0.55761
  -8   6  -3 14.2593 0.77736
   8  -6   3 19.0329 1.18862
  -9   6  -3 0.00000 1.11654
   9  -6   3 0.02882 1.35436
 -11   6  -3 0.88636 1.34573
  11  -6   3 2.50460 11.1270
  14   5  -3 3.32126 1.66985
  13   5  -3 2.58194 0.55752
  12   5  -3 22.2303 2.42039
  11   5  -3 2.11071 1.58159
  10   5  -3 11.1315 1.63434
 -10  -5   3 11.0645 3.14470
   9   5  -3 123.093 7.50841
  -9  -5   3 126.292 8.65379
   8   5  -3 0.95086 0.91550
  -8  -5   3 1.80721 1.06175
   7   5  -3 175.038 10.1886
  -7  -5   3 173.559 9.01303
   6   5  -3 38.5333 2.50089
  -6  -5   3 38.7588 2.35446
   5   5  -3 79.9344 4.72442
  -5  -5   3 77.6425 4.24688
   4   5  -3 24.9055 1.62827
  -4  -5   3 23.7066 1.23944
   3   5  -3 1.81655 0.82531
  -3  -5   3 1.30701 0.54998
   2   5  -3 190.832 7.93771
  -2  -5   3 195.095 8.59899
   1   5  -3 462.008 10.7166
  -1  -5   3 471.501 13.3225
   0   5  -3 16.0104 0.57911
   0  -5   3 14.8699 0.65125
  -1   5  -3 799.382 16.3225
   1  -5   3 781.418 15.4282
  -2   5  -3 369.835 7.58055
   2  -5   3 371.777 6.38924
  -3   5  -3 367.122 7.25925
   3  -5   3 366.792 6.36422
  -4   5  -3 136.986 2.88294
   4  -5   3 137.453 2.66860
  -5   5  -3 14.3738 0.69567
   5  -5   3 13.6233 0.61865
  -6   5  -3 5.48214 0.41325
   6  -5   3 5.76542 0.43436
  -7   5  -3 1.73935 0.32710
   7  -5   3 1.79556 0.42215
  -8   5  -3 80.9393 2.02416
   8  -5   3 87.7773 2.60783
  -9   5  -3 7.91378 1.29055
   9  -5   3 12.6910 1.20940
 -10   5  -3 6.96270 1.28553
 -11   5  -3 10.7595 2.10835
  11  -5   3 11.3644 11.1110
 -12   5  -3 1.47204 1.37992
  14   4  -3 8.41519 1.72697
  13   4  -3 8.87275 1.51234
  12   4  -3 54.3204 2.29362
  11   4  -3 110.141 6.85444
  10   4  -3 74.3879 4.77715
   9   4  -3 1.10848 0.97614
  -9  -4   3 0.49832 2.23723
   8   4  -3 79.6228 3.83854
  -8  -4   3 81.8311 5.87816
   7   4  -3 67.0610 4.00734
  -7  -4   3 63.2615 4.69729
   6   4  -3 10.4783 0.83001
  -6  -4   3 10.9437 1.61026
   5   4  -3 124.048 4.80675
  -5  -4   3 125.988 8.95886
   4   4  -3 0.54721 0.42141
  -4  -4   3 0.40226 0.63920
   3   4  -3 1062.61 53.3262
  -3  -4   3 854.457 61.3068
   2   4  -3 251.810 10.4180
  -2  -4   3 250.121 14.2599
   1   4  -3 0.68858 0.33567
  -1  -4   3 0.41460 0.30983
   0   4  -3 137.750 2.96522
   0  -4   3 134.031 2.69674
  -1   4  -3 782.971 17.9736
   1  -4   3 784.205 15.0969
  -2   4  -3 162.103 3.38691
   2  -4   3 160.798 3.76559
  -3   4  -3 2.36112 0.28887
   3  -4   3 2.39105 0.26040
  -4   4  -3 13.0568 0.58771
   4  -4   3 12.6957 0.60008
  -5   4  -3 20.6205 0.74228
   5  -4   3 20.9623 0.75798
  -6   4  -3 173.417 3.57517
   6  -4   3 171.234 3.57513
  -7   4  -3 7.36478 0.39734
   7  -4   3 6.44570 0.47392
  -8   4  -3 0.42984 0.21330
   8  -4   3 0.49932 0.44205
  -9   4  -3 34.2199 2.37067
   9  -4   3 39.6050 1.54709
  10  -4   3 70.4893 3.99229
 -11   4  -3 30.9511 2.78869
  13  -4   3 4.81952 11.0069
  14   3  -3 2.07693 2.38240
  13   3  -3 10.6023 1.61431
  12   3  -3 61.0789 3.36880
  11   3  -3 67.2977 8.11206
  10   3  -3 33.6637 2.57552
 -10  -3   3 29.1180 6.91122
   9   3  -3 94.4803 4.45407
  -9  -3   3 81.3422 8.07872
   8   3  -3 20.6967 1.40112
  -8  -3   3 19.7178 7.65550
   7   3  -3 0.38764 0.79414
  -7  -3   3 1.48674 1.63769
   6   3  -3 50.4263 3.04470
  -6  -3   3 47.4963 3.56755
   5   3  -3 1.19078 0.40564
  -5  -3   3 1.10193 0.64087
   4   3  -3 9.05597 0.57327
  -4  -3   3 8.49269 0.79250
   3   3  -3 797.685 40.7103
  -3  -3   3 842.134 54.8949
   2   3  -3 257.608 9.59914
  -2  -3   3 248.058 8.95364
   1   3  -3 0.26211 0.43791
  -1  -3   3 0.12064 0.37659
   0   3  -3 50.1507 1.22280
   0  -3   3 48.9292 1.16475
  -1   3  -3 124.579 2.84951
   1  -3   3 124.933 3.14482
  -2   3  -3 8.83688 0.49280
   2  -3   3 8.31574 0.44119
  -3   3  -3 176.961 4.26764
   3  -3   3 180.281 3.62058
  -4   3  -3 548.837 10.6505
   4  -3   3 546.844 10.6232
  -5   3  -3 16.7732 0.66214
   5  -3   3 18.9277 0.67155
  -6   3  -3 35.7275 0.90851
   6  -3   3 36.1408 1.00252
  -7   3  -3 90.7228 1.74954
   7  -3   3 91.6639 2.06374
  -8   3  -3 47.5398 1.24475
   8  -3   3 49.9822 1.38204
  -9   3  -3 16.0385 1.88893
   9  -3   3 17.7096 0.99656
 -10   3  -3 48.5399 6.88727
  10  -3   3 36.8298 2.31631
  12  -3   3 3.45762 9.65776
  13  -3   3 22.2734 11.0154
  13   2  -3 9.03243 1.48406
 -13  -2   3 8.04047 1.58040
  12   2  -3 0.29814 1.13576
 -12  -2   3 0.25384 0.99154
  11   2  -3 4.76835 1.12707
  10   2  -3 4.43273 0.45906
 -10  -2   3 5.12324 3.67942
   9   2  -3 32.8556 1.34219
  -9  -2   3 29.4913 3.84809
   8   2  -3 2.11884 0.48095
  -8  -2   3 4.13246 6.96399
   7   2  -3 330.026 12.6205
  -7  -2   3 335.428 27.6976
   6   2  -3 484.802 18.1887
  -6  -2   3 468.724 38.5143
   5   2  -3 255.315 25.0245
  -5  -2   3 254.200 20.9324
   4   2  -3 71.2802 3.20674
  -4  -2   3 69.1893 5.15767
   3   2  -3 424.662 17.2917
  -3  -2   3 426.078 28.6749
   2   2  -3 40.7233 2.12703
  -2  -2   3 38.9468 3.05498
   1   2  -3 131.215 5.40480
  -1  -2   3 129.013 6.51453
   0   2  -3 219.518 5.02790
   0  -2   3 232.541 5.47869
  -1   2  -3 411.148 12.3244
   1  -2   3 416.735 12.8500
  -2   2  -3 647.528 17.4697
   2  -2   3 703.839 15.9625
  -3   2  -3 1966.84 93.7271
   3  -2   3 2097.81 73.5804
  -4   2  -3 499.416 10.5512
   4  -2   3 507.038 10.2516
  -5   2  -3 98.8615 1.81760
   5  -2   3 99.7759 2.10382
  -6   2  -3 59.0200 1.09716
   6  -2   3 58.0441 1.48896
  -7   2  -3 194.164 3.31919
   7  -2   3 201.277 4.06750
  -8   2  -3 15.9442 0.63739
   8  -2   3 16.6296 0.81452
  -9   2  -3 50.2275 3.43357
   9  -2   3 43.6881 1.47608
 -10   2  -3 0.00000 6.97413
  10  -2   3 0.29865 0.70553
  11  -2   3 3.91107 0.97897
  12  -2   3 2.60011 10.1931
  13  -2   3 2.52161 11.7720
  13   1  -3 21.4745 6.66792
 -13  -1   3 19.8264 2.46848
  12   1  -3 1.22270 0.36841
 -12  -1   3 0.00000 0.97117
  11   1  -3 24.5400 1.03633
 -11  -1   3 22.6396 2.05788
  10   1  -3 51.1509 2.23643
 -10  -1   3 50.7827 2.46029
   9   1  -3 0.80854 0.18044
  -9  -1   3 1.71214 3.57489
   8   1  -3 0.84938 0.27881
  -8  -1   3 0.31507 2.91112
   7   1  -3 510.717 11.6212
  -7  -1   3 535.844 71.7455
   6   1  -3 77.4083 3.55924
  -6  -1   3 76.0312 13.3634
  -5  -1   3 35.2881 7.15159
   4   1  -3 3.85164 1.27717
  -4  -1   3 4.12374 2.38886
   3   1  -3 7.92422 1.25058
  -3  -1   3 6.32513 3.63371
   2   1  -3 123.449 8.49980
  -2  -1   3 126.401 17.4187
   1   1  -3 11.6489 0.67057
  -1  -1   3 16.1457 3.79959
   0   1  -3 4.68145 0.22921
   0  -1   3 4.63235 0.38486
  -1   1  -3 158.626 4.81138
   1  -1   3 160.050 5.00216
  -2   1  -3 1195.26 51.7921
   2  -1   3 1208.72 38.5132
  -3   1  -3 3494.10 452.097
   3  -1   3 3407.42 451.963
  -4   1  -3 9.75939 0.36279
   4  -1   3 9.66084 0.51650
  -5   1  -3 34.4089 0.76157
   5  -1   3 34.8115 0.88965
  -6   1  -3 10.4612 0.37752
   6  -1   3 11.4203 0.61104
  -7   1  -3 11.8453 0.41286
   7  -1   3 12.9988 0.62839
  -8   1  -3 0.14021 0.23631
   8  -1   3 0.08270 0.33661
  -9   1  -3 33.0956 1.24791
   9  -1   3 35.8392 1.32227
 -10   1  -3 3.06961 3.16844
  10  -1   3 0.99610 0.56860
 -11   1  -3 18.1816 4.73482
  11  -1   3 17.4543 1.67128
  12  -1   3 53.0239 7.73629
  13  -1   3 32.5103 6.98315
  14  -1   3 7.13720 2.14380
  14   0  -3 3.29454 2.07253
  13   0  -3 9.56331 7.26912
  12   0  -3 3.79156 0.77432
  11   0  -3 58.8292 1.97901
 -11   0   3 64.3306 4.72825
  10   0  -3 101.441 2.77916
 -10   0   3 100.001 6.05700
   9   0  -3 0.50203 0.33616
  -9   0   3 0.50335 0.69089
   8   0  -3 113.321 2.06251
  -8   0   3 109.694 3.94474
   7   0  -3 17.9745 0.46010
  -7   0   3 16.2076 3.23277
   6   0  -3 12.5907 0.44548
  -6   0   3 12.5878 2.55497
   5   0  -3 3.48328 0.23657
  -5   0   3 2.49531 5.73102
   4   0  -3 11.2079 0.95607
  -4   0   3 9.81220 4.73578
  -3   0   3 49.7212 7.67881
   2   0  -3 714.718 36.8528
   1   0  -3 140.246 5.06426
  -1   0   3 133.100 5.06134
   0   0  -3 23.8403 0.82545
   0   0   3 22.9004 0.98342
  -1   0  -3 27.3533 0.61325
   1   0   3 26.6660 0.81583
  -2   0  -3 352.359 6.78967
   2   0   3 353.724 7.33818
  -3   0  -3 317.445 6.13669
   3   0   3 317.821 6.61114
  -4   0  -3 3.02456 0.25549
   4   0   3 3.25333 0.25859
  -5   0  -3 388.155 7.24993
   5   0   3 406.617 8.78740
  -6   0  -3 63.3687 1.21686
   6   0   3 61.1200 1.43569
  -7   0  -3 40.2751 0.88299
   7   0   3 40.0468 1.10121
  -8   0  -3 68.4260 1.39258
   8   0   3 71.1863 1.64543
  -9   0  -3 3.44829 0.34839
   9   0   3 3.02437 0.39666
 -10   0  -3 33.9726 2.68109
  10   0   3 28.3322 1.21505
 -11   0  -3 19.7306 3.58019
  11   0   3 25.0446 2.20603
  12   0   3 34.9582 3.39565
  13   0   3 0.00000 6.19109
  14   0   3 7.06799 7.23509
  13  -1  -3 15.0943 6.86795
  11  -1  -3 37.6277 1.84726
  10  -1  -3 3.13039 0.56654
   9  -1  -3 39.3477 1.35057
  -9   1   3 36.1067 5.43823
   8  -1  -3 223.588 4.52970
  -8   1   3 229.021 34.7408
   7  -1  -3 18.3830 0.52293
  -7   1   3 11.8103 10.5641
   6  -1  -3 246.206 3.82349
  -6   1   3 242.222 34.3553
   5  -1  -3 107.766 1.92272
   4  -1  -3 242.314 4.51518
  -4   1   3 252.650 34.3851
   3  -1  -3 443.409 13.7149
  -3   1   3 489.035 64.1145
  -2   1   3 706.653 48.7460
   1  -1  -3 875.689 42.5636
   0  -1  -3 18.3613 0.55949
   0   1   3 17.8702 0.61397
  -1  -1  -3 16.0545 0.50864
   1   1   3 15.4182 0.44895
  -2  -1  -3 3.93343 0.20654
   2   1   3 3.43785 0.22838
  -3  -1  -3 275.138 6.11129
   3   1   3 279.122 6.32055
  -4  -1  -3 6.11033 0.31085
   4   1   3 5.30653 0.29872
  -5  -1  -3 20.5694 0.65631
   5   1   3 20.5564 0.57740
  -6  -1  -3 208.687 3.61149
   6   1   3 192.891 3.89081
  -7  -1  -3 681.653 12.7701
   7   1   3 678.674 13.0274
  -8  -1  -3 482.896 8.29075
   8   1   3 480.167 9.40743
  -9  -1  -3 0.15383 0.25379
   9   1   3 0.20228 0.34207
 -10  -1  -3 51.4009 1.72818
  10   1   3 49.3633 1.32994
 -11  -1  -3 9.43574 6.48480
  11   1   3 0.88368 1.26202
  12   1   3 24.9080 2.94726
  13   1   3 0.00000 7.48688
  14   1   3 2.71614 6.61888
  13  -2  -3 0.00000 31.9955
  12  -2  -3 3.39908 7.23302
  11  -2  -3 15.8445 1.31733
  10  -2  -3 55.1383 2.01581
   9  -2  -3 7.04204 0.65903
  -9   2   3 0.26059 4.76307
   8  -2  -3 0.11695 0.41603
  -8   2   3 0.00000 14.9225
   7  -2  -3 2.17098 0.17182
  -7   2   3 6.44837 12.3047
   6  -2  -3 279.554 4.60087
  -6   2   3 290.024 15.9130
   5  -2  -3 233.647 4.02962
  -5   2   3 239.360 13.1921
   4  -2  -3 10.0915 0.37240
  -4   2   3 8.59716 2.10134
   3  -2  -3 14.3425 0.45070
  -3   2   3 18.1064 2.46926
   2  -2  -3 31.8826 0.92296
  -2   2   3 33.7471 2.90270
   1  -2  -3 1.84821 0.24294
  -1   2   3 1.19740 0.76543
   0  -2  -3 341.458 7.55143
   0   2   3 347.465 10.2333
  -1  -2  -3 135.833 2.84343
   1   2   3 133.847 2.85982
  -2  -2  -3 229.514 5.38101
   2   2   3 213.507 5.74314
  -3  -2  -3 26.7846 0.79729
   3   2   3 25.5615 0.77501
  -4  -2  -3 156.511 4.59931
   4   2   3 157.150 3.59524
  -5  -2  -3 65.1973 1.55663
   5   2   3 67.1012 1.69672
  -6  -2  -3 1.27320 0.23232
   6   2   3 1.49142 0.28204
  -7  -2  -3 83.9674 1.62325
   7   2   3 84.3988 1.92731
  -8  -2  -3 42.1892 0.98234
   8   2   3 42.3937 1.15954
  -9  -2  -3 4.06388 0.29998
   9   2   3 3.49786 0.36475
 -10  -2  -3 65.2919 1.47703
  10   2   3 63.0746 1.79689
 -11  -2  -3 0.52383 0.76557
  11   2   3 0.00905 0.95847
  12   2   3 54.8503 4.70439
  13   2   3 14.0580 5.58093
  14   2   3 0.00009 7.39028
  13  -3  -3 0.00000 4.47753
  12  -3  -3 1.40380 4.79840
  11  -3  -3 23.1188 10.9893
  10  -3  -3 62.9325 2.45127
   9  -3  -3 189.234 4.83258
   8  -3  -3 92.7086 2.07078
  -8   3   3 75.1027 9.17959
   7  -3  -3 2.75887 0.25324
  -7   3   3 0.28822 3.27616
   6  -3  -3 31.8783 0.74682
  -6   3   3 36.1365 4.94860
   5  -3  -3 211.504 3.81016
  -5   3   3 207.090 8.24553
   4  -3  -3 23.3265 0.58402
  -4   3   3 21.4493 1.03801
   3  -3  -3 138.096 2.71056
  -3   3   3 128.270 5.28451
   2  -3  -3 6.98135 0.34544
  -2   3   3 6.37878 0.48588
   1  -3  -3 774.423 20.8876
  -1   3   3 751.968 22.5213
   0  -3  -3 686.616 18.6660
   0   3   3 682.034 18.6509
  -1  -3  -3 51.7867 1.40620
   1   3   3 54.4380 1.81404
  -2  -3  -3 2.22208 0.20501
   2   3   3 2.70665 0.25546
  -3  -3  -3 8.76200 0.44747
   3   3   3 8.12715 0.50685
  -4  -3  -3 150.144 4.53945
   4   3   3 150.288 4.92292
  -5  -3  -3 34.6387 0.92670
   5   3   3 36.6759 1.28212
  -6  -3  -3 371.526 7.64875
   6   3   3 392.096 9.23041
  -7  -3  -3 32.0406 0.85073
   7   3   3 33.8227 1.06002
  -8  -3  -3 100.270 2.16026
   8   3   3 96.2896 2.44012
  -9  -3  -3 0.60616 0.29713
   9   3   3 0.31925 0.32288
 -10  -3  -3 27.0415 0.88596
  10   3   3 26.8465 0.95864
 -11  -3  -3 6.50896 0.45797
  11   3   3 7.18815 0.74383
 -12  -3  -3 150.745 5.86540
  12   3   3 141.879 5.96887
 -13  -3  -3 38.0010 4.19184
  13   3   3 36.4601 7.61494
  14   3   3 0.00000 29.2645
  12  -4  -3 13.1934 5.13330
  10  -4  -3 20.8989 4.75712
   9  -4  -3 1.05516 0.56926
   8  -4  -3 3.08335 0.52786
  -8   4   3 5.33202 4.61351
   7  -4  -3 68.8021 1.50324
  -7   4   3 73.7128 8.33527
   6  -4  -3 53.8460 1.11404
  -6   4   3 52.2709 2.13388
   5  -4  -3 290.769 4.99289
  -5   4   3 285.012 7.64968
   4  -4  -3 337.358 6.00560
  -4   4   3 320.072 8.64415
   3  -4  -3 2.07220 0.23785
  -3   4   3 2.81690 0.33726
   2  -4  -3 284.206 5.30894
  -2   4   3 282.015 7.38694
   1  -4  -3 1282.07 26.5366
  -1   4   3 1342.04 64.1743
   0  -4  -3 547.359 12.5145
   0   4   3 550.926 12.5040
  -1  -4  -3 245.482 5.72111
   1   4   3 246.719 5.72114
  -2  -4  -3 5.36595 0.38599
   2   4   3 7.01693 0.28227
  -3  -4  -3 164.314 4.62312
   3   4   3 163.967 4.07009
  -4  -4  -3 91.8502 3.04744
   4   4   3 93.9474 3.13864
  -5  -4  -3 42.9794 1.35288
   5   4   3 47.0640 1.56498
  -6  -4  -3 50.8821 1.27344
   6   4   3 61.5785 1.90537
  -7  -4  -3 17.9325 0.65582
   7   4   3 19.0280 0.98658
  -8  -4  -3 287.950 5.97889
   8   4   3 301.955 7.20170
  -9  -4  -3 417.551 12.2462
   9   4   3 429.774 9.00876
 -10  -4  -3 62.5160 1.62917
  10   4   3 60.1459 1.92383
 -11  -4  -3 0.17099 0.32896
  11   4   3 0.00000 0.46640
 -12  -4  -3 5.32670 0.54236
  12   4   3 6.97280 0.65641
 -13  -4  -3 14.4748 2.26903
  13   4   3 13.1762 1.75760
 -14  -4  -3 0.35477 2.07262
  12  -5  -3 29.1300 5.25337
  10  -5  -3 0.00000 6.22788
   9  -5  -3 10.0693 3.87886
   8  -5  -3 1.18383 0.64004
   7  -5  -3 3.70423 0.27761
  -7   5   3 6.15244 1.29391
   6  -5  -3 4.13318 0.30656
  -6   5   3 4.71380 0.42159
   5  -5  -3 423.952 7.29748
  -5   5   3 432.883 9.97266
   4  -5  -3 405.103 7.77508
  -4   5   3 398.943 9.37464
   3  -5  -3 138.382 2.49530
  -3   5   3 142.104 3.43517
   2  -5  -3 128.916 2.46482
  -2   5   3 131.573 3.19329
   1  -5  -3 1.37767 0.18627
  -1   5   3 1.51395 0.22893
   0  -5  -3 105.379 2.02631
   0   5   3 105.642 2.40280
  -1  -5  -3 1.43903 0.28277
   1   5   3 2.29740 0.22241
  -2  -5  -3 102.176 2.60168
   2   5   3 101.708 1.86930
  -3  -5  -3 3.68476 0.45402
   3   5   3 4.25925 0.25427
  -4  -5  -3 64.6076 1.79097
   4   5   3 62.5536 2.05314
  -5  -5  -3 188.521 4.92258
   5   5   3 201.646 5.91058
  -6  -5  -3 83.1890 2.07234
   6   5   3 89.7465 2.77786
  -7  -5  -3 2.18901 0.27432
   7   5   3 2.63813 0.54419
  -8  -5  -3 26.7071 1.17581
   8   5   3 29.5622 1.35525
  -9  -5  -3 35.7734 1.41635
   9   5   3 37.8518 1.27720
 -10  -5  -3 0.13770 0.29910
  10   5   3 0.52208 0.45562
 -11  -5  -3 7.15457 0.45624
  11   5   3 7.83031 0.60803
 -12  -5  -3 30.8037 1.45613
  12   5   3 32.2479 1.40211
 -13  -5  -3 12.2521 1.34103
  13   5   3 13.3345 1.06371
 -14  -5  -3 32.2738 4.45085
  14   5   3 29.9367 3.02913
  11  -6  -3 12.5562 4.65546
   9  -6  -3 67.8724 5.25701
   8  -6  -3 31.2069 1.53257
   7  -6  -3 1.52126 0.33345
  -7   6   3 2.23986 0.38471
   6  -6  -3 25.1194 0.76617
  -6   6   3 25.3292 0.98199
   5  -6  -3 70.6246 1.36638
  -5   6   3 72.7694 1.97126
   4  -6  -3 76.7993 1.53340
  -4   6   3 79.0350 2.09752
   3  -6  -3 10.8584 0.45679
  -3   6   3 11.3766 0.65422
   2  -6  -3 216.412 3.85166
  -2   6   3 227.692 5.29931
   1  -6  -3 24.4185 0.63823
  -1   6   3 25.3086 0.83685
   0  -6  -3 107.655 1.98479
   0   6   3 111.430 2.29355
  -1  -6  -3 99.0790 2.15619
   1   6   3 100.577 2.11535
  -2  -6  -3 78.0164 1.89115
   2   6   3 78.5356 1.68498
  -3  -6  -3 24.1867 0.86424
   3   6   3 24.3478 0.59229
  -4  -6  -3 560.781 13.5625
   4   6   3 535.178 10.5833
  -5  -6  -3 303.340 7.73403
   5   6   3 312.642 9.29925
  -6  -6  -3 44.5359 1.90885
   6   6   3 47.5846 1.68474
  -7  -6  -3 31.9746 1.37182
   7   6   3 35.3491 1.41739
  -8  -6  -3 30.4523 1.63488
   8   6   3 32.5257 1.43484
  -9  -6  -3 0.09535 0.30123
   9   6   3 0.28271 0.47889
 -10  -6  -3 20.2309 0.74116
  10   6   3 20.7018 1.34063
 -11  -6  -3 63.7085 2.13563
  11   6   3 64.0033 2.09357
 -12  -6  -3 3.72386 0.69208
  12   6   3 3.54544 0.60046
 -13  -6  -3 93.7513 4.17081
  13   6   3 85.8584 2.75620
 -14  -6  -3 60.3756 3.46603
  14   6   3 59.8278 2.97163
  11  -7  -3 7.38867 1.60794
   9  -7  -3 112.185 6.54089
   8  -7  -3 54.8043 2.12531
   7  -7  -3 4.28281 0.58405
  -7   7   3 3.98925 0.45706
   6  -7  -3 0.79851 0.36790
  -6   7   3 1.08115 0.39653
   5  -7  -3 5.37981 0.36117
  -5   7   3 6.34809 0.47371
   4  -7  -3 0.02208 0.28707
  -4   7   3 0.07738 0.36156
   3  -7  -3 0.07479 0.25909
  -3   7   3 0.00000 0.32438
   2  -7  -3 14.1983 0.59052
  -2   7   3 15.3543 0.72184
   1  -7  -3 2.40506 0.26773
  -1   7   3 2.86728 0.29204
   0  -7  -3 285.283 4.94701
   0   7   3 288.257 5.69620
  -1  -7  -3 523.753 9.42498
   1   7   3 514.471 10.5439
  -2  -7  -3 137.371 2.92090
   2   7   3 137.900 2.87967
  -3  -7  -3 59.9863 1.43094
   3   7   3 60.1873 1.29741
  -4  -7  -3 0.69134 0.32594
   4   7   3 0.41595 0.21652
  -5  -7  -3 6.76833 0.45561
   5   7   3 7.14669 0.34422
  -6  -7  -3 2.05666 0.63495
   6   7   3 2.53432 0.46848
  -7  -7  -3 0.40146 0.37826
   7   7   3 0.41937 0.56414
  -8  -7  -3 7.54208 0.54019
   8   7   3 6.20289 0.70116
  -9  -7  -3 201.840 4.01245
   9   7   3 226.832 7.23512
 -10  -7  -3 73.3261 2.96994
  10   7   3 73.3298 2.82377
 -11  -7  -3 4.49296 1.02255
  11   7   3 4.12387 0.62867
 -12  -7  -3 24.7636 2.22714
  12   7   3 21.3377 1.26601
 -13  -7  -3 30.7505 5.41776
  13   7   3 16.2191 1.14372
 -14  -7  -3 8.84760 1.49105
  14   7   3 6.84401 0.75806
  10  -8  -3 0.00000 1.59632
   9  -8  -3 1.76375 1.45703
   8  -8  -3 22.8472 1.20555
  -8   8   3 22.6819 1.73722
   7  -8  -3 0.41025 0.53188
  -7   8   3 0.10843 0.43314
   6  -8  -3 2.61692 0.53063
  -6   8   3 2.72689 0.48054
   5  -8  -3 0.62341 0.36868
  -5   8   3 1.11379 0.43566
   4  -8  -3 73.2459 1.56236
  -4   8   3 78.1081 2.10832
   3  -8  -3 227.341 4.08767
  -3   8   3 232.983 5.64681
   2  -8  -3 39.0694 0.96239
  -2   8   3 39.5735 1.26170
   1  -8  -3 26.5130 0.75874
  -1   8   3 26.9407 0.96814
   0  -8  -3 119.009 2.24568
   0   8   3 122.537 2.80274
  -1  -8  -3 458.068 8.35763
   1   8   3 453.851 9.02454
  -2  -8  -3 14.1688 0.72345
   2   8   3 14.2608 0.58476
  -3  -8  -3 433.470 8.72180
   3   8   3 426.681 9.05146
  -4  -8  -3 38.1221 1.09599
   4   8   3 37.9424 0.94542
  -5  -8  -3 7.70545 0.46990
   5   8   3 7.10870 0.36460
  -6  -8  -3 44.2751 1.62117
   6   8   3 46.1129 1.20312
  -7  -8  -3 22.6864 0.88668
   7   8   3 22.7988 0.85826
  -8  -8  -3 26.6959 0.95407
   8   8   3 27.0860 1.36056
  -9  -8  -3 113.783 2.62415
   9   8   3 130.793 4.37351
 -10  -8  -3 82.3484 4.21941
  10   8   3 92.4274 3.34576
 -11  -8  -3 4.55072 1.49269
  11   8   3 9.26911 0.98153
  12   8   3 1.01684 0.64993
 -13  -8  -3 0.00000 4.32942
  13   8   3 0.29337 0.69069
   9  -9  -3 5.69476 1.39110
   8  -9  -3 12.5711 1.34351
  -8   9   3 10.1833 1.52804
   7  -9  -3 46.9526 1.73824
  -7   9   3 49.4687 2.15149
   6  -9  -3 1.04705 0.70180
  -6   9   3 2.92707 0.53025
   5  -9  -3 0.20444 0.40697
  -5   9   3 0.37606 0.48287
   4  -9  -3 21.2798 0.93693
  -4   9   3 22.5358 1.05924
   3  -9  -3 143.037 3.25480
  -3   9   3 138.977 3.70403
   2  -9  -3 0.60340 0.30885
  -2   9   3 0.79453 0.38727
   1  -9  -3 78.4142 1.74313
  -1   9   3 78.9354 2.18165
   0  -9  -3 26.6337 0.78439
   0   9   3 27.3705 1.01210
  -1  -9  -3 0.75384 0.37239
   1   9   3 0.75513 0.28206
  -2  -9  -3 7.27217 0.47399
   2   9   3 7.70483 0.44959
  -3  -9  -3 5.00772 0.43945
   3   9   3 4.88631 0.34719
  -4  -9  -3 32.5058 1.07391
   4   9   3 32.4926 0.89328
  -5  -9  -3 86.9729 2.08984
   5   9   3 92.7265 1.81734
  -6  -9  -3 142.605 3.05947
   6   9   3 139.136 3.28397
  -7  -9  -3 63.7939 1.91460
   7   9   3 69.4965 1.95501
  -8  -9  -3 0.15147 0.41463
   8   9   3 0.00000 0.51412
  -9  -9  -3 2.75361 0.31304
   9   9   3 2.27468 0.60499
 -10  -9  -3 16.9905 1.02781
  10   9   3 17.9680 1.14769
 -11  -9  -3 0.00000 3.93545
  11   9   3 0.44107 0.80366
 -12  -9  -3 2.26423 4.07619
  12   9   3 1.07321 0.71490
 -13  -9  -3 0.00000 1.21524
  13   9   3 0.15090 0.74963
   8 -10  -3 77.3868 3.08803
   7 -10  -3 162.831 5.36161
  -7  10   3 152.815 6.18736
   6 -10  -3 43.2220 1.96192
  -6  10   3 46.7948 2.27483
   5 -10  -3 0.00000 0.73551
  -5  10   3 2.51355 0.54447
   4 -10  -3 0.44257 0.61498
  -4  10   3 1.11950 0.50754
   3 -10  -3 0.84905 0.57627
  -3  10   3 1.39152 0.49106
   2 -10  -3 7.05946 0.67448
  -2  10   3 4.66821 0.48546
   1 -10  -3 3.19347 0.81084
  -1  10   3 3.10254 0.41524
   0 -10  -3 10.0298 0.58647
   0  10   3 13.6459 0.71623
  -1 -10  -3 93.4632 2.02924
   1  10   3 93.7836 2.17203
  -2 -10  -3 398.990 8.00256
   2  10   3 402.513 8.27450
  -3 -10  -3 103.635 2.36535
   3  10   3 102.846 2.38356
  -4 -10  -3 0.13905 0.48003
   4  10   3 0.03697 0.28874
  -5 -10  -3 32.8318 1.33651
   5  10   3 32.4868 1.00784
  -6 -10  -3 164.872 4.33988
   6  10   3 164.457 3.63807
  -7 -10  -3 0.57812 0.48795
   7  10   3 0.54624 0.50758
  -8 -10  -3 85.0472 2.96109
   8  10   3 88.0201 2.47622
  -9 -10  -3 27.6311 1.08390
   9  10   3 31.2282 1.39577
 -10 -10  -3 9.54512 0.62166
  10  10   3 7.26281 0.89336
 -11 -10  -3 19.9705 1.84662
  11  10   3 23.7550 1.41730
 -12 -10  -3 3.91989 1.21556
  12  10   3 4.40449 0.90891
 -13 -10  -3 8.02579 1.48228
  13  10   3 7.78305 0.98285
   7 -11  -3 13.6665 1.73286
  -7  11   3 15.1317 1.37455
   6 -11  -3 2.46716 1.35500
  -6  11   3 4.95567 0.90379
   5 -11  -3 13.9460 1.58356
  -5  11   3 19.5404 1.74087
   4 -11  -3 0.27315 1.11336
  -4  11   3 1.24901 0.67689
   3 -11  -3 16.3439 1.95638
  -3  11   3 16.2543 1.00413
   2 -11  -3 38.1272 3.80879
  -2  11   3 43.8472 2.33493
   1 -11  -3 5.81619 2.57729
  -1  11   3 3.85485 0.56130
   0 -11  -3 34.0581 4.80640
   0  11   3 31.6565 1.44527
  -1 -11  -3 113.936 7.21541
   1  11   3 109.942 3.47509
  -2 -11  -3 94.3051 2.84544
   2  11   3 100.706 3.12042
  -3 -11  -3 63.2005 2.04931
   3  11   3 64.9856 1.98943
  -4 -11  -3 31.2510 1.41059
   4  11   3 32.1441 1.07806
  -5 -11  -3 2.58992 0.59385
   5  11   3 3.04545 0.37517
  -6 -11  -3 32.8634 1.42086
   6  11   3 32.5044 1.08899
  -7 -11  -3 5.37927 0.64118
   7  11   3 5.60741 0.62095
  -8 -11  -3 4.96413 0.60224
   8  11   3 6.71350 0.65878
  -9 -11  -3 3.95363 1.07264
   9  11   3 3.57089 0.81672
 -10 -11  -3 72.3740 2.59113
  10  11   3 65.4817 3.32049
 -11 -11  -3 54.1910 3.12474
  11  11   3 51.5927 2.13739
 -12 -11  -3 5.82530 1.35539
  12  11   3 5.69684 0.94390
   6 -12  -3 2.56804 0.87220
  -6  12   3 3.42026 1.00724
   5 -12  -3 30.2615 2.69024
  -5  12   3 32.2238 2.29205
   4 -12  -3 0.00000 4.09429
  -4  12   3 0.21088 1.41206
  -3  12   3 58.6041 3.90691
  -2  12   3 46.0095 2.75818
   1 -12  -3 19.3498 24.5995
  -1  12   3 21.6372 1.77257
   0 -12  -3 0.00000 5.89504
   0  12   3 0.00000 1.22155
  -1 -12  -3 0.00000 4.46344
   1  12   3 0.24379 1.18568
  -2 -12  -3 0.00000 6.61544
   2  12   3 4.37865 1.29159
  -3 -12  -3 6.49485 2.76814
   3  12   3 4.09968 1.59105
  -4 -12  -3 45.3973 2.06687
   4  12   3 52.1161 1.48677
  -5 -12  -3 25.4258 1.40773
   5  12   3 25.9981 1.09067
  -6 -12  -3 80.9568 2.45870
   6  12   3 81.0926 2.00928
  -7 -12  -3 90.1959 2.72238
   7  12   3 90.9555 2.29204
  -8 -12  -3 5.27788 1.06391
   8  12   3 7.59742 1.14048
  -9 -12  -3 1.89612 1.08732
   9  12   3 1.69470 1.08964
 -10 -12  -3 28.3150 2.45233
  10  12   3 24.2658 1.65916
 -11 -12  -3 26.6060 2.52364
  11  12   3 17.6742 1.20359
   4 -13  -3 0.10170 1.77035
  -4  13   3 0.00000 1.70237
   3 -13  -3 23.5416 2.09181
  -3  13   3 24.8833 3.55204
   2 -13  -3 9.17856 5.16400
  -2  13   3 14.0813 2.17386
   2  13   3 37.6381 2.23181
  -3 -13  -3 27.8006 17.9133
  -4 -13  -3 0.00000 17.5401
   4  13   3 0.00000 4.31306
  -5 -13  -3 38.3982 3.59072
   5  13   3 41.4398 2.33317
  -6 -13  -3 138.000 5.73163
   6  13   3 136.554 3.92845
  -7 -13  -3 130.483 5.63802
   7  13   3 135.808 3.89187
  -8 -13  -3 11.7313 1.37505
   8  13   3 10.4934 0.92879
  -9 -13  -3 1.79060 1.11397
   9  13   3 1.34990 0.72289
 -10 -13  -3 5.00056 1.32306
  10  13   3 2.88847 0.83719
   2 -14  -3 0.00000 4.45697
  -2  14   3 0.07932 1.77388
   1 -14  -3 3.76797 4.25943
  -1  14   3 0.71160 6.03365
   0 -14  -3 4.94089 5.05519
   0  14   3 0.00000 3.28758
  -1 -14  -3 3.16428 5.31810
   1  14   3 3.12780 3.88621
  -2 -14  -3 59.5313 7.41089
   2  14   3 48.1027 5.97364
  -3 -14  -3 29.7575 6.14553
   3  14   3 22.7418 5.30951
  -4 -14  -3 21.7563 5.26415
   4  14   3 21.7876 4.60844
  -5 -14  -3 2.57524 4.01230
   5  14   3 0.00000 4.71754
  -6 -14  -3 2.39404 1.53004
   6  14   3 1.54490 0.97255
  -7 -14  -3 1.59568 1.18683
   7  14   3 1.66640 0.80144
  -8 -14  -3 3.23190 1.25044
   8  14   3 0.32788 1.20043
  -1 -15  -3 1.10189 3.77991
   1  15   3 0.00000 3.42519
  -2 -15  -3 0.00000 4.30483
   2  15   3 5.32417 4.17845
  -3 -15  -3 34.5056 4.43833
   3  15   3 41.9114 4.74306
  -4 -15  -3 2.60163 3.85194
   4  15   3 7.16936 4.21326
  -5 -15  -3 16.8978 2.19772
   5  15   3 13.6581 2.05924
  -6 -15  -3 23.2686 3.24898
   6  15   3 16.3917 2.33575
   6  14  -4 1.39549 1.34564
  -6 -14   4 2.66383 1.63216
   5  14  -4 48.0928 3.36019
   4  14  -4 69.7466 3.92984
   3  14  -4 12.1126 1.60830
  -3 -14   4 13.9666 4.56219
   2  14  -4 4.91851 1.14564
  -2 -14   4 13.4770 3.87854
   1  14  -4 22.4742 1.78150
  -1 -14   4 33.7792 4.19457
   0  14  -4 21.5378 1.38053
   0 -14   4 21.3366 4.46128
  -1  14  -4 13.3385 1.08493
   1 -14   4 18.4055 1.89820
   8  13  -4 17.7274 5.61377
  -8 -13   4 20.1461 1.62360
   7  13  -4 18.9270 5.70880
  -7 -13   4 15.5842 1.89081
   6  13  -4 11.4280 5.37954
  -6 -13   4 13.9227 1.97265
   5  13  -4 10.1731 1.45702
  -5 -13   4 11.8278 1.16927
   4  13  -4 11.4609 1.12041
  -4 -13   4 15.9389 3.02464
   3  13  -4 3.11242 1.00432
  -3 -13   4 2.79315 2.83667
   2  13  -4 24.3898 1.35568
  -2 -13   4 21.7758 3.36217
   1  13  -4 0.51456 0.96270
  -1 -13   4 0.00000 3.02408
   0  13  -4 29.7102 1.71904
   0 -13   4 29.2280 3.28351
  -1  13  -4 23.8330 1.40070
   1 -13   4 27.2422 3.76571
  -2  13  -4 0.07662 0.78442
   2 -13   4 3.64301 1.42334
  -3  13  -4 14.5572 1.06839
   3 -13   4 20.4791 2.78627
  10  12  -4 22.8641 5.49432
 -10 -12   4 27.2483 5.19463
   9  12  -4 82.4197 9.68231
  -9 -12   4 80.7028 9.34634
   8  12  -4 25.6164 5.45800
   7  12  -4 9.59681 4.75533
  -7 -12   4 8.77596 1.12355
   6  12  -4 11.1532 4.86292
  -6 -12   4 18.3305 1.56489
   5  12  -4 0.04298 1.09959
  -5 -12   4 0.21076 0.55647
   4  12  -4 3.92478 0.90078
  -4 -12   4 4.07933 0.66220
   3  12  -4 4.61330 0.65897
  -3 -12   4 4.33061 1.22725
   2  12  -4 0.92460 0.63485
  -2 -12   4 1.35283 2.55159
   1  12  -4 1.67261 0.74244
  -1 -12   4 3.39867 1.17543
   0  12  -4 74.5134 2.50063
   0 -12   4 76.6711 4.40646
  -1  12  -4 39.6897 2.05968
   1 -12   4 49.9237 2.48231
  -2  12  -4 0.60599 0.71887
   2 -12   4 0.67691 1.07911
  -3  12  -4 0.81313 0.75501
   3 -12   4 1.64834 1.20046
  -4  12  -4 3.97693 0.83406
   4 -12   4 6.61161 1.42249
  -5  12  -4 0.64930 0.82736
   5 -12   4 2.44723 1.52815
  11  11  -4 2.29799 2.55766
 -11 -11   4 2.06022 4.05815
  10  11  -4 0.00000 3.97808
 -10 -11   4 0.00000 3.70531
   9  11  -4 35.2257 5.61900
  -8 -11   4 0.64109 3.32919
  -7 -11   4 41.2155 3.05828
  -6 -11   4 15.9512 1.18534
   5  11  -4 1.45164 0.81758
  -5 -11   4 2.64887 0.51550
   4  11  -4 92.0960 2.21431
  -4 -11   4 92.0853 2.60854
   3  11  -4 50.8638 1.50288
  -3 -11   4 53.9587 1.75351
   2  11  -4 19.2798 0.88231
  -2 -11   4 15.9320 1.06796
   1  11  -4 142.226 3.85724
  -1 -11   4 139.553 5.39675
   0  11  -4 76.3868 2.42167
   0 -11   4 73.9239 3.16081
  -1  11  -4 2.01198 0.68554
   1 -11   4 1.30270 0.68875
  -2  11  -4 2.62030 0.71492
   2 -11   4 3.26337 1.00940
  -3  11  -4 18.7336 1.10639
   3 -11   4 19.5922 1.37506
  -4  11  -4 0.04007 0.68820
   4 -11   4 0.06194 1.07750
  -5  11  -4 12.5521 0.93618
   5 -11   4 16.5167 1.65768
  -6  11  -4 16.0726 1.02713
   6 -11   4 24.5159 2.91768
  -7  11  -4 4.19447 0.84469
   7 -11   4 4.62397 1.08845
  12  10  -4 11.0191 2.63864
 -12 -10   4 10.1269 4.43931
  11  10  -4 0.97386 4.12740
 -11 -10   4 2.33687 3.59772
 -10 -10   4 2.08220 3.35983
  -9 -10   4 3.65779 3.24416
   8  10  -4 42.1975 5.93588
  -8 -10   4 44.8471 5.57572
   7  10  -4 49.3267 6.40639
  -7 -10   4 49.6279 5.94376
   6  10  -4 0.00000 3.61020
  -6 -10   4 0.00000 2.64484
   5  10  -4 22.4470 1.48197
  -5 -10   4 25.6206 2.18520
   4  10  -4 143.147 3.51738
  -4 -10   4 143.911 4.85619
   3  10  -4 83.2677 1.76045
  -3 -10   4 85.2616 1.99552
   2  10  -4 0.35876 0.35260
  -2 -10   4 0.19185 0.37984
   1  10  -4 10.7874 0.59251
  -1 -10   4 12.5228 0.66109
   0  10  -4 2.48196 0.49486
   0 -10   4 3.26742 0.52269
  -1  10  -4 0.45812 0.50910
   1 -10   4 0.07434 0.57773
  -2  10  -4 1.26897 0.64316
   2 -10   4 0.30954 0.55229
  -3  10  -4 5.74134 0.71919
   3 -10   4 7.36047 0.75636
  -4  10  -4 8.80914 0.80681
   4 -10   4 13.9533 1.02310
  -5  10  -4 57.5458 2.03736
   5 -10   4 52.2821 2.19667
  -6  10  -4 28.7505 1.58205
   6 -10   4 35.2764 2.29265
  -7  10  -4 0.35952 0.68339
   7 -10   4 1.12552 1.19502
  -8  10  -4 0.26736 0.84913
   8 -10   4 1.82816 1.53775
  12   9  -4 2.10202 4.48188
 -12  -9   4 0.00000 3.72043
  11   9  -4 2.05105 2.09617
 -11  -9   4 1.18235 3.29801
  10   9  -4 2.96542 3.13257
   9   9  -4 45.0967 5.58984
  -9  -9   4 42.5527 5.47029
   8   9  -4 349.438 34.5737
  -8  -9   4 349.830 34.2382
   7   9  -4 185.666 18.5724
  -7  -9   4 181.761 18.2551
   6   9  -4 5.03484 1.70317
  -6  -9   4 5.13423 1.20415
   5   9  -4 39.7919 2.28657
  -5  -9   4 39.7141 4.31934
   4   9  -4 6.98861 0.46895
  -4  -9   4 7.58902 0.67412
   3   9  -4 43.2668 1.07054
  -3  -9   4 43.2709 1.76980
   2   9  -4 0.50972 0.32201
  -2  -9   4 0.13692 0.30319
   1   9  -4 37.3822 0.98878
  -1  -9   4 37.8977 0.97138
   0   9  -4 8.40595 0.53117
   0  -9   4 8.31303 0.43534
  -1   9  -4 76.9353 1.91583
   1  -9   4 76.5216 1.58426
  -2   9  -4 65.8776 1.74848
   2  -9   4 68.6028 1.68962
  -3   9  -4 0.02221 0.59315
   3  -9   4 0.66832 0.42009
  -4   9  -4 0.29473 0.60391
   4  -9   4 0.63106 0.49477
  -5   9  -4 66.1354 2.23256
   5  -9   4 69.7495 1.94490
  -6   9  -4 3.66440 0.68589
   6  -9   4 5.39596 0.63842
  -7   9  -4 7.15774 0.71338
   7  -9   4 9.75640 1.39639
  -8   9  -4 2.94590 0.64267
   8  -9   4 4.09100 1.96749
  -9   9  -4 0.00000 1.18765
   9  -9   4 1.71472 1.50520
  13   8  -4 1.06712 2.51069
  12   8  -4 19.8425 2.63842
  11   8  -4 7.18126 2.02552
  10   8  -4 9.33362 2.96975
 -10  -8   4 8.57538 3.06966
   9   8  -4 22.3961 3.73220
  -9  -8   4 22.4379 3.60703
   8   8  -4 221.177 22.0737
  -8  -8   4 221.476 21.8586
   7   8  -4 67.3815 4.20438
  -7  -8   4 62.5388 4.15118
   6   8  -4 37.4260 2.15993
  -6  -8   4 38.3187 1.98193
   5   8  -4 78.8781 3.75338
  -5  -8   4 80.2599 3.71699
   4   8  -4 0.06713 1.32453
  -4  -8   4 0.09383 1.24252
   3   8  -4 177.899 4.90599
  -3  -8   4 179.085 7.50654
   2   8  -4 76.0766 1.56932
  -2  -8   4 77.1372 1.55290
   1   8  -4 2.89353 0.31621
  -1  -8   4 3.12544 0.30703
   0   8  -4 37.3604 1.16006
   0  -8   4 38.8208 0.94276
  -1   8  -4 168.044 3.57242
   1  -8   4 167.749 3.08603
  -2   8  -4 104.955 2.41997
   2  -8   4 106.856 2.05991
  -3   8  -4 9.82393 0.55920
   3  -8   4 8.56648 0.43393
  -4   8  -4 27.1134 1.13013
   4  -8   4 28.2605 0.99514
  -5   8  -4 6.49962 0.66497
   5  -8   4 5.94985 0.49900
  -6   8  -4 0.31050 0.58905
   6  -8   4 0.43699 0.53575
  -7   8  -4 0.35878 0.59536
   7  -8   4 1.81112 0.58200
  -8   8  -4 1.33549 0.55536
   8  -8   4 0.71602 1.13960
  -9   8  -4 16.3706 1.46027
   9  -8   4 25.5285 2.46682
 -10   8  -4 41.9731 3.01570
  10  -8   4 51.3622 4.08901
  13   7  -4 8.88260 2.46024
  12   7  -4 14.2503 2.18096
  11   7  -4 14.1828 3.15654
  10   7  -4 7.93938 1.78265
 -10  -7   4 9.64248 2.97441
   9   7  -4 8.70877 2.64547
  -9  -7   4 11.1128 1.60901
   8   7  -4 1.81918 1.20999
  -8  -7   4 3.98452 1.27635
   7   7  -4 103.948 6.30318
  -7  -7   4 105.346 5.73224
   6   7  -4 1.81517 0.93176
  -6  -7   4 0.87479 1.11821
   5   7  -4 37.9577 2.06098
  -5  -7   4 38.6054 1.93567
   4   7  -4 394.402 14.1028
  -4  -7   4 401.968 17.5938
   3   7  -4 592.817 23.9485
  -3  -7   4 588.599 29.2882
   2   7  -4 463.040 9.03118
  -2  -7   4 466.820 10.8802
   1   7  -4 10.5638 0.47752
  -1  -7   4 11.6025 0.52992
   0   7  -4 27.0458 0.81120
   0  -7   4 27.2424 0.74395
  -1   7  -4 17.8408 0.81289
   1  -7   4 17.9832 0.63376
  -2   7  -4 17.8471 0.85534
   2  -7   4 17.5967 0.69131
  -3   7  -4 1.61818 0.41217
   3  -7   4 2.01035 0.30004
  -4   7  -4 125.130 2.71886
   4  -7   4 119.257 2.33465
  -5   7  -4 1.57442 0.43584
   5  -7   4 1.97602 0.40055
  -6   7  -4 89.7532 2.58497
   6  -7   4 91.0631 2.14677
  -7   7  -4 38.5380 1.51483
   7  -7   4 37.9332 1.32166
  -8   7  -4 6.36233 0.60726
   8  -7   4 6.17366 0.66498
  -9   7  -4 2.34122 0.56919
   9  -7   4 2.35080 1.65501
 -10   7  -4 6.64482 1.52624
  10  -7   4 13.0924 1.91688
 -11   7  -4 12.6503 1.89978
  11  -7   4 16.8664 2.34302
  13   6  -4 2.02026 1.95008
  12   6  -4 0.31393 1.81781
  11   6  -4 2.93372 2.55416
  10   6  -4 15.5696 1.87121
 -10  -6   4 17.3630 3.32215
   9   6  -4 6.30359 1.47078
  -9  -6   4 7.14418 2.46520
   8   6  -4 71.1059 4.45907
  -8  -6   4 72.8367 3.97172
   7   6  -4 48.0584 3.06938
  -7  -6   4 47.3911 2.76730
   6   6  -4 4.21713 0.98668
  -6  -6   4 2.77503 0.92764
   5   6  -4 138.037 5.94869
  -5  -6   4 136.429 7.19160
   4   6  -4 43.7518 2.17313
  -4  -6   4 43.7603 2.11532
   3   6  -4 11.4374 0.79897
  -3  -6   4 12.3652 0.90397
   2   6  -4 12.8104 0.64870
  -2  -6   4 12.8254 1.23940
   1   6  -4 230.179 4.06376
  -1  -6   4 235.881 4.58937
   0   6  -4 297.468 5.17482
   0  -6   4 297.826 5.85306
  -1   6  -4 56.3414 1.37659
   1  -6   4 55.4528 1.17363
  -2   6  -4 308.910 6.35113
   2  -6   4 309.009 5.71250
  -3   6  -4 21.3997 0.85655
   3  -6   4 20.2315 0.70747
  -4   6  -4 21.0540 0.88989
   4  -6   4 20.9608 0.69549
  -5   6  -4 60.8148 1.55338
   5  -6   4 61.3620 1.31349
  -6   6  -4 67.8129 1.74301
   6  -6   4 71.3045 1.74628
  -7   6  -4 31.4532 1.31608
   7  -6   4 30.5963 1.47443
  -8   6  -4 0.04202 0.47322
   8  -6   4 0.77753 0.67975
  -9   6  -4 2.09941 0.44991
   9  -6   4 2.81404 1.07418
 -10   6  -4 2.14979 1.30388
  10  -6   4 0.00000 1.47294
 -11   6  -4 3.22205 1.36832
  11  -6   4 4.35358 1.74184
  13   5  -4 25.0416 6.11553
  12   5  -4 0.00000 4.53953
  11   5  -4 48.4970 5.51194
  10   5  -4 34.0483 2.62939
   9   5  -4 169.315 10.2353
  -9  -5   4 175.948 13.0432
   8   5  -4 132.039 6.14498
  -8  -5   4 133.830 8.53604
   7   5  -4 16.8057 1.14307
  -7  -5   4 17.1411 1.39242
   6   5  -4 321.712 12.2708
  -6  -5   4 323.404 16.1536
   5   5  -4 0.58553 0.45234
  -5  -5   4 0.19844 0.74798
   4   5  -4 125.258 6.61783
  -4  -5   4 125.162 5.22075
   3   5  -4 9.86394 0.67498
  -3  -5   4 9.43801 0.72650
   2   5  -4 10.2634 0.69092
  -2  -5   4 9.70579 0.77634
   1   5  -4 76.3926 1.82019
  -1  -5   4 77.9185 2.46468
   0   5  -4 287.404 5.43703
   0  -5   4 290.197 5.64743
  -1   5  -4 119.046 2.55482
   1  -5   4 118.982 2.34503
  -2   5  -4 515.559 10.3910
   2  -5   4 506.715 9.87169
  -3   5  -4 190.925 3.90704
   3  -5   4 191.051 3.38449
  -4   5  -4 56.7264 1.40579
   4  -5   4 57.7612 1.18548
  -5   5  -4 73.7471 1.72848
   5  -5   4 72.0762 1.70913
  -6   5  -4 36.4083 1.11504
   6  -5   4 37.1607 1.11162
  -7   5  -4 2.43329 0.42402
   7  -5   4 1.63689 0.45426
  -8   5  -4 3.27158 0.41222
   8  -5   4 3.75441 0.68380
  -9   5  -4 9.14556 0.64119
   9  -5   4 11.0379 1.04154
  10  -5   4 0.00000 21.3917
  11  -5   4 26.0437 6.94176
 -12   5  -4 11.3552 1.72561
  12  -5   4 16.1968 2.35408
  14   4  -4 4.72586 1.66435
  13   4  -4 1.91500 0.77141
  12   4  -4 19.0742 2.24858
  11   4  -4 213.575 21.1243
  10   4  -4 218.159 12.9730
   9   4  -4 3.49422 1.46416
  -9  -4   4 1.50840 9.12019
   8   4  -4 0.00000 0.94766
  -8  -4   4 0.00474 6.68423
   7   4  -4 34.5452 2.30098
  -7  -4   4 32.7793 3.07288
   6   4  -4 30.8033 1.48912
  -6  -4   4 28.0835 2.59724
   5   4  -4 0.09813 0.36263
  -5  -4   4 0.16849 0.62879
   4   4  -4 197.661 7.06198
  -4  -4   4 196.957 9.96732
   3   4  -4 1.50995 0.55685
  -3  -4   4 1.72326 0.45859
   2   4  -4 468.992 19.1555
  -2  -4   4 407.667 21.0234
   1   4  -4 486.407 13.6947
  -1  -4   4 452.314 15.6635
   0   4  -4 42.5207 0.98415
   0  -4   4 42.5505 1.02266
  -1   4  -4 0.75187 0.27373
   1  -4   4 0.90013 0.23509
  -2   4  -4 446.659 8.61481
   2  -4   4 437.285 7.96801
  -3   4  -4 17.1142 0.67443
   3  -4   4 17.2258 0.56730
  -4   4  -4 178.656 3.67654
   4  -4   4 180.353 3.67280
  -5   4  -4 153.204 3.19886
   5  -4   4 153.604 3.21227
  -6   4  -4 44.3068 1.10270
   6  -4   4 45.2923 1.20986
  -7   4  -4 185.634 3.40284
   7  -4   4 194.396 4.00327
  -8   4  -4 7.10298 0.47677
   8  -4   4 7.36504 0.66159
  -9   4  -4 37.2741 8.39965
   9  -4   4 43.0061 2.44696
 -10   4  -4 66.6533 6.33340
  10  -4   4 38.0884 14.0707
  11  -4   4 30.8824 6.81422
  12  -4   4 13.4063 10.0974
  14   3  -4 12.5237 2.26695
 -14  -3   4 13.6360 1.92539
  13   3  -4 0.41522 1.33499
  12   3  -4 0.24087 0.41483
  11   3  -4 29.9248 2.56642
  10   3  -4 15.9174 1.84585
   9   3  -4 29.6849 2.36286
  -9  -3   4 32.3805 9.39733
   8   3  -4 26.4853 1.60982
  -8  -3   4 17.7669 7.44156
   7   3  -4 7.07306 0.59894
  -7  -3   4 5.63114 5.31033
   6   3  -4 102.662 4.55967
  -6  -3   4 95.4013 9.75735
   5   3  -4 118.939 5.34580
  -5  -3   4 119.197 8.44867
   4   3  -4 7.97593 0.59351
  -4  -3   4 8.46838 1.29245
   3   3  -4 0.86820 0.63564
  -3  -3   4 0.55672 0.95109
   2   3  -4 15.3031 0.89612
  -2  -3   4 14.4996 1.01698
   1   3  -4 86.8486 3.28225
  -1  -3   4 83.3186 4.32049
   0   3  -4 25.4723 0.75157
   0  -3   4 24.9786 0.70705
  -1   3  -4 309.314 6.75897
   1  -3   4 310.889 7.48751
  -2   3  -4 11.9635 0.54646
   2  -3   4 12.2765 0.38432
  -3   3  -4 181.108 4.13459
   3  -3   4 182.091 3.65510
  -4   3  -4 2.02140 0.28137
   4  -3   4 2.09223 0.26633
  -5   3  -4 41.4208 0.97157
   5  -3   4 41.2756 1.05004
  -6   3  -4 8.97388 0.37890
   6  -3   4 8.17038 0.47523
  -7   3  -4 23.2166 0.68475
   7  -3   4 23.8350 0.93902
  -8   3  -4 203.952 3.83146
   8  -3   4 214.364 4.91988
  -9   3  -4 3.62487 1.83859
   9  -3   4 5.19253 0.71160
 -10   3  -4 7.25455 6.17073
  10  -3   4 8.07781 4.38265
 -11   3  -4 19.1336 6.72516
  12  -3   4 5.84666 9.30264
 -13   3  -4 1.23415 1.39536
  13  -3   4 0.06489 6.91039
  14   2  -4 20.6148 2.70381
  13   2  -4 0.11990 1.28694
 -13  -2   4 1.60846 1.12060
  12   2  -4 13.2610 1.55397
 -12  -2   4 11.6099 1.31691
  11   2  -4 0.64661 0.25873
  10   2  -4 33.0303 1.06460
 -10  -2   4 28.8698 6.68474
   9   2  -4 12.0668 0.49857
  -9  -2   4 8.31084 3.09997
   8   2  -4 0.00000 0.66923
   7   2  -4 252.696 9.60153
  -7  -2   4 251.759 21.4428
   6   2  -4 734.495 40.7058
  -6  -2   4 673.565 55.7197
   5   2  -4 574.244 56.1280
  -5  -2   4 573.016 76.6362
   4   2  -4 5.07320 0.52922
  -4  -2   4 2.99100 4.40922
   3   2  -4 17.6919 0.91889
  -3  -2   4 19.0126 5.12434
   2   2  -4 227.173 9.45273
  -2  -2   4 235.128 31.4871
   1   2  -4 19.1870 0.98351
  -1  -2   4 18.5384 1.79397
   0   2  -4 2.19574 0.15433
   0  -2   4 2.53426 0.19347
  -1   2  -4 139.522 3.48737
   1  -2   4 140.687 4.46288
  -2   2  -4 41.8501 1.08772
   2  -2   4 42.0634 1.06815
  -3   2  -4 912.174 23.1147
   3  -2   4 925.509 17.6830
  -4   2  -4 1209.34 23.1263
   4  -2   4 1198.48 24.4080
  -5   2  -4 18.0210 0.53645
   5  -2   4 17.3022 0.65464
  -6   2  -4 36.0979 0.77508
   6  -2   4 36.3841 1.00088
  -7   2  -4 158.761 2.95983
   7  -2   4 163.937 3.36005
  -8   2  -4 17.7500 0.56761
   8  -2   4 18.3145 1.01708
  -9   2  -4 43.2489 1.59001
   9  -2   4 37.6513 1.55692
 -10   2  -4 22.6941 3.40178
  10  -2   4 33.6339 2.54392
 -11   2  -4 0.00000 3.84289
  12  -2   4 16.4291 6.04259
  13  -2   4 14.0557 6.85538
  14   1  -4 1.97658 2.01094
  13   1  -4 2.56523 7.60354
  12   1  -4 0.97476 0.48426
 -12  -1   4 2.54819 1.74289
  11   1  -4 0.10340 0.38757
 -11  -1   4 0.54628 0.92007
  10   1  -4 57.7251 1.61645
 -10  -1   4 58.2649 2.75168
   9   1  -4 130.065 2.59559
  -9  -1   4 109.460 10.0234
   8   1  -4 4.48987 0.35357
  -8  -1   4 4.84848 3.00314
   7   1  -4 54.4580 1.63567
  -7  -1   4 51.8428 7.69500
   6   1  -4 102.129 4.74127
  -6  -1   4 101.558 9.72387
   5   1  -4 1.57876 0.77405
  -5  -1   4 7.75225 5.52027
   4   1  -4 0.12665 0.67368
  -4  -1   4 0.47126 2.31170
   3   1  -4 8.73415 0.83626
  -3  -1   4 10.9093 3.58230
   2   1  -4 13.3281 1.36044
  -2  -1   4 13.0782 3.94473
   1   1  -4 35.5605 1.96165
  -1  -1   4 34.3461 6.36297
   0   1  -4 205.193 5.90107
   0  -1   4 219.293 9.54480
  -1   1  -4 57.5230 1.75254
   1  -1   4 54.4819 1.89445
  -2   1  -4 291.583 6.08651
   2  -1   4 294.284 6.69610
  -3   1  -4 2006.57 94.6934
   3  -1   4 2016.75 68.9778
  -4   1  -4 354.887 6.58409
   4  -1   4 390.417 7.20074
  -5   1  -4 249.208 4.51768
   5  -1   4 255.894 5.02569
  -6   1  -4 0.14962 0.20357
   6  -1   4 0.14512 0.26524
  -7   1  -4 0.11827 0.21782
   7  -1   4 0.23081 0.30946
  -8   1  -4 6.37108 0.31516
   8  -1   4 5.67767 0.42334
  -9   1  -4 4.32036 0.34312
   9  -1   4 3.94390 0.89767
 -10   1  -4 7.37379 4.84438
  10  -1   4 1.43153 1.93095
 -11   1  -4 12.2562 4.19531
  11  -1   4 18.7724 2.31906
 -12   1  -4 17.8406 6.45409
  12  -1   4 32.3802 6.41743
  13  -1   4 45.9499 7.42912
  13   0  -4 83.2121 7.97037
  12   0  -4 0.00000 7.03334
  11   0  -4 1.55630 0.59089
  10   0  -4 53.0545 1.74667
 -10   0   4 52.0512 4.19232
   9   0  -4 13.8344 0.54569
  -9   0   4 11.1973 1.49156
   8   0  -4 55.7351 1.03037
  -8   0   4 54.0934 2.38956
   7   0  -4 161.895 2.84016
  -7   0   4 148.556 10.0334
   6   0  -4 76.3590 1.61195
  -6   0   4 73.4489 13.4387
   5   0  -4 35.2745 1.18872
   4   0  -4 190.258 18.2895
  -4   0   4 184.006 25.7320
   1   0  -4 1.73473 0.32772
  -1   0   4 1.35307 0.33420
   0   0  -4 213.478 4.52591
   0   0   4 208.382 7.31150
  -1   0  -4 35.1390 0.76764
   1   0   4 35.5810 1.34814
  -2   0  -4 0.48932 0.15632
   2   0   4 0.30557 0.19867
  -3   0  -4 133.181 2.55372
   3   0   4 132.072 2.98473
  -4   0  -4 3.34321 0.21073
   4   0   4 3.65954 0.25058
  -5   0  -4 52.8819 1.04240
   5   0   4 51.7419 1.19901
  -6   0  -4 45.7590 0.94457
   6   0   4 42.5357 1.12107
  -7   0  -4 20.8388 0.61719
   7   0   4 20.2222 0.75109
  -8   0  -4 143.358 2.65031
   8   0   4 145.353 3.06168
  -9   0  -4 81.1083 1.68686
   9   0   4 84.5845 2.09656
 -10   0  -4 1.02162 0.76893
  10   0   4 1.21912 1.03627
 -11   0  -4 0.00000 2.56310
  11   0   4 0.00000 1.85213
 -12   0  -4 11.5601 3.85278
  12   0   4 19.1500 7.25555
  13   0   4 4.68621 5.54354
  14   0   4 0.00000 4.09650
  13  -1  -4 67.9912 7.09144
  12  -1  -4 0.00000 5.48733
  11  -1  -4 6.28686 0.69505
  10  -1  -4 47.7959 1.66419
   9  -1  -4 90.5458 2.43919
  -9   1   4 74.2819 9.08963
   8  -1  -4 18.2184 0.57791
  -8   1   4 11.7468 13.2548
   7  -1  -4 283.346 4.64881
  -7   1   4 298.912 42.2133
   6  -1  -4 63.8549 1.16373
  -6   1   4 64.9869 12.7327
   5  -1  -4 424.337 7.12834
  -5   1   4 409.227 21.6324
   4  -1  -4 527.659 13.6110
  -4   1   4 607.422 81.0311
   2  -1  -4 63.3158 2.45005
   1  -1  -4 87.5569 2.13049
   0  -1  -4 60.5346 1.50208
   0   1   4 59.1813 1.56776
  -1  -1  -4 143.451 3.41497
   1   1   4 137.714 3.15154
  -2  -1  -4 62.4505 1.25204
   2   1   4 61.0331 1.54350
  -3  -1  -4 157.914 3.08862
   3   1   4 154.993 3.72880
  -4  -1  -4 353.073 6.63062
   4   1   4 350.050 7.21073
  -5  -1  -4 276.062 5.55832
   5   1   4 292.256 5.81803
  -6  -1  -4 187.170 3.35840
   6   1   4 186.301 4.13274
  -7  -1  -4 356.271 6.07731
   7   1   4 340.356 7.14186
  -8  -1  -4 276.033 4.93189
   8   1   4 280.415 6.75835
  -9  -1  -4 38.0541 0.95005
   9   1   4 39.5977 1.26879
 -10  -1  -4 0.40482 0.38434
  10   1   4 1.40332 0.83999
 -11  -1  -4 6.61133 0.88346
  11   1   4 2.64975 1.40349
 -12  -1  -4 0.00000 4.53635
  12   1   4 1.41645 3.83434
  13   1   4 0.40638 5.27069
  14   1   4 7.62392 6.13514
  13  -2  -4 1.28005 41.4042
  12  -2  -4 1.86604 10.8507
  11  -2  -4 44.2536 2.20662
  10  -2  -4 0.54154 0.67922
   9  -2  -4 142.511 3.65664
  -9   2   4 122.613 11.8380
   8  -2  -4 185.729 3.29503
  -8   2   4 183.754 12.4470
   7  -2  -4 4.05145 0.20186
  -7   2   4 3.66499 2.95839
   6  -2  -4 19.9829 0.56862
  -6   2   4 18.1717 3.16599
   5  -2  -4 161.348 2.82555
  -5   2   4 161.001 9.54228
   4  -2  -4 282.709 5.12783
  -4   2   4 285.609 14.8487
   3  -2  -4 214.093 4.19453
  -3   2   4 212.924 11.2200
   2  -2  -4 1742.95 83.2991
  -2   2   4 1685.84 83.2348
   1  -2  -4 225.053 4.97768
  -1   2   4 220.524 16.3536
   0  -2  -4 6.02652 0.31438
   0   2   4 7.91694 0.45041
  -1  -2  -4 96.2203 2.20305
   1   2   4 98.9785 2.30955
  -2  -2  -4 18.9584 0.68533
   2   2   4 18.5852 0.63724
  -3  -2  -4 7.18047 0.45759
   3   2   4 7.85335 0.47576
  -4  -2  -4 357.621 7.94938
   4   2   4 363.412 8.00719
  -5  -2  -4 549.752 10.7172
   5   2   4 556.286 12.1848
  -6  -2  -4 105.456 1.95646
   6   2   4 105.316 2.55916
  -7  -2  -4 2.22127 0.32207
   7   2   4 0.45187 0.46327
  -8  -2  -4 21.1136 0.68751
   8   2   4 19.4016 0.75574
  -9  -2  -4 7.36593 0.36385
   9   2   4 7.87462 0.52446
 -10  -2  -4 1.88979 0.41510
  10   2   4 1.49223 0.58552
 -11  -2  -4 83.1351 2.22302
  11   2   4 80.6765 3.60540
 -12  -2  -4 14.6894 1.60555
  12   2   4 16.4202 2.40504
  13   2   4 51.0053 7.87916
  14   2   4 10.5753 5.80118
  13  -3  -4 6.02607 1.76674
  12  -3  -4 0.52275 4.83007
  10  -3  -4 33.7904 1.79206
   9  -3  -4 36.4886 1.57118
   8  -3  -4 42.8675 1.43430
  -8   3   4 36.9514 5.51524
   7  -3  -4 19.7607 0.60950
  -7   3   4 17.5898 3.99187
   6  -3  -4 49.5363 1.03530
  -6   3   4 49.6115 5.75217
   5  -3  -4 42.2800 0.90040
  -5   3   4 42.1289 4.99568
   4  -3  -4 425.357 7.21802
  -4   3   4 431.490 12.6475
   3  -3  -4 0.63170 0.21516
  -3   3   4 0.72420 0.34374
   2  -3  -4 495.985 11.3997
  -2   3   4 498.704 14.6301
   1  -3  -4 53.7079 1.20496
  -1   3   4 55.0942 1.92892
   0  -3  -4 1408.34 50.5029
   0   3   4 1482.61 101.598
  -1  -3  -4 701.473 15.2689
   1   3   4 707.713 16.0704
  -2  -3  -4 11.5599 0.51490
   2   3   4 12.2257 0.56023
  -3  -3  -4 62.3950 1.39412
   3   3   4 63.1430 1.64800
  -4  -3  -4 2.64321 0.25279
   4   3   4 2.37162 0.31012
  -5  -3  -4 55.0024 1.34577
   5   3   4 54.3548 1.62915
  -6  -3  -4 0.35429 0.23424
   6   3   4 0.28794 0.28935
  -7  -3  -4 352.787 6.77353
   7   3   4 364.300 7.54543
  -8  -3  -4 4.71476 0.30982
   8   3   4 4.82140 0.36857
  -9  -3  -4 116.486 2.22525
   9   3   4 118.422 2.85015
 -10  -3  -4 37.1902 1.07202
  10   3   4 33.8955 1.12086
 -11  -3  -4 1.14118 0.38936
  11   3   4 1.34060 0.67090
 -12  -3  -4 2.75714 0.46530
  12   3   4 3.15396 1.14120
 -13  -3  -4 28.0703 3.77492
  13   3   4 21.8376 6.53787
  14   3   4 9.22070 7.49298
  12  -4  -4 5.77931 5.59981
  10  -4  -4 21.3409 6.06340
   9  -4  -4 4.73814 0.63205
   8  -4  -4 0.97710 0.29169
  -8   4   4 0.57224 4.65228
   7  -4  -4 6.60330 0.34388
  -7   4   4 4.66097 3.91820
   6  -4  -4 172.738 3.06637
  -6   4   4 163.968 11.4229
   5  -4  -4 1.82809 0.24203
  -5   4   4 2.05502 0.40695
   4  -4  -4 265.464 4.84178
  -4   4   4 265.034 8.10591
   3  -4  -4 408.232 7.88128
  -3   4   4 415.507 12.2528
   2  -4  -4 118.557 2.26705
  -2   4   4 121.039 3.86760
   1  -4  -4 475.684 9.22211
  -1   4   4 478.264 14.0972
   0  -4  -4 979.536 22.4065
   0   4   4 991.364 22.3928
  -1  -4  -4 379.811 8.79696
   1   4   4 382.896 9.24830
  -2  -4  -4 11.4636 0.64626
   2   4   4 13.5994 0.44810
  -3  -4  -4 1.52722 0.23265
   3   4   4 1.72295 0.29873
  -4  -4  -4 21.4575 0.75239
   4   4   4 19.8793 0.93143
  -5  -4  -4 110.321 2.61278
   5   4   4 116.493 2.86948
  -6  -4  -4 15.5162 0.57795
   6   4   4 16.0822 0.74261
  -7  -4  -4 0.91601 0.25150
   7   4   4 0.97582 0.36006
  -8  -4  -4 46.9748 1.22250
   8   4   4 50.1447 1.29402
  -9  -4  -4 22.0531 0.83610
   9   4   4 23.4829 0.99363
 -10  -4  -4 125.740 2.72552
  10   4   4 126.212 3.51505
 -11  -4  -4 62.3822 1.56619
  11   4   4 64.0942 2.03424
 -12  -4  -4 0.53933 0.49342
  12   4   4 0.00000 0.78631
 -13  -4  -4 0.32743 0.56641
  13   4   4 3.74322 5.91124
 -14  -4  -4 11.2787 2.30208
  12  -5  -4 28.2232 3.25218
  10  -5  -4 96.4849 10.8797
   9  -5  -4 6.65337 4.27352
   8  -5  -4 0.36312 0.35255
   7  -5  -4 3.10823 0.33021
  -7   5   4 5.18052 4.50996
   6  -5  -4 1.75090 0.29194
  -6   5   4 2.54971 0.44619
   5  -5  -4 37.5207 0.90137
  -5   5   4 38.9437 1.60377
   4  -5  -4 367.852 6.67875
  -4   5   4 368.578 11.1630
   3  -5  -4 207.163 3.95818
  -3   5   4 207.477 6.49138
   2  -5  -4 16.9687 0.52163
  -2   5   4 17.9809 1.02932
   1  -5  -4 142.760 2.71533
  -1   5   4 146.589 4.65066
   0  -5  -4 2.06350 0.39518
   0   5   4 1.86481 0.33238
  -1  -5  -4 143.876 3.62078
   1   5   4 151.703 3.61871
  -2  -5  -4 46.6354 1.39446
   2   5   4 48.0089 1.42199
  -3  -5  -4 169.372 3.98542
   3   5   4 167.458 3.59516
  -4  -5  -4 65.5201 1.78760
   4   5   4 66.2745 1.89584
  -5  -5  -4 504.497 12.7119
   5   5   4 520.211 12.4032
  -6  -5  -4 140.526 3.34017
   6   5   4 148.997 3.64156
  -7  -5  -4 3.62899 0.31662
   7   5   4 3.50364 0.41478
  -8  -5  -4 12.7922 0.59768
   8   5   4 14.6037 0.76345
  -9  -5  -4 0.03379 0.30670
   9   5   4 0.59986 0.37236
 -10  -5  -4 17.5410 0.72711
  10   5   4 17.7891 1.07969
 -11  -5  -4 46.0904 1.28439
  11   5   4 47.2984 1.69921
 -12  -5  -4 50.3765 1.42391
  12   5   4 51.7906 2.00794
 -13  -5  -4 1.77373 1.10524
  13   5   4 2.03142 0.64511
 -14  -5  -4 33.6460 2.74496
  14   5   4 31.3272 9.44316
  11  -6  -4 0.00000 4.06688
   9  -6  -4 11.8012 3.37649
   8  -6  -4 42.0126 1.77988
   7  -6  -4 33.0092 1.21703
  -7   6   4 34.7185 2.10714
   6  -6  -4 0.63079 0.33138
  -6   6   4 0.53070 0.44194
   5  -6  -4 0.12737 0.27029
  -5   6   4 0.11015 0.41647
   4  -6  -4 46.9588 1.05885
  -4   6   4 47.9832 1.66914
   3  -6  -4 56.8571 1.19149
  -3   6   4 58.0522 1.84903
   2  -6  -4 2.65947 0.24851
  -2   6   4 2.87666 0.40267
   1  -6  -4 22.7873 0.60117
  -1   6   4 24.4292 1.26550
   0  -6  -4 4.24626 0.32348
   0   6   4 4.05239 0.45655
  -1  -6  -4 340.540 7.19019
   1   6   4 340.550 7.95886
  -2  -6  -4 397.447 9.26651
   2   6   4 391.003 10.2858
  -3  -6  -4 10.6008 0.69122
   3   6   4 9.97939 0.34069
  -4  -6  -4 219.193 5.30203
   4   6   4 212.496 4.26609
  -5  -6  -4 208.431 5.42529
   5   6   4 214.180 4.54687
  -6  -6  -4 157.943 4.21382
   6   6   4 162.741 3.50356
  -7  -6  -4 8.13265 0.50005
   7   6   4 8.04754 0.52940
  -8  -6  -4 2.19197 0.32774
   8   6   4 2.29930 0.45942
  -9  -6  -4 1.11299 0.30946
   9   6   4 0.94650 0.47244
 -10  -6  -4 0.72481 0.33409
  10   6   4 0.00000 0.48842
 -11  -6  -4 0.75307 0.50237
  11   6   4 0.24027 0.53698
 -12  -6  -4 2.74671 0.89743
  12   6   4 2.97145 0.68176
 -13  -6  -4 5.82772 1.23374
  13   6   4 5.24899 0.80443
 -14  -6  -4 46.4826 3.10647
  14   6   4 50.9646 3.10491
  10  -7  -4 0.83760 1.60437
   9  -7  -4 2.11538 1.34632
   8  -7  -4 50.4991 2.00374
   7  -7  -4 12.1971 1.03208
  -7   7   4 16.6480 1.11844
   6  -7  -4 2.98603 0.40718
  -6   7   4 2.10952 0.49738
   5  -7  -4 48.5789 1.09331
  -5   7   4 53.9328 1.78963
   4  -7  -4 1.66414 0.30522
  -4   7   4 2.00282 0.47911
   3  -7  -4 19.2108 0.66289
  -3   7   4 18.1670 1.02605
   2  -7  -4 97.3319 1.84864
  -2   7   4 97.2386 2.92370
   1  -7  -4 4.24978 0.27721
  -1   7   4 5.16889 0.45048
   0  -7  -4 17.9169 0.63009
   0   7   4 18.5372 0.78449
  -1  -7  -4 521.733 10.7543
   1   7   4 526.128 12.1074
  -2  -7  -4 691.581 15.4222
   2   7   4 702.079 16.0680
  -3  -7  -4 1.05440 0.36200
   3   7   4 0.96434 0.15643
  -4  -7  -4 297.691 7.54315
   4   7   4 298.114 5.47037
  -5  -7  -4 8.32514 0.57219
   5   7   4 9.26578 0.46783
  -6  -7  -4 54.3325 1.77804
   6   7   4 55.5532 1.65291
  -7  -7  -4 12.2478 0.77044
   7   7   4 14.0301 0.84003
  -8  -7  -4 1.12070 0.32656
   8   7   4 0.62154 0.44998
  -9  -7  -4 18.7724 0.77227
   9   7   4 18.6261 1.36811
 -10  -7  -4 73.2935 1.76426
  10   7   4 73.3411 2.29620
 -11  -7  -4 54.3101 1.52947
  11   7   4 61.6693 2.01057
 -12  -7  -4 37.9109 2.49884
  12   7   4 32.6882 1.58344
 -13  -7  -4 1.74886 1.15782
  13   7   4 1.31815 0.74805
 -14  -7  -4 8.86505 1.48295
  14   7   4 8.61652 0.87650
  10  -8  -4 1.17913 0.97100
   9  -8  -4 1.96141 0.86358
   8  -8  -4 0.61313 0.65978
   7  -8  -4 0.80553 0.47208
  -7   8   4 0.64087 0.52052
   6  -8  -4 0.74711 0.43001
  -6   8   4 1.07808 0.49280
   5  -8  -4 1.55084 0.39374
  -5   8   4 2.30264 0.54705
   4  -8  -4 0.07507 0.33395
  -4   8   4 0.16910 0.50305
   3  -8  -4 251.942 4.49504
  -3   8   4 260.648 7.04134
   2  -8  -4 384.981 6.66875
  -2   8   4 385.243 10.2344
   1  -8  -4 8.27272 0.37134
  -1   8   4 8.26051 0.65695
   0  -8  -4 10.4215 0.48549
   0   8   4 11.5527 0.73843
  -1  -8  -4 140.191 2.97416
   1   8   4 142.753 3.62609
  -2  -8  -4 204.084 4.33266
   2   8   4 203.957 5.08809
  -3  -8  -4 389.611 8.00861
   3   8   4 384.971 6.96791
  -4  -8  -4 318.477 6.59741
   4   8   4 315.427 5.71275
  -5  -8  -4 2.69816 0.37806
   5   8   4 2.61268 0.26086
  -6  -8  -4 37.3138 1.31439
   6   8   4 38.2435 0.94391
  -7  -8  -4 76.3448 2.02696
   7   8   4 74.6305 1.94014
  -8  -8  -4 10.6450 0.61570
   8   8   4 8.02222 0.84155
  -9  -8  -4 5.09017 0.33381
   9   8   4 4.36838 0.81340
 -10  -8  -4 20.1597 0.69000
  10   8   4 24.3630 1.30381
 -11  -8  -4 44.1577 1.83340
  11   8   4 46.0839 1.77696
 -12  -8  -4 0.11532 1.00450
  12   8   4 0.31588 0.63584
 -13  -8  -4 12.3605 1.52083
  13   8   4 12.2676 0.91911
   9  -9  -4 6.28631 1.03195
   8  -9  -4 0.87274 0.71714
  -8   9   4 1.45992 0.76903
   7  -9  -4 42.1043 1.92423
  -7   9   4 40.0964 2.01845
   6  -9  -4 103.559 2.53682
  -6   9   4 111.239 3.58688
   5  -9  -4 39.3624 1.34287
  -5   9   4 42.6542 1.77578
   4  -9  -4 5.93905 0.71294
  -4   9   4 5.61730 0.65594
   3  -9  -4 24.4578 1.34530
  -3   9   4 25.8177 1.32780
   2  -9  -4 74.0926 2.07045
  -2   9   4 69.6573 2.45560
   1  -9  -4 12.9829 0.52114
  -1   9   4 10.3508 0.77079
   0  -9  -4 6.44931 0.43959
   0   9   4 5.06801 0.61658
  -1  -9  -4 10.2864 0.56963
   1   9   4 9.77129 0.54862
  -2  -9  -4 3.47791 0.43183
   2   9   4 3.75657 0.36108
  -3  -9  -4 52.2559 1.41587
   3   9   4 52.4538 1.20772
  -4  -9  -4 4.11714 0.43583
   4   9   4 4.15150 0.25804
  -5  -9  -4 2.65356 0.41477
   5   9   4 2.67682 0.27338
  -6  -9  -4 279.339 5.98468
   6   9   4 290.733 6.10144
  -7  -9  -4 266.801 6.78611
   7   9   4 269.382 6.69356
  -8  -9  -4 14.4051 0.91652
   8   9   4 12.6340 0.70657
  -9  -9  -4 58.7074 1.57959
   9   9   4 60.6664 1.90099
 -10  -9  -4 1.06238 0.30554
  10   9   4 0.58886 0.55998
 -11  -9  -4 3.61424 1.06167
  11   9   4 3.63004 0.70761
 -12  -9  -4 2.19442 1.15260
  12   9   4 1.30679 0.72131
 -13  -9  -4 1.99916 1.19784
  13   9   4 0.71825 0.77895
   8 -10  -4 3.18215 0.80776
   7 -10  -4 82.9004 2.67783
  -7  10   4 77.7486 3.39568
   6 -10  -4 39.4561 2.24864
  -6  10   4 39.8925 2.15459
   5 -10  -4 12.7681 1.91341
  -5  10   4 9.17639 0.81259
   4 -10  -4 2.13068 1.01811
  -4  10   4 4.72870 0.91914
   3 -10  -4 8.24925 0.95692
  -3  10   4 9.16740 0.94083
   2 -10  -4 0.35944 1.04130
  -2  10   4 0.38146 0.70382
   1 -10  -4 0.00000 1.55877
  -1  10   4 2.16890 0.66941
   0 -10  -4 1.02413 0.88050
   0  10   4 2.64324 0.51106
  -1 -10  -4 4.56423 0.51370
   1  10   4 5.86921 0.53176
  -2 -10  -4 202.211 4.35972
   2  10   4 217.933 5.56307
  -3 -10  -4 165.563 4.30913
   3  10   4 174.910 5.23666
  -4 -10  -4 7.03703 0.62143
   4  10   4 8.16814 0.44836
  -5 -10  -4 0.34428 0.49184
   5  10   4 0.40070 0.27508
  -6 -10  -4 22.5015 1.21611
   6  10   4 23.0532 0.85658
  -7 -10  -4 32.2409 1.34899
   7  10   4 28.2796 1.32446
  -8 -10  -4 12.7442 0.86335
   8  10   4 12.4243 0.87663
  -9 -10  -4 47.5928 1.54053
   9  10   4 51.5550 1.49410
 -10 -10  -4 0.78449 0.39620
  10  10   4 0.16212 0.53998
 -11 -10  -4 34.5541 2.51986
  11  10   4 31.2743 1.67433
 -12 -10  -4 10.5666 1.39867
  12  10   4 11.0553 1.03392
   7 -11  -4 0.94157 0.88118
  -7  11   4 2.45661 1.00107
   6 -11  -4 2.90264 1.58256
  -6  11   4 0.71430 0.80921
   5 -11  -4 33.3929 2.30720
  -5  11   4 35.4775 2.61327
   4 -11  -4 40.1388 2.53442
  -4  11   4 41.6401 3.19856
   3 -11  -4 0.00000 3.22627
  -3  11   4 1.32700 1.26199
   2 -11  -4 109.030 5.54470
  -2  11   4 104.412 5.97197
   1 -11  -4 121.180 7.07966
  -1  11   4 118.752 9.05256
   0 -11  -4 68.9007 5.15969
   0  11   4 64.3104 2.80367
  -1 -11  -4 132.241 6.42406
   1  11   4 130.352 4.17875
  -2 -11  -4 25.3322 3.43082
   2  11   4 32.2047 1.78307
  -3 -11  -4 5.41761 0.65225
   3  11   4 6.86096 0.91218
  -4 -11  -4 1.11684 0.56278
   4  11   4 0.39350 0.23439
  -5 -11  -4 38.8815 1.52211
   5  11   4 37.5185 1.06008
  -6 -11  -4 0.08606 0.57002
   6  11   4 0.10888 0.32283
  -7 -11  -4 9.67217 0.71997
   7  11   4 9.93978 0.61844
  -8 -11  -4 3.28259 0.61544
   8  11   4 2.83056 0.43980
  -9 -11  -4 2.30421 1.00111
   9  11   4 3.10205 0.69126
 -10 -11  -4 12.8832 0.76587
  10  11   4 10.7884 0.87257
 -11 -11  -4 67.2446 3.53229
  11  11   4 66.4153 2.40796
 -12 -11  -4 30.2738 2.71286
  12  11   4 27.8538 1.90194
   6 -12  -4 13.0253 1.01395
  -6  12   4 11.7024 1.39846
   5 -12  -4 5.10947 1.27015
  -5  12   4 8.62602 1.68376
   4 -12  -4 0.30486 1.52036
  -4  12   4 3.60721 1.53993
   3 -12  -4 2.02984 7.35936
  -3  12   4 2.43723 3.30277
  -2  12   4 40.2845 7.57800
  -1  12   4 111.244 8.15482
   0 -12  -4 7.79871 31.8385
   0  12   4 0.58566 2.36871
  -1 -12  -4 16.8583 5.96272
   1  12   4 19.8940 2.24477
  -2 -12  -4 1.25250 3.98170
   2  12   4 1.93640 1.85512
  -3 -12  -4 7.66963 7.65310
   3  12   4 2.90425 2.27402
  -4 -12  -4 0.06651 1.22393
   4  12   4 1.48029 0.50355
  -5 -12  -4 28.2680 1.70963
   5  12   4 38.2096 1.20332
  -6 -12  -4 4.71321 0.83590
   6  12   4 4.92252 0.41661
  -7 -12  -4 183.642 5.04987
   7  12   4 194.555 5.20172
  -8 -12  -4 120.088 5.02448
   8  12   4 115.352 3.43135
  -9 -12  -4 23.5597 2.25153
   9  12   4 21.4019 1.29816
 -10 -12  -4 0.23529 1.03049
  10  12   4 0.23008 0.72296
 -11 -12  -4 2.81904 1.25586
  11  12   4 2.65698 0.83865
   4 -13  -4 5.85205 2.08580
  -4  13   4 8.88708 2.05956
   3 -13  -4 0.00000 3.91231
   2 -13  -4 0.00000 3.84617
   1 -13  -4 0.00000 4.21096
   0 -13  -4 2.63372 4.58733
  -1 -13  -4 28.6405 5.31899
  -2 -13  -4 0.58723 4.62812
  -3 -13  -4 76.8615 9.53771
   3  13   4 97.7895 8.62557
  -4 -13  -4 20.7336 4.21821
   4  13   4 23.2765 4.76969
  -5 -13  -4 4.07029 1.40143
   5  13   4 2.79344 1.50918
  -6 -13  -4 34.6385 2.52134
   6  13   4 31.3041 1.38201
  -7 -13  -4 25.4440 2.46688
   7  13   4 23.5781 1.15647
  -8 -13  -4 25.0108 2.09527
   8  13   4 27.3832 1.43323
  -9 -13  -4 8.22177 1.32496
   9  13   4 9.60256 0.88756
 -10 -13  -4 2.82559 1.19575
  10  13   4 2.64296 0.76866
   2 -14  -4 25.9301 2.64625
  -2  14   4 18.6612 2.29741
   1 -14  -4 2.66214 5.88509
  -1  14   4 4.85994 4.48780
   0 -14  -4 32.7111 5.33526
   0  14   4 24.7228 5.78882
  -1 -14  -4 0.00000 4.23267
   1  14   4 0.52041 3.66688
  -2 -14  -4 25.3657 4.49071
   2  14   4 19.2566 4.39198
  -3 -14  -4 38.5633 5.26053
   3  14   4 39.0274 5.36068
  -4 -14  -4 25.3254 4.77380
   4  14   4 31.3474 4.77326
  -5 -14  -4 4.72698 3.88507
   5  14   4 1.43153 4.09646
  -6 -14  -4 14.5202 1.96338
   6  14   4 21.0452 4.64293
  -7 -14  -4 5.50729 1.29530
   7  14   4 4.54604 1.69659
  -8 -14  -4 0.89138 1.21170
   8  14   4 0.03719 1.25661
  -1 -15  -4 19.6327 1.99850
   1  15   4 18.9099 2.33796
  -2 -15  -4 1.72588 3.55446
   2  15   4 5.75315 3.48183
  -3 -15  -4 8.47677 3.74772
   3  15   4 5.20077 3.91517
  -4 -15  -4 1.25372 1.61655
   4  15   4 0.63497 1.62201
  -5 -15  -4 7.62523 1.73550
   5  15   4 3.92719 1.77667
   5  14  -5 31.3991 3.05354
  -5 -14   5 38.8465 3.89517
   4  14  -5 46.5073 3.40550
  -4 -14   5 60.2000 4.43606
   3  14  -5 17.0686 1.51009
  -3 -14   5 27.4019 1.94476
   2  14  -5 0.21077 0.89421
  -2 -14   5 0.76822 1.03328
   1  14  -5 0.00000 0.81791
  -1 -14   5 0.66924 1.09584
   0  14  -5 7.72158 0.98456
   0 -14   5 12.2377 1.29440
   8  13  -5 43.1943 7.14273
  -8 -13   5 39.1449 2.75630
   7  13  -5 21.0790 5.84212
  -7 -13   5 23.0524 3.36928
   6  13  -5 2.91383 5.28175
  -6 -13   5 7.34037 1.14215
   5  13  -5 0.55516 1.27749
  -5 -13   5 0.59930 1.17054
   4  13  -5 6.33097 1.06044
  -4 -13   5 8.33931 1.46132
   3  13  -5 0.46056 0.73000
  -3 -13   5 1.61499 1.21796
   2  13  -5 5.04125 0.87468
  -2 -13   5 8.05087 1.38858
   1  13  -5 7.06774 0.85561
  -1 -13   5 9.30540 1.42941
   0  13  -5 0.00000 0.75080
   0 -13   5 0.94326 1.16569
  -1  13  -5 20.9593 1.40911
   1 -13   5 22.9905 2.30345
  -2  13  -5 26.5382 1.52291
   2 -13   5 25.3040 1.88667
  -3  13  -5 7.58707 0.95613
   3 -13   5 8.24992 1.09406
   9  12  -5 2.70273 4.55488
  -9 -12   5 2.22281 4.14255
   8  12  -5 45.3731 6.75356
   7  12  -5 0.25221 4.60031
  -7 -12   5 0.22812 3.85761
   6  12  -5 83.8974 9.89500
  -6 -12   5 81.9372 3.63009
   5  12  -5 22.8120 2.29851
  -5 -12   5 22.5131 1.79022
   4  12  -5 9.29278 0.68482
  -4 -12   5 9.56471 0.96270
   3  12  -5 17.2479 0.85646
  -3 -12   5 19.7863 1.53766
   2  12  -5 5.45041 0.62090
  -2 -12   5 6.40578 1.19185
   1  12  -5 3.47323 0.75545
  -1 -12   5 3.33805 0.78384
   0  12  -5 34.4720 1.82325
   0 -12   5 35.4177 1.93785
  -1  12  -5 58.0725 2.19509
   1 -12   5 55.1107 2.41626
  -2  12  -5 0.44973 0.75624
   2 -12   5 0.31525 0.75889
  -3  12  -5 0.54391 0.76677
   3 -12   5 0.12601 0.78669
  -4  12  -5 0.00000 0.79254
   4 -12   5 0.21635 0.85551
  -5  12  -5 0.26475 0.83099
   5 -12   5 0.68512 0.90378
  10  11  -5 10.6062 4.10199
 -10 -11   5 6.22286 3.84939
   9  11  -5 1.90118 3.94157
   8  11  -5 3.08404 4.06957
  -8 -11   5 3.35284 3.50970
  -7 -11   5 2.58759 3.25886
   6  11  -5 2.99244 1.07787
  -6 -11   5 1.04891 3.22647
   5  11  -5 2.74639 0.50394
  -5 -11   5 5.00919 0.74075
   4  11  -5 49.1678 1.44165
  -4 -11   5 48.4810 1.66334
   3  11  -5 237.239 5.01870
  -3 -11   5 230.475 5.45139
   2  11  -5 50.1971 1.51062
  -2 -11   5 52.3284 1.79028
   1  11  -5 18.8902 1.17527
  -1 -11   5 18.3433 1.16267
   0  11  -5 42.6764 1.81027
   0 -11   5 39.5004 2.00419
  -1  11  -5 14.1998 0.91816
   1 -11   5 15.8280 1.22789
  -2  11  -5 1.25640 0.81201
   2 -11   5 1.11783 0.67126
  -3  11  -5 2.65507 0.74850
   3 -11   5 2.73718 0.67475
  -4  11  -5 2.49885 0.75381
   4 -11   5 1.50408 0.72968
  -5  11  -5 9.91083 0.90533
   5 -11   5 10.4387 1.05049
  -6  11  -5 48.9465 2.09605
   6 -11   5 47.3919 2.64005
  11  10  -5 0.11343 2.23764
 -11 -10   5 1.98879 2.90531
  10  10  -5 2.69153 3.44801
 -10 -10   5 2.20040 3.22519
   7  10  -5 92.8415 10.6407
  -7 -10   5 102.444 10.2770
   6  10  -5 24.9299 4.84802
  -6 -10   5 28.0469 2.23260
   5  10  -5 2.62128 0.45281
  -5 -10   5 3.30479 1.57859
   4  10  -5 0.66062 0.45071
  -4 -10   5 0.86815 0.53210
   3  10  -5 97.4256 2.24943
  -3 -10   5 97.4971 2.25308
   2  10  -5 9.58835 0.58277
  -2 -10   5 9.61889 0.52289
   1  10  -5 49.4262 1.78408
  -1 -10   5 46.5810 1.32890
   0  10  -5 45.4113 1.76786
   0 -10   5 46.0564 1.58872
  -1  10  -5 0.54100 0.63024
   1 -10   5 1.11291 0.52429
  -2  10  -5 13.0076 0.85479
   2 -10   5 13.0245 0.88652
  -3  10  -5 0.03294 0.67007
   3 -10   5 0.72733 0.47265
  -4  10  -5 0.78203 0.70694
   4 -10   5 0.46616 0.45008
  -5  10  -5 21.2634 1.39490
   5 -10   5 29.4819 1.82779
  -6  10  -5 77.1224 2.55812
   6 -10   5 77.1840 2.97142
  -7  10  -5 30.0208 1.70696
   7 -10   5 30.6545 2.01918
  -8  10  -5 4.97542 1.33141
  12   9  -5 2.40295 4.51095
  11   9  -5 16.3931 4.36868
 -11  -9   5 12.0583 3.64273
  10   9  -5 29.8498 4.53641
   9   9  -5 13.1143 3.47054
  -9  -9   5 13.8016 3.20896
   8   9  -5 120.009 12.4478
  -8  -9   5 118.570 12.1999
   7   9  -5 252.919 25.4194
  -7  -9   5 256.589 25.0707
   6   9  -5 38.6587 3.01326
  -6  -9   5 43.0748 4.85935
   5   9  -5 68.5794 4.32485
  -5  -9   5 68.0439 4.15729
   4   9  -5 18.8949 0.90119
  -4  -9   5 19.2020 1.76289
   3   9  -5 24.9035 0.83572
  -3  -9   5 25.0248 1.28494
   2   9  -5 10.3677 0.50176
  -2  -9   5 11.1190 0.60674
   1   9  -5 1.32085 0.34671
  -1  -9   5 1.79548 0.37461
   0   9  -5 0.77549 0.44236
   0  -9   5 0.50665 0.31297
  -1   9  -5 56.5033 1.56562
   1  -9   5 54.5444 1.56115
  -2   9  -5 88.3411 2.56985
   2  -9   5 85.8544 2.20954
  -3   9  -5 53.9391 1.90895
   3  -9   5 50.9269 1.55028
  -4   9  -5 0.04567 0.64223
   4  -9   5 0.28786 0.40365
  -5   9  -5 3.52579 0.70420
   5  -9   5 5.15626 0.53066
  -6   9  -5 41.4329 1.76896
   6  -9   5 39.5366 1.51995
  -7   9  -5 0.35110 0.71144
   7  -9   5 1.25012 0.97115
  -8   9  -5 11.1338 0.90549
   8  -9   5 14.4527 1.34591
  -9   9  -5 8.43062 1.38311
   9  -9   5 7.56618 1.94742
  12   8  -5 1.35051 2.09228
  11   8  -5 13.2322 2.10032
  10   8  -5 40.4630 5.18611
 -10  -8   5 41.8671 5.19088
   9   8  -5 12.9994 2.83603
  -9  -8   5 11.6584 2.66269
   8   8  -5 1.39265 2.67884
  -8  -8   5 1.18399 2.30995
   7   8  -5 50.1901 3.39526
  -7  -8   5 50.3140 5.62091
   6   8  -5 2.11092 1.37715
  -6  -8   5 1.11411 2.01648
   5   8  -5 18.8733 1.43168
  -5  -8   5 17.9613 1.74467
   4   8  -5 59.9674 2.47045
  -4  -8   5 58.9802 2.87688
   3   8  -5 40.9123 1.40575
  -3  -8   5 41.7214 2.13482
   2   8  -5 434.072 7.69999
  -2  -8   5 432.278 8.59906
   1   8  -5 129.265 2.47740
  -1  -8   5 133.799 2.48698
   0   8  -5 107.900 2.39920
   0  -8   5 105.817 2.02178
  -1   8  -5 99.6945 2.29695
   1  -8   5 98.9508 2.07069
  -2   8  -5 65.4201 1.64869
   2  -8   5 60.9344 1.55296
  -3   8  -5 6.93618 0.54495
   3  -8   5 7.60303 0.48613
  -4   8  -5 15.3716 1.01184
   4  -8   5 14.8474 0.72768
  -5   8  -5 10.8084 0.76681
   5  -8   5 10.7546 0.57562
  -6   8  -5 0.46466 0.73430
   6  -8   5 1.16432 0.48748
  -7   8  -5 8.10870 0.91103
   7  -8   5 8.51157 0.60457
  -8   8  -5 5.30118 0.82820
   8  -8   5 4.93558 1.43533
  -9   8  -5 0.00000 1.32822
   9  -8   5 0.00000 1.43932
  13   7  -5 10.8652 2.37450
  12   7  -5 8.66342 2.11577
  11   7  -5 22.6642 2.35924
  10   7  -5 4.41825 2.61211
 -10  -7   5 4.37769 2.71472
   9   7  -5 17.8174 2.96345
  -9  -7   5 18.2583 3.10331
   8   7  -5 75.4845 7.91448
  -8  -7   5 74.2025 7.80048
   7   7  -5 8.22377 1.29635
  -7  -7   5 8.02682 1.29951
   6   7  -5 39.9707 2.13519
  -6  -7   5 41.2169 2.63744
   5   7  -5 3.95951 0.74362
  -5  -7   5 4.39086 0.79491
   4   7  -5 27.3409 1.32104
  -4  -7   5 24.7834 1.99805
   3   7  -5 341.813 14.1711
  -3  -7   5 346.105 15.2575
   2   7  -5 241.480 4.78135
  -2  -7   5 249.531 5.95005
   1   7  -5 136.647 2.51330
  -1  -7   5 136.500 2.88877
   0   7  -5 2.95855 0.37656
   0  -7   5 3.02422 0.28445
  -1   7  -5 0.63259 0.37512
   1  -7   5 0.39987 0.27381
  -2   7  -5 0.50426 0.38902
   2  -7   5 0.43969 0.31162
  -3   7  -5 1.07531 0.42717
   3  -7   5 1.62555 0.27973
  -4   7  -5 0.78439 0.43916
   4  -7   5 0.71636 0.33638
  -5   7  -5 21.0173 1.25141
   5  -7   5 20.7996 0.92839
  -6   7  -5 1.92816 0.73129
   6  -7   5 1.77829 0.44081
  -7   7  -5 6.19747 0.81107
   7  -7   5 8.67880 0.59447
  -8   7  -5 3.50938 0.78710
   8  -7   5 2.89730 0.62701
  -9   7  -5 0.96614 0.52743
   9  -7   5 0.46279 0.92076
 -10   7  -5 0.00000 1.34165
  10  -7   5 7.69714 5.47248
  13   6  -5 35.2332 3.30191
  12   6  -5 42.8712 3.34197
  11   6  -5 0.35790 1.64349
  10   6  -5 0.17904 2.41553
   9   6  -5 0.62317 2.20279
   8   6  -5 0.85034 1.01779
  -8  -6   5 1.34355 1.65002
   7   6  -5 84.0217 4.01366
  -7  -6   5 85.3548 6.74799
   6   6  -5 12.1200 1.00619
  -6  -6   5 10.9608 1.92704
   5   6  -5 90.3634 3.41921
  -5  -6   5 90.6236 4.92452
   4   6  -5 117.649 5.07530
  -4  -6   5 117.925 4.99802
   3   6  -5 2.42991 0.67601
  -3  -6   5 0.99619 0.94452
   2   6  -5 101.049 2.73956
  -2  -6   5 100.882 4.61525
   1   6  -5 101.430 1.88145
  -1  -6   5 100.487 2.40241
   0   6  -5 37.0099 1.03602
   0  -6   5 36.9707 0.99317
  -1   6  -5 42.1844 1.13324
   1  -6   5 41.3257 1.08079
  -2   6  -5 59.3810 1.46873
   2  -6   5 58.5555 1.28391
  -3   6  -5 175.412 3.66371
   3  -6   5 176.526 3.16184
  -4   6  -5 77.9313 1.83767
   4  -6   5 74.7635 1.51043
  -5   6  -5 93.5139 2.15492
   5  -6   5 91.6059 1.85412
  -6   6  -5 84.7761 2.61393
   6  -6   5 85.3893 2.10500
  -7   6  -5 35.6613 1.46699
   7  -6   5 37.5141 1.42802
  -8   6  -5 1.81308 0.60748
   8  -6   5 2.07501 3.51063
  -9   6  -5 0.00000 1.65645
   9  -6   5 0.10490 1.07807
  10  -6   5 13.0640 4.48760
  11  -6   5 5.07254 4.88567
  13   5  -5 2.11349 5.61663
  12   5  -5 38.4404 3.25729
  11   5  -5 18.4252 3.21861
  10   5  -5 183.017 10.9845
   9   5  -5 70.8136 4.57368
   8   5  -5 43.0948 2.85617
  -8  -5   5 38.8446 8.25948
   7   5  -5 1.18349 0.93964
  -7  -5   5 1.04147 1.46079
   6   5  -5 109.048 4.23012
  -6  -5   5 109.649 8.13284
   5   5  -5 172.678 7.23070
  -5  -5   5 168.291 12.0575
   4   5  -5 109.650 4.65159
  -4  -5   5 107.349 8.01910
   3   5  -5 141.713 5.06141
  -3  -5   5 135.130 5.79200
   2   5  -5 0.33663 0.52624
  -2  -5   5 0.52202 0.78666
   1   5  -5 437.920 8.97673
  -1  -5   5 507.795 18.8362
   0   5  -5 118.796 2.32100
   0  -5   5 120.168 2.84000
  -1   5  -5 3.84155 0.33343
   1  -5   5 4.42482 0.25639
  -2   5  -5 120.492 2.57742
   2  -5   5 119.810 2.34127
  -3   5  -5 222.498 4.47534
   3  -5   5 217.603 3.88170
  -4   5  -5 22.5745 0.87394
   4  -5   5 22.8714 0.65880
  -5   5  -5 41.8691 1.21070
   5  -5   5 43.5792 1.07277
  -6   5  -5 16.5985 0.82300
   6  -5   5 17.0324 0.86087
  -7   5  -5 23.1256 1.12792
   7  -5   5 21.6996 1.59186
  -8   5  -5 59.0319 1.93575
   8  -5   5 57.4337 2.48950
  -9   5  -5 0.00000 2.42269
   9  -5   5 2.47154 1.05791
  10  -5   5 1.73183 11.7440
  11  -5   5 24.5080 4.53328
 -12   5  -5 13.7765 1.88839
  12  -5   5 15.6296 2.33582
  13   4  -5 0.00000 5.57062
  12   4  -5 0.00000 1.83349
  11   4  -5 57.2880 6.25269
  10   4  -5 206.079 12.2981
   9   4  -5 110.276 6.67870
  -9  -4   5 100.369 23.9317
   8   4  -5 12.4767 1.46037
  -8  -4   5 6.90893 6.55592
   7   4  -5 27.2724 1.41689
  -7  -4   5 24.6778 6.00248
   6   4  -5 7.08420 0.61649
  -6  -4   5 0.00000 7.23059
   5   4  -5 23.0128 1.66144
  -5  -4   5 24.1421 2.42805
   4   4  -5 0.61876 0.50375
  -4  -4   5 1.23299 1.16480
   3   4  -5 0.08800 0.59413
  -3  -4   5 0.67089 1.06383
   2   4  -5 163.464 5.90748
  -2  -4   5 164.588 11.2119
   1   4  -5 528.283 11.0027
  -1  -4   5 524.691 16.8266
   0   4  -5 266.122 4.79410
   0  -4   5 252.755 6.19325
  -1   4  -5 2.62899 0.29241
   1  -4   5 2.70948 0.22519
  -2   4  -5 4.15008 0.31911
   2  -4   5 4.43958 0.23873
  -3   4  -5 0.69845 0.29446
   3  -4   5 0.82186 0.18322
  -4   4  -5 0.18835 0.30517
   4  -4   5 0.22975 0.24442
  -5   4  -5 46.8063 1.21863
   5  -4   5 46.5379 1.18845
  -6   4  -5 252.236 4.96310
   6  -4   5 261.118 5.22389
  -7   4  -5 6.79868 0.42219
   7  -4   5 7.64003 0.58389
  -8   4  -5 77.7557 2.38582
   8  -4   5 83.9235 2.96168
  -9   4  -5 29.2144 1.99049
   9  -4   5 24.7097 2.03633
 -10   4  -5 54.4833 3.70481
  10  -4   5 54.8063 15.8958
  11  -4   5 10.3185 5.42859
  12  -4   5 33.9703 5.08279
  13   3  -5 2.97066 1.45645
  12   3  -5 0.08972 1.54684
  11   3  -5 21.1266 3.02485
  10   3  -5 5.18230 1.62450
   9   3  -5 16.3779 1.81775
  -9  -3   5 7.47886 8.87068
   8   3  -5 7.56132 0.49928
  -8  -3   5 5.63776 5.93198
   7   3  -5 11.3910 0.83013
  -7  -3   5 7.73375 5.16020
   6   3  -5 79.1623 4.70423
  -6  -3   5 74.0290 13.8335
   5   3  -5 559.339 32.6212
  -5  -3   5 575.957 75.7881
   4   3  -5 151.283 7.62730
  -4  -3   5 145.639 21.7965
   3   3  -5 3.51924 0.47156
  -3  -3   5 2.38471 5.59112
   2   3  -5 64.9405 2.83275
  -2  -3   5 67.5744 5.00510
   1   3  -5 216.773 5.10830
  -1  -3   5 223.635 11.0231
   0   3  -5 0.42613 0.28520
   0  -3   5 2.46697 0.23403
  -1   3  -5 20.8665 0.67537
   1  -3   5 18.7073 1.08944
  -2   3  -5 145.407 2.96094
   2  -3   5 148.483 3.33319
  -3   3  -5 42.9993 1.07336
   3  -3   5 42.7641 1.01671
  -4   3  -5 67.3212 1.53997
   4  -3   5 66.9934 1.51187
  -5   3  -5 67.1987 1.45941
   5  -3   5 67.8427 1.55309
  -6   3  -5 14.7479 0.57433
   6  -3   5 13.4757 0.63122
  -7   3  -5 0.42896 0.32896
   7  -3   5 0.73704 0.45121
  -8   3  -5 146.840 3.56331
   8  -3   5 160.304 3.70705
  -9   3  -5 137.147 3.96784
   9  -3   5 149.259 4.93442
 -10   3  -5 4.21904 2.26848
  10  -3   5 0.00000 3.65448
 -11   3  -5 3.53914 6.78802
  11  -3   5 0.18256 5.39323
  12  -3   5 4.16910 6.20387
 -13   3  -5 3.23561 1.44524
  13  -3   5 5.23321 2.17959
  13   2  -5 0.94831 1.35231
 -13  -2   5 0.82538 1.82544
  12   2  -5 25.5890 5.91191
 -12  -2   5 19.6435 1.78225
  11   2  -5 48.0194 1.42198
  10   2  -5 6.97948 0.37749
   9   2  -5 97.2518 4.52227
  -9  -2   5 94.8251 9.28611
   8   2  -5 88.3821 2.62701
  -8  -2   5 85.0663 10.5527
   7   2  -5 109.994 6.55187
  -7  -2   5 110.010 10.8338
   6   2  -5 260.145 14.9812
  -6  -2   5 254.771 21.2626
   5   2  -5 903.403 52.8480
  -5  -2   5 942.248 121.313
   4   2  -5 230.105 10.1621
  -4  -2   5 222.910 31.3615
   3   2  -5 68.1815 2.90544
  -3  -2   5 70.1633 11.0468
   2   2  -5 28.0784 1.16681
  -2  -2   5 27.0171 6.48530
   1   2  -5 24.2571 0.87769
  -1  -2   5 26.7775 6.91351
   0   2  -5 61.7858 1.65824
   0  -2   5 63.4592 2.06058
  -1   2  -5 42.9830 1.23361
   1  -2   5 43.1464 1.57137
  -2   2  -5 1.19857 0.30151
   2  -2   5 1.23886 0.36921
  -3   2  -5 235.816 5.51885
   3  -2   5 232.491 4.59165
  -4   2  -5 502.961 8.69194
   4  -2   5 519.152 9.88258
  -5   2  -5 230.811 4.08470
   5  -2   5 232.835 4.66634
  -6   2  -5 34.3789 0.82639
   6  -2   5 34.5319 0.98244
  -7   2  -5 39.6641 0.89127
   7  -2   5 40.8280 1.14252
  -8   2  -5 38.4036 1.09023
   8  -2   5 44.8618 3.55214
  -9   2  -5 0.00000 1.25176
   9  -2   5 2.53266 1.39489
 -10   2  -5 12.0051 3.88237
  10  -2   5 6.39335 3.92292
 -11   2  -5 1.54440 4.23581
 -12   2  -5 5.63754 6.05473
  12  -2   5 4.42322 5.87235
  13  -2   5 16.4727 5.65348
  13   1  -5 4.15931 11.7227
  12   1  -5 0.48441 1.28535
  11   1  -5 0.24043 0.43091
 -11  -1   5 0.54653 1.56653
  10   1  -5 0.58571 0.29829
 -10  -1   5 1.93773 1.44055
   9   1  -5 116.551 2.75502
  -9  -1   5 115.510 4.21634
   8   1  -5 139.222 3.25717
  -8  -1   5 130.201 8.41354
   7   1  -5 1.55612 0.87335
  -7  -1   5 6.46765 5.50434
   6   1  -5 0.00000 0.91762
  -6  -1   5 0.81650 3.92566
   5   1  -5 22.4130 1.60456
  -5  -1   5 20.6552 6.07802
   4   1  -5 0.22576 1.20811
  -4  -1   5 0.28047 2.02759
   3   1  -5 21.3192 2.42818
   2   1  -5 35.4411 1.59304
  -2  -1   5 33.2967 6.14041
   1   1  -5 5.84690 0.41772
  -1  -1   5 2.82591 4.24169
   0   1  -5 163.625 3.45028
   0  -1   5 168.640 11.6174
  -1   1  -5 481.959 9.95702
   1  -1   5 493.493 17.3467
  -2   1  -5 217.646 3.73776
   2  -1   5 216.806 4.95645
  -3   1  -5 33.1293 0.80351
   3  -1   5 32.4903 0.82164
  -4   1  -5 232.742 4.19540
   4  -1   5 236.133 4.64246
  -5   1  -5 27.4859 0.67933
   5  -1   5 27.2411 0.79701
  -6   1  -5 32.7751 0.78005
   6  -1   5 33.1534 0.92915
  -7   1  -5 52.5626 1.13424
   7  -1   5 54.4674 1.33087
  -8   1  -5 3.90869 0.27937
   8  -1   5 5.30990 0.64167
  -9   1  -5 30.6018 1.33554
   9  -1   5 36.2044 2.42159
 -10   1  -5 6.15730 0.43842
  10  -1   5 5.26780 2.17736
 -11   1  -5 17.7954 1.33708
 -12   1  -5 0.98239 6.16014
  12  -1   5 5.60680 4.92403
  13  -1   5 21.3539 5.39162
  13   0  -5 59.5729 6.04177
  12   0  -5 78.9589 4.94382
  11   0  -5 2.05296 0.56110
  10   0  -5 1.43275 0.25654
   9   0  -5 199.007 3.63597
  -9   0   5 186.651 12.8884
   8   0  -5 21.6154 0.58760
  -8   0   5 18.3029 11.5420
   7   0  -5 397.747 6.41473
  -7   0   5 407.353 55.3602
   6   0  -5 379.639 7.34730
  -6   0   5 394.239 31.5626
   5   0  -5 2.29648 0.46667
  -5   0   5 0.98996 4.08410
   2   0  -5 6.30814 0.59349
   1   0  -5 202.350 6.90414
  -1   0   5 195.825 6.90480
   0   0  -5 220.419 5.07646
   0   0   5 212.450 7.62460
  -1   0  -5 225.001 3.85753
   1   0   5 223.358 6.91068
  -2   0  -5 14.9742 0.42818
   2   0   5 15.3669 0.69449
  -3   0  -5 120.612 2.34810
   3   0   5 121.367 2.67839
  -4   0  -5 0.40621 0.23157
   4   0   5 0.12794 0.24492
  -5   0  -5 2.65375 0.22215
   5   0   5 2.82848 0.27653
  -6   0  -5 42.1553 0.89950
   6   0   5 39.1671 1.04351
  -7   0  -5 1.12022 0.25793
   7   0   5 1.70478 0.32056
  -8   0  -5 32.6424 0.84552
   8   0   5 32.2794 1.01030
  -9   0  -5 232.347 4.51448
   9   0   5 236.777 4.99424
 -10   0  -5 116.038 2.93278
  10   0   5 136.490 3.90563
 -11   0  -5 3.28705 2.03148
  11   0   5 0.00000 2.33376
 -12   0  -5 11.1285 4.02483
  12   0   5 4.27498 5.43998
 -13   0  -5 0.00000 9.86036
  13   0   5 4.42207 6.40215
 -14   0  -5 0.78185 0.86213
  14   0   5 0.72677 1.51513
  13  -1  -5 41.2174 5.48431
  12  -1  -5 2.91989 4.18726
  11  -1  -5 2.08541 0.64980
  10  -1  -5 8.85451 0.65404
   9  -1  -5 54.0623 1.31830
  -9   1   5 40.7882 5.99782
   8  -1  -5 172.686 2.82302
  -8   1   5 176.755 11.4097
   7  -1  -5 6.29899 0.30857
  -7   1   5 8.69527 2.74866
   6  -1  -5 1.19621 0.21835
  -6   1   5 2.49804 1.96420
   5  -1  -5 186.025 3.65492
  -5   1   5 162.179 22.6316
   4  -1  -5 1070.83 27.2475
   3  -1  -5 413.270 15.1886
   2  -1  -5 148.479 5.52674
   1  -1  -5 36.3505 1.01296
   0  -1  -5 175.528 3.44629
   0   1   5 171.924 4.32128
  -1  -1  -5 28.4465 0.69889
   1   1   5 27.6506 0.83160
  -2  -1  -5 21.4850 0.57977
   2   1   5 21.7174 0.76381
  -3  -1  -5 4.14999 0.24393
   3   1   5 3.96435 0.28484
  -4  -1  -5 52.0635 1.02300
   4   1   5 50.5487 1.35173
  -5  -1  -5 352.147 6.31311
   5   1   5 361.109 7.02530
  -6  -1  -5 363.721 6.12369
   6   1   5 334.940 6.99210
  -7  -1  -5 94.2770 1.80482
   7   1   5 96.0221 2.29581
  -8  -1  -5 0.46371 0.28263
   8   1   5 0.40708 0.37315
  -9  -1  -5 84.7055 1.69444
   9   1   5 85.6907 2.17980
 -10  -1  -5 39.8494 1.31087
  10   1   5 39.7442 1.51906
 -11  -1  -5 6.71765 0.63176
  11   1   5 8.02179 1.56504
 -12  -1  -5 8.47295 1.38490
 -13  -1  -5 0.00000 5.65815
  13   1   5 0.00000 5.04837
  14   1   5 16.4203 4.21789
  13  -2  -5 0.00000 1.68752
  11  -2  -5 11.7123 1.14922
  10  -2  -5 0.94299 0.63400
   9  -2  -5 0.04971 0.21827
   8  -2  -5 90.3123 1.81209
  -8   2   5 85.8150 8.45802
   7  -2  -5 187.126 3.11548
  -7   2   5 187.234 11.6032
   6  -2  -5 24.7906 0.65838
  -6   2   5 23.9375 3.29142
   5  -2  -5 108.992 1.95647
  -5   2   5 104.396 6.76147
   4  -2  -5 345.435 6.89703
  -4   2   5 295.206 24.6447
   3  -2  -5 93.7026 2.18638
  -3   2   5 92.0708 7.72830
   2  -2  -5 859.552 20.7568
   1  -2  -5 1566.39 39.5567
   0  -2  -5 44.9373 0.97523
   0   2   5 44.4487 1.28688
  -1  -2  -5 205.596 4.06596
   1   2   5 205.506 4.34813
  -2  -2  -5 86.5922 2.04768
   2   2   5 83.6417 1.86106
  -3  -2  -5 0.40526 0.21233
   3   2   5 0.35612 0.26427
  -4  -2  -5 15.5291 0.52795
   4   2   5 15.0109 0.63351
  -5  -2  -5 174.403 3.14664
   5   2   5 177.185 4.04953
  -6  -2  -5 209.704 3.82259
   6   2   5 214.852 4.32867
  -7  -2  -5 1.63017 0.26059
   7   2   5 1.62206 0.30895
  -8  -2  -5 75.2968 1.50145
   8   2   5 76.0017 1.76931
  -9  -2  -5 2.47674 0.32633
   9   2   5 1.96481 0.45487
 -10  -2  -5 169.841 3.52193
  10   2   5 162.990 4.42172
 -11  -2  -5 0.00000 0.50987
  11   2   5 1.42862 1.06046
 -12  -2  -5 22.9068 2.34317
  12   2   5 0.00000 12.1080
 -13  -2  -5 1.97110 5.14728
  13   2   5 3.98711 5.97820
  14   2   5 45.9163 6.41348
  12  -3  -5 6.59262 4.79849
  10  -3  -5 37.3248 1.71877
   9  -3  -5 82.6193 2.46949
   8  -3  -5 38.3602 1.15892
  -8   3   5 33.9723 5.44343
   7  -3  -5 13.5518 0.53524
  -7   3   5 12.5608 3.60736
   6  -3  -5 22.7870 0.65677
  -6   3   5 24.4316 3.54491
   5  -3  -5 3.64121 0.25202
  -5   3   5 1.49456 2.13022
   4  -3  -5 20.2212 0.59860
  -4   3   5 19.4187 1.04734
   3  -3  -5 125.720 3.04762
  -3   3   5 128.281 4.31984
   2  -3  -5 0.88484 0.19232
  -2   3   5 0.84468 0.38530
   1  -3  -5 118.221 2.40414
  -1   3   5 118.383 4.09053
   0  -3  -5 236.329 4.51365
   0   3   5 240.070 8.69417
  -1  -3  -5 1208.75 24.9109
   1   3   5 1194.16 30.8004
  -2  -3  -5 11.5171 0.56017
   2   3   5 11.3602 0.47847
  -3  -3  -5 79.2916 1.69247
   3   3   5 78.6305 1.76368
  -4  -3  -5 12.4403 0.49224
   4   3   5 11.8214 0.61378
  -5  -3  -5 5.70801 0.29167
   5   3   5 5.38139 0.35505
  -6  -3  -5 2.99646 0.25020
   6   3   5 2.80899 0.30746
  -7  -3  -5 152.703 2.83694
   7   3   5 156.145 3.26149
  -8  -3  -5 57.2438 1.22156
   8   3   5 56.7685 1.43169
  -9  -3  -5 8.07433 0.38863
   9   3   5 6.98734 0.45691
 -10  -3  -5 137.431 2.76484
  10   3   5 134.593 3.01728
 -11  -3  -5 135.607 2.98946
  11   3   5 141.178 4.72046
 -12  -3  -5 26.3471 1.21843
  12   3   5 31.8959 2.55432
 -13  -3  -5 12.7087 1.26957
  13   3   5 13.5468 2.50437
 -14  -3  -5 5.48161 2.13888
  14   3   5 5.37848 6.60842
  12  -4  -5 73.7509 5.58265
  10  -4  -5 39.2760 9.79294
   9  -4  -5 8.01202 0.70266
   8  -4  -5 18.6955 0.86424
   7  -4  -5 37.7324 1.02889
  -7   4   5 42.5226 6.09066
   6  -4  -5 0.34798 0.25821
  -6   4   5 1.00700 3.02571
   5  -4  -5 0.29061 0.24084
  -5   4   5 0.02445 0.41351
   4  -4  -5 102.813 2.01422
  -4   4   5 103.788 3.47499
   3  -4  -5 610.526 11.8208
  -3   4   5 629.218 18.0613
   2  -4  -5 241.358 4.76473
  -2   4   5 241.497 7.35996
   1  -4  -5 24.7716 0.57032
  -1   4   5 26.8113 1.25168
   0  -4  -5 136.927 2.45410
   0   4   5 142.324 4.80122
  -1  -4  -5 53.5414 1.73295
   1   4   5 57.6186 1.63723
  -2  -4  -5 46.5697 1.15236
   2   4   5 46.2587 1.09434
  -3  -4  -5 1.63209 0.20592
   3   4   5 1.45907 0.23346
  -4  -4  -5 11.5123 0.50778
   4   4   5 11.6039 0.71002
  -5  -4  -5 114.734 2.28094
   5   4   5 118.817 2.95425
  -6  -4  -5 269.349 4.86222
   6   4   5 275.782 5.77166
  -7  -4  -5 63.2378 1.29839
   7   4   5 62.3268 1.54739
  -8  -4  -5 14.7425 0.62337
   8   4   5 15.1196 0.77661
  -9  -4  -5 24.5432 0.82218
   9   4   5 25.5307 0.96161
 -10  -4  -5 43.7907 1.24950
  10   4   5 44.6441 1.59916
 -11  -4  -5 13.3358 0.66339
  11   4   5 13.7682 0.94385
 -12  -4  -5 2.14533 0.53252
  12   4   5 2.80337 0.78612
 -13  -4  -5 1.73188 0.73197
  13   4   5 0.00000 7.07557
 -14  -4  -5 0.00000 1.90670
  11  -5  -5 27.7411 5.28321
   9  -5  -5 67.2085 3.79177
   8  -5  -5 1.10945 2.37952
   7  -5  -5 32.3366 0.97855
  -7   5   5 24.4926 5.59211
   6  -5  -5 25.1877 0.75968
  -6   5   5 27.4554 1.73023
   5  -5  -5 1.80962 0.29630
  -5   5   5 2.79064 0.49276
   4  -5  -5 90.5677 1.83188
  -4   5   5 94.6333 3.22587
   3  -5  -5 188.749 3.34541
  -3   5   5 193.693 6.00366
   2  -5  -5 4.04623 0.25735
  -2   5   5 4.09282 0.52068
   1  -5  -5 23.3026 0.59550
  -1   5   5 25.7282 1.26348
   0  -5  -5 457.255 10.4051
   0   5   5 446.985 11.8045
  -1  -5  -5 65.4003 1.81627
   1   5   5 66.9747 1.86820
  -2  -5  -5 33.3887 1.08168
   2   5   5 33.8700 1.14973
  -3  -5  -5 0.39392 0.32368
   3   5   5 0.49830 0.20298
  -4  -5  -5 0.89553 0.34028
   4   5   5 1.35640 0.27810
  -5  -5  -5 77.8452 2.15769
   5   5   5 78.2948 2.09016
  -6  -5  -5 470.757 9.86032
   6   5   5 473.480 10.0009
  -7  -5  -5 119.328 2.56622
   7   5   5 122.268 2.70922
  -8  -5  -5 0.13456 0.31513
   8   5   5 0.31405 0.36053
  -9  -5  -5 1.98116 0.35431
   9   5   5 1.66896 0.40104
 -10  -5  -5 0.60010 0.38420
  10   5   5 0.99356 0.50663
 -11  -5  -5 5.73140 0.46174
  11   5   5 6.23690 0.61916
 -12  -5  -5 28.1278 1.25799
  12   5   5 29.1327 1.41764
 -13  -5  -5 20.1841 1.08841
  13   5   5 36.1927 2.67305
 -14  -5  -5 0.41479 1.18339
  14   5   5 0.00000 6.86241
  11  -6  -5 10.0689 1.67421
   9  -6  -5 3.13907 1.15968
   8  -6  -5 6.17096 0.59137
   7  -6  -5 172.156 4.63088
   6  -6  -5 78.2352 1.71086
  -6   6   5 83.3968 2.99147
   5  -6  -5 0.76030 0.28077
  -5   6   5 1.18217 0.47657
   4  -6  -5 1.38878 0.28576
  -4   6   5 1.59945 0.49812
   3  -6  -5 4.52152 0.29001
  -3   6   5 4.03798 0.57115
   2  -6  -5 3.09599 0.24535
  -2   6   5 2.67261 0.54098
   1  -6  -5 13.7392 0.58152
  -1   6   5 13.5109 1.05859
   0  -6  -5 63.9930 1.67581
   0   6   5 64.0011 2.45861
  -1  -6  -5 7.12856 0.46513
   1   6   5 8.60211 0.55612
  -2  -6  -5 695.063 16.0305
   2   6   5 704.148 16.8773
  -3  -6  -5 501.137 11.1049
   3   6   5 495.161 12.8331
  -4  -6  -5 233.600 5.33250
   4   6   5 229.326 4.95435
  -5  -6  -5 49.5032 1.54820
   5   6   5 47.6498 1.24452
  -6  -6  -5 64.8428 1.98005
   6   6   5 66.0192 1.59986
  -7  -6  -5 155.318 3.31411
   7   6   5 156.625 3.42925
  -8  -6  -5 0.82552 0.34194
   8   6   5 0.60261 0.37805
  -9  -6  -5 9.68795 0.56245
   9   6   5 10.0642 0.69878
 -10  -6  -5 1.58612 0.36740
  10   6   5 2.10604 0.53220
 -11  -6  -5 28.5478 1.05264
  11   6   5 28.5539 1.54662
 -12  -6  -5 19.4371 1.01039
  12   6   5 19.1437 1.26202
 -13  -6  -5 0.00000 1.06398
 -14  -6  -5 14.2799 1.54357
  14   6   5 19.5616 1.86828
  10  -7  -5 84.3198 5.59204
   9  -7  -5 1.56580 1.34642
   8  -7  -5 6.08237 0.61628
   7  -7  -5 6.49006 0.54107
  -7   7   5 6.80592 0.90195
   6  -7  -5 0.73180 0.38991
  -6   7   5 0.00000 0.69509
   5  -7  -5 42.0376 1.18602
  -5   7   5 42.8560 1.86876
   4  -7  -5 90.4367 1.79014
  -4   7   5 93.2946 3.36942
   3  -7  -5 0.56409 0.26434
  -3   7   5 0.89392 0.55343
   2  -7  -5 146.771 2.84043
  -2   7   5 148.297 4.96874
   1  -7  -5 123.318 2.42271
  -1   7   5 123.829 4.24590
   0  -7  -5 0.15619 0.31540
   0   7   5 0.54640 0.53752
  -1  -7  -5 22.5443 0.93663
   1   7   5 24.7482 1.05097
  -2  -7  -5 387.010 9.13426
   2   7   5 387.950 9.54433
  -3  -7  -5 350.870 8.48751
   3   7   5 365.268 9.19943
  -4  -7  -5 92.1513 2.49870
   4   7   5 91.9433 1.78818
  -5  -7  -5 245.227 6.28458
   5   7   5 233.156 4.70706
  -6  -7  -5 45.4957 1.60854
   6   7   5 45.0209 1.24202
  -7  -7  -5 98.6566 2.50419
   7   7   5 99.9833 2.30891
  -8  -7  -5 4.37433 0.40760
   8   7   5 3.44984 0.51615
  -9  -7  -5 0.25589 0.35518
   9   7   5 0.02655 0.49085
 -10  -7  -5 26.3687 0.98315
  10   7   5 26.8060 1.33345
 -11  -7  -5 106.489 2.64042
  11   7   5 108.597 3.69449
 -12  -7  -5 36.6214 1.47075
  12   7   5 35.9676 1.67524
 -13  -7  -5 2.06960 1.17988
  13   7   5 1.50091 0.79311
   9  -8  -5 1.36085 0.79047
   8  -8  -5 5.25256 0.76567
   7  -8  -5 1.51515 0.51269
  -7   8   5 0.54567 0.59746
   6  -8  -5 3.51360 0.72841
  -6   8   5 2.20681 0.59708
   5  -8  -5 26.3549 1.53077
  -5   8   5 26.8963 1.60485
   4  -8  -5 4.61934 0.63452
  -4   8   5 4.21639 0.68938
   3  -8  -5 2.67253 0.37134
  -3   8   5 3.34331 0.89602
   2  -8  -5 48.7380 1.14438
  -2   8   5 50.3574 2.23919
   1  -8  -5 61.1668 1.41186
  -1   8   5 60.7586 2.52929
   0  -8  -5 6.82508 0.44899
   0   8   5 5.54168 0.73816
  -1  -8  -5 24.9837 0.92162
   1   8   5 24.7268 1.14159
  -2  -8  -5 45.7686 1.22929
   2   8   5 43.9359 1.52783
  -3  -8  -5 2.26924 0.44237
   3   8   5 2.14157 0.49293
  -4  -8  -5 205.791 4.62124
   4   8   5 200.809 4.02142
  -5  -8  -5 13.2460 0.79940
   5   8   5 10.3688 0.44112
  -6  -8  -5 0.41613 0.50231
   6   8   5 0.33152 0.30524
  -7  -8  -5 145.161 4.00719
   7   8   5 142.396 3.52553
  -8  -8  -5 97.0151 2.60145
   8   8   5 101.080 2.85904
  -9  -8  -5 0.57736 0.40162
   9   8   5 0.37773 0.52303
 -10  -8  -5 0.08022 0.41480
  10   8   5 0.00000 0.56038
 -11  -8  -5 5.46900 0.50394
  11   8   5 6.38332 0.73325
 -12  -8  -5 4.20951 1.18722
  12   8   5 4.31733 0.74222
 -13  -8  -5 0.96543 1.19910
  13   8   5 2.13895 0.76714
   9  -9  -5 2.76732 0.86617
   8  -9  -5 20.3197 1.44266
   7  -9  -5 0.46188 0.60472
  -7   9   5 0.68350 0.65387
   6  -9  -5 117.416 3.97048
  -6   9   5 116.211 4.52919
   5  -9  -5 181.338 4.98303
  -5   9   5 184.629 8.68103
   4  -9  -5 81.9266 2.22342
  -4   9   5 89.7272 3.91257
   3  -9  -5 52.2345 1.73030
  -3   9   5 64.9756 3.22539
   2  -9  -5 30.2417 1.46520
  -2   9   5 35.8317 2.65566
   1  -9  -5 1.77687 0.65036
  -1   9   5 1.30607 0.68679
   0  -9  -5 28.4812 1.09439
   0   9   5 27.6884 1.80877
  -1  -9  -5 0.17429 0.40841
   1   9   5 0.45755 0.51274
  -2  -9  -5 0.97076 0.41078
   2   9   5 0.76167 0.50047
  -3  -9  -5 38.3169 1.18732
   3   9   5 38.8643 1.49218
  -4  -9  -5 238.077 4.85982
   4   9   5 233.473 6.28403
  -5  -9  -5 78.4559 1.95440
   5   9   5 82.8086 1.67472
  -6  -9  -5 61.8211 1.92479
   6   9   5 63.0127 1.53219
  -7  -9  -5 178.045 4.46636
   7   9   5 172.759 3.85106
  -8  -9  -5 106.413 2.86233
   8   9   5 106.342 2.47506
  -9  -9  -5 6.34506 0.43479
   9   9   5 6.24899 0.59758
 -10  -9  -5 32.7309 1.21372
  10   9   5 37.3921 1.41529
 -11  -9  -5 0.31464 0.36176
  11   9   5 0.33105 0.66181
 -12  -9  -5 4.59349 1.21904
  12   9   5 3.77089 0.77847
 -13  -9  -5 1.03698 1.23944
  13   9   5 1.45504 0.82201
   8 -10  -5 3.57929 0.79250
   7 -10  -5 0.63195 1.07988
  -7  10   5 1.48778 1.00519
   6 -10  -5 33.6105 2.26712
  -6  10   5 40.9839 2.59681
   5 -10  -5 13.6013 1.11908
  -5  10   5 14.2114 1.52490
   4 -10  -5 22.1966 4.09553
  -4  10   5 22.4072 2.47663
   3 -10  -5 58.7030 2.62640
  -3  10   5 52.1543 4.43735
   2 -10  -5 15.4072 1.87053
  -2  10   5 18.3536 3.02895
   1 -10  -5 46.7559 2.25002
  -1  10   5 45.5118 4.05509
   0 -10  -5 21.1119 3.20994
   0  10   5 22.0581 3.07301
  -1 -10  -5 46.0352 2.22677
   1  10   5 40.9772 2.30745
  -2 -10  -5 23.5992 1.23384
   2  10   5 21.8626 1.80309
  -3 -10  -5 51.2578 1.70732
   3  10   5 48.2498 2.48367
  -4 -10  -5 26.9024 1.26987
   4  10   5 24.9830 1.98504
  -5 -10  -5 15.6269 0.94268
   5  10   5 14.2009 0.52232
  -6 -10  -5 1.45666 0.53429
   6  10   5 1.08316 0.30622
  -7 -10  -5 2.71306 0.57766
   7  10   5 2.20377 0.39501
  -8 -10  -5 1.18534 0.54362
   8  10   5 1.10379 0.41128
  -9 -10  -5 18.6246 0.93222
   9  10   5 21.5504 0.95733
 -10 -10  -5 22.5247 1.13357
  10  10   5 20.3887 1.38296
 -11 -10  -5 5.70184 0.74855
  11  10   5 6.00107 0.81117
 -12 -10  -5 38.5592 3.10928
  12  10   5 34.5746 1.83457
   7 -11  -5 25.9271 1.49811
  -7  11   5 16.5296 2.42704
   6 -11  -5 0.00000 1.12523
  -6  11   5 0.04207 1.08998
   5 -11  -5 9.29403 2.07552
  -5  11   5 8.19034 1.45942
   4 -11  -5 9.97069 3.12961
  -4  11   5 6.02398 3.41860
   3 -11  -5 61.7931 7.26170
  -3  11   5 59.8620 8.35344
  -2  11   5 2.00853 3.17568
   1 -11  -5 204.114 16.3853
  -1  11   5 213.619 16.4959
   0 -11  -5 219.951 13.0520
   0  11   5 202.475 13.3104
  -1 -11  -5 70.1504 4.71134
   1  11   5 74.6971 4.83357
  -2 -11  -5 3.91652 3.35326
   2  11   5 0.71574 1.03955
  -3 -11  -5 2.95334 1.19328
   3  11   5 2.29675 0.94144
  -4 -11  -5 25.1920 1.37168
   4  11   5 28.8441 2.15008
  -5 -11  -5 1.89495 0.59066
   5  11   5 1.39584 0.92702
  -6 -11  -5 35.0047 1.52944
   6  11   5 35.0299 1.12912
  -7 -11  -5 5.47040 0.67404
   7  11   5 3.90134 0.41862
  -8 -11  -5 48.2241 1.72758
   8  11   5 46.4795 1.39188
  -9 -11  -5 52.9451 2.11394
   9  11   5 48.7482 1.94772
 -10 -11  -5 1.62769 0.51206
  10  11   5 0.84953 0.66417
 -11 -11  -5 0.38481 1.71343
  11  11   5 1.61223 0.76385
 -12 -11  -5 22.6721 6.41420
  12  11   5 5.70817 1.58265
   5 -12  -5 34.3864 2.42983
  -5  12   5 34.9210 3.30712
   4 -12  -5 22.2668 4.57821
  -4  12   5 25.8672 4.54112
   3 -12  -5 3.52292 2.67360
  -3  12   5 2.47962 3.63397
   2 -12  -5 5.93892 4.60836
  -2  12   5 0.00000 4.25326
  -1  12   5 166.279 12.1382
   0  12   5 81.5438 10.1530
   1  12   5 8.88451 5.23834
  -2 -12  -5 51.9453 8.29615
   2  12   5 45.1078 6.94384
  -3 -12  -5 0.00000 5.29598
   3  12   5 1.04101 1.26729
  -4 -12  -5 37.1292 3.04575
   4  12   5 24.7132 3.04901
  -5 -12  -5 20.5779 2.99342
  -6 -12  -5 0.00209 0.75289
   6  12   5 0.08154 0.31268
  -7 -12  -5 68.3224 2.79960
   7  12   5 66.4808 2.13248
  -8 -12  -5 188.930 7.19264
   8  12   5 176.598 4.97169
  -9 -12  -5 93.2296 4.17731
   9  12   5 87.4369 2.78434
 -10 -12  -5 9.73556 0.98585
  10  12   5 8.96975 0.83071
 -11 -12  -5 0.00000 1.82004
  11  12   5 2.96809 0.79062
   4 -13  -5 33.9077 2.98768
  -4  13   5 22.7212 3.96884
   3 -13  -5 0.00000 3.92473
  -3  13   5 0.00000 4.66311
   2 -13  -5 4.61282 4.39191
  -2  13   5 3.30115 5.38435
   1 -13  -5 4.29192 4.01289
  -1  13   5 6.64423 4.86085
   0 -13  -5 0.00000 4.06228
   0  13   5 5.20007 5.26255
  -1 -13  -5 0.00000 3.81606
   1  13   5 0.00000 4.54916
  -2 -13  -5 15.3707 4.10911
   2  13   5 12.6903 4.93950
  -3 -13  -5 11.7472 3.68271
   3  13   5 10.6661 4.29255
  -4 -13  -5 68.2125 6.72695
   4  13   5 38.7466 3.49792
  -5 -13  -5 12.4677 1.64824
   5  13   5 8.55476 1.57424
  -6 -13  -5 2.80834 1.17393
   6  13   5 1.44399 1.11540
  -7 -13  -5 1.41998 1.15777
   7  13   5 1.35385 1.12160
  -8 -13  -5 1.09463 1.13049
   8  13   5 0.73646 1.13710
  -9 -13  -5 8.90905 1.35221
   9  13   5 4.98165 1.31902
   2 -14  -5 15.4407 2.44125
  -2  14   5 18.9773 2.33260
   1 -14  -5 1.50477 4.23573
  -1  14   5 0.00000 3.94429
   0 -14  -5 93.5669 8.35258
   0  14   5 91.5584 7.64718
  -1 -14  -5 40.9507 6.33362
   1  14   5 56.2954 6.52629
  -2 -14  -5 15.3966 4.29438
   2  14   5 13.8083 4.15242
  -3 -14  -5 0.00000 4.20624
   3  14   5 5.40763 4.35425
  -4 -14  -5 15.9213 4.04500
   4  14   5 10.0956 4.20347
  -5 -14  -5 26.0276 2.97472
   5  14   5 17.6512 2.24512
  -6 -14  -5 2.25073 1.54530
   6  14   5 0.92595 1.47242
  -7 -14  -5 25.0454 2.61967
   7  14   5 17.1566 2.19605
  -8 -14  -5 1.51460 1.21100
   8  14   5 1.32781 1.24212
   2  15   5 1.85182 1.65014
  -3 -15  -5 3.69134 1.74355
   3  15   5 0.12028 1.51586
  -4 -15  -5 0.02361 1.61905
   4  15   5 0.00000 1.61480
   7  13  -6 75.7968 9.67698
  -7 -13   6 72.9834 4.92504
   6  13  -6 35.9978 6.96386
  -6 -13   6 28.8716 2.29747
   5  13  -6 3.00061 1.06065
  -5 -13   6 4.62320 1.45619
   4  13  -6 4.01130 0.79835
  -4 -13   6 5.13113 0.98274
   3  13  -6 2.20203 0.78939
  -3 -13   6 2.11012 0.84524
   2  13  -6 0.37499 0.79051
  -2 -13   6 0.68320 0.77897
   1  13  -6 1.38451 0.81072
  -1 -13   6 1.19934 0.78896
   0  13  -6 0.25912 0.81743
   0 -13   6 1.40378 0.75484
  -1  13  -6 4.06094 0.91024
   1 -13   6 5.02654 0.98584
  -2  13  -6 28.6877 1.89410
   2 -13   6 25.8682 2.21963
   8  12  -6 0.00000 4.61814
   7  12  -6 22.1689 5.47370
  -7 -12   6 26.7927 4.85110
   6  12  -6 3.03497 1.18577
  -6 -12   6 1.60486 0.91860
   5  12  -6 52.1263 2.20062
  -5 -12   6 47.9111 2.55399
   4  12  -6 0.46374 1.18046
  -4 -12   6 1.54789 0.76769
   3  12  -6 15.7386 1.07278
  -3 -12   6 15.0829 1.23949
   2  12  -6 36.1678 1.78615
  -2 -12   6 36.8276 1.94787
   1  12  -6 3.99208 0.79900
  -1 -12   6 7.14080 0.74501
   0  12  -6 0.00000 0.74967
   0 -12   6 0.39362 0.66043
  -1  12  -6 36.1638 1.85914
   1 -12   6 36.2984 1.90530
  -2  12  -6 44.0929 2.01423
   2 -12   6 44.7571 2.06875
  -3  12  -6 0.86732 0.81093
   3 -12   6 0.20085 0.66308
  -4  12  -6 1.98595 0.84526
   4 -12   6 2.34281 0.95364
  10  11  -6 9.71963 4.10304
 -10 -11   6 9.50053 3.91915
   9  11  -6 13.7956 4.31573
   8  11  -6 0.00000 3.90762
  -8 -11   6 0.00000 3.33805
   7  11  -6 1.50390 4.15162
  -7 -11   6 1.46046 3.32363
   6  11  -6 3.80386 4.29541
  -6 -11   6 0.00000 3.08628
   5  11  -6 6.49062 0.57696
  -5 -11   6 6.45224 0.55037
   4  11  -6 1.84190 0.48655
  -4 -11   6 2.46201 0.50294
   3  11  -6 89.8598 2.61883
  -3 -11   6 92.5708 2.72637
   2  11  -6 164.881 4.06233
  -2 -11   6 168.305 4.56622
   1  11  -6 45.0297 1.90674
  -1 -11   6 46.2343 1.67430
   0  11  -6 0.06437 0.69435
   0 -11   6 0.05988 0.55040
  -1  11  -6 0.41142 0.72672
   1 -11   6 0.26090 0.54598
  -2  11  -6 2.71084 0.78566
   2 -11   6 2.66628 0.62523
  -3  11  -6 0.92488 0.77653
   3 -11   6 1.46311 0.60118
  -4  11  -6 0.89627 0.80453
   4 -11   6 0.61580 0.63139
  -5  11  -6 0.58514 0.81209
   5 -11   6 1.28834 0.70446
  -6  11  -6 35.7234 1.92999
   6 -11   6 30.0803 2.41891
  11  10  -6 4.19618 2.11463
 -11 -10   6 0.27118 2.94865
  10  10  -6 0.00000 3.37861
 -10 -10   6 3.40418 3.19063
   9  10  -6 1.37969 3.44162
  -8 -10   6 0.44818 2.89429
  -7 -10   6 36.0174 4.80938
  -6 -10   6 149.997 15.0727
   5  10  -6 18.3115 1.39493
  -5 -10   6 22.5909 2.09608
   4  10  -6 12.4120 0.76560
  -4 -10   6 11.8711 0.83640
   3  10  -6 2.10283 0.44732
  -3 -10   6 1.91412 0.41664
   2  10  -6 11.6047 0.66323
  -2 -10   6 9.91589 0.59463
   1  10  -6 9.13936 0.76861
  -1 -10   6 11.8572 0.71734
   0  10  -6 44.0422 1.81888
   0 -10   6 42.7375 1.55952
  -1  10  -6 32.6589 1.61391
   1 -10   6 29.9927 1.28509
  -2  10  -6 0.88668 0.71188
   2 -10   6 1.11517 0.43181
  -3  10  -6 21.8767 1.35886
   3 -10   6 22.5871 0.91763
  -4  10  -6 2.83809 0.79089
   4 -10   6 1.86125 0.54982
  -5  10  -6 5.42316 0.88476
   5 -10   6 5.86309 0.71423
  -6  10  -6 24.5149 2.06409
   6 -10   6 30.5377 1.85660
  -7  10  -6 48.7879 2.36287
   7 -10   6 50.2538 2.30412
  11   9  -6 0.00000 3.99194
 -11  -9   6 0.00000 2.74093
  -9  -9   6 42.5611 5.11530
   8   9  -6 26.9690 4.32525
   7   9  -6 55.6435 6.73478
  -7  -9   6 57.3043 6.31972
   6   9  -6 145.306 8.94410
  -6  -9   6 155.946 14.8990
   5   9  -6 54.2406 3.79496
  -5  -9   6 57.0611 3.51953
   4   9  -6 14.9480 1.01015
  -4  -9   6 17.5581 1.69377
   3   9  -6 12.7153 0.75408
  -3  -9   6 11.1046 0.57549
   2   9  -6 0.71891 0.39114
  -2  -9   6 0.40211 0.35385
   1   9  -6 36.2504 1.53781
  -1  -9   6 36.7460 1.09982
   0   9  -6 10.9847 0.74626
   0  -9   6 10.2207 0.59738
  -1   9  -6 0.04497 0.60332
   1  -9   6 0.24386 0.38381
  -2   9  -6 18.7298 1.13052
   2  -9   6 20.5561 0.84894
  -3   9  -6 57.4536 2.01929
   3  -9   6 55.0049 1.44927
  -4   9  -6 17.1280 1.16611
   4  -9   6 18.0067 0.86019
  -5   9  -6 0.31696 0.83307
   5  -9   6 0.56747 0.55111
  -6   9  -6 3.35410 0.89348
   6  -9   6 6.08330 0.73435
  -7   9  -6 1.25428 0.86218
   7  -9   6 0.40936 0.86526
  -8   9  -6 0.54157 0.86473
   8  -9   6 0.25638 0.97460
  12   8  -6 16.8717 4.41652
  11   8  -6 46.7992 3.51432
  10   8  -6 55.8763 6.40824
   9   8  -6 39.9001 4.87642
  -9  -8   6 37.7710 4.71671
   8   8  -6 11.2156 2.92219
  -8  -8   6 8.89439 2.50638
   7   8  -6 23.8163 2.10471
  -7  -8   6 23.0728 3.32715
   6   8  -6 0.76659 0.88394
  -6  -8   6 2.02146 2.07463
   5   8  -6 11.3863 1.15643
  -5  -8   6 11.7620 1.34569
   4   8  -6 0.02443 0.99957
  -4  -8   6 0.38259 1.12376
   3   8  -6 39.5641 1.34416
  -3  -8   6 40.1146 2.61685
   2   8  -6 208.218 3.78992
  -2  -8   6 209.025 4.07183
   1   8  -6 372.984 6.55572
  -1  -8   6 377.846 7.66354
   0   8  -6 89.1029 2.09224
   0  -8   6 87.5891 2.00837
  -1   8  -6 23.3068 1.03480
   1  -8   6 25.0500 0.86521
  -2   8  -6 0.56858 0.57731
   2  -8   6 0.01248 0.37402
  -3   8  -6 19.1696 1.08470
   3  -8   6 18.3581 0.74097
  -4   8  -6 2.70064 0.71270
   4  -8   6 4.70731 0.39655
  -5   8  -6 0.62398 0.77498
   5  -8   6 0.26222 0.39700
  -6   8  -6 0.59243 1.03767
   6  -8   6 0.50807 0.41414
  -7   8  -6 0.00006 1.04157
   7  -8   6 0.81693 0.93615
  -8   8  -6 14.8339 1.89234
   8  -8   6 12.3345 1.39818
  -9   8  -6 10.4367 1.82666
   9  -8   6 11.6210 1.47431
  12   7  -6 1.19493 2.08762
  11   7  -6 1.04252 1.82916
  10   7  -6 43.9457 5.34238
   9   7  -6 1.30216 2.18083
  -9  -7   6 1.50462 2.18652
   8   7  -6 65.4562 7.02239
  -8  -7   6 64.2463 6.87974
   7   7  -6 26.5409 2.06276
  -7  -7   6 25.7900 3.09049
   6   7  -6 32.3951 1.71518
  -6  -7   6 31.7545 3.50252
   5   7  -6 30.7412 1.44874
  -5  -7   6 33.0676 3.41801
   4   7  -6 2.15143 0.78259
  -4  -7   6 1.36502 0.99079
   3   7  -6 65.5586 1.98598
  -3  -7   6 68.6137 4.03210
   2   7  -6 59.2978 1.38184
  -2  -7   6 57.8586 1.41546
   1   7  -6 71.6928 1.45574
  -1  -7   6 71.1957 1.66015
   0   7  -6 20.6430 0.88329
   0  -7   6 20.2359 0.73692
  -1   7  -6 174.318 3.66330
   1  -7   6 176.207 3.60952
  -2   7  -6 116.499 2.57394
   2  -7   6 113.463 2.29588
  -3   7  -6 8.06297 0.53464
   3  -7   6 8.20887 0.42472
  -4   7  -6 95.7345 2.64561
   4  -7   6 91.5589 2.19846
  -5   7  -6 5.24015 0.79416
   5  -7   6 5.00078 0.40989
  -6   7  -6 15.0093 1.88315
   6  -7   6 16.3599 0.99963
  -7   7  -6 40.3432 2.95046
   7  -7   6 36.3025 1.55079
  -8   7  -6 4.49156 2.37198
   8  -7   6 0.58363 2.17191
  -9   7  -6 0.88654 3.57763
   9  -7   6 0.62483 2.33077
 -10   7  -6 1.04166 1.46230
  10  -7   6 0.92496 1.07940
  13   6  -6 19.5398 6.24427
  12   6  -6 55.5725 4.17434
  11   6  -6 4.21807 1.96464
  10   6  -6 39.2613 4.86779
   9   6  -6 36.1888 4.49424
   8   6  -6 4.50544 1.08559
  -8  -6   6 3.88942 1.98083
   7   6  -6 6.75729 1.13670
  -7  -6   6 8.09954 1.93843
   6   6  -6 116.217 4.52474
  -6  -6   6 118.436 8.80135
   5   6  -6 25.3632 1.21616
  -5  -6   6 24.5804 2.83946
   4   6  -6 165.207 6.96031
  -4  -6   6 163.259 8.62506
   3   6  -6 5.80223 0.68795
  -3  -6   6 1.33923 0.69905
   2   6  -6 82.7950 2.27436
  -2  -6   6 81.8069 4.88424
   1   6  -6 146.475 2.65887
  -1  -6   6 144.976 3.41010
   0   6  -6 163.419 3.38072
   0  -6   6 163.956 3.33093
  -1   6  -6 24.3892 0.89261
   1  -6   6 23.9396 0.73769
  -2   6  -6 44.9334 1.22461
   2  -6   6 43.7730 0.93356
  -3   6  -6 160.041 3.39454
   3  -6   6 158.395 2.89317
  -4   6  -6 458.559 9.03364
   4  -6   6 452.840 8.34678
  -5   6  -6 109.117 3.19758
   5  -6   6 110.707 2.76642
  -6   6  -6 15.6136 1.65154
   6  -6   6 16.6299 0.93061
  -7   6  -6 62.6127 2.56773
   7  -6   6 59.5694 1.99234
  -8   6  -6 39.4963 1.99916
   8  -6   6 37.1929 1.95570
  -9   6  -6 6.04861 4.94964
   9  -6   6 0.00000 3.84970
 -10   6  -6 0.00000 6.29782
  10  -6   6 0.00000 5.24670
 -11   6  -6 14.0379 1.96454
  11  -6   6 17.0727 2.46202
  13   5  -6 0.15528 5.73297
  12   5  -6 1.63086 2.08403
  11   5  -6 0.00000 2.56848
  10   5  -6 134.395 13.6182
   9   5  -6 258.768 25.5830
   8   5  -6 67.4253 4.18736
  -8  -5   6 61.8677 16.3387
   7   5  -6 4.90267 1.10977
  -7  -5   6 2.01688 9.78055
   6   5  -6 17.4798 1.05554
  -6  -5   6 7.43941 9.10951
   5   5  -6 3.27403 0.59906
  -5  -5   6 2.78530 1.51346
   4   5  -6 44.3005 2.14922
  -4  -5   6 45.0483 3.97373
   3   5  -6 162.975 5.91797
  -3  -5   6 162.945 11.6625
   2   5  -6 65.9192 2.46288
  -2  -5   6 67.1780 5.31652
   1   5  -6 66.5485 1.31092
  -1  -5   6 67.2839 1.78473
   0   5  -6 479.641 9.32354
   0  -5   6 485.975 10.8886
  -1   5  -6 61.1835 1.44747
   1  -5   6 60.6179 1.52483
  -2   5  -6 23.7759 0.84527
   2  -5   6 22.9472 0.69499
  -3   5  -6 94.7898 2.11327
   3  -5   6 92.2489 1.75405
  -4   5  -6 203.089 4.21305
   4  -5   6 203.618 3.64958
  -5   5  -6 14.2671 0.69097
   5  -5   6 13.8170 0.65081
  -6   5  -6 102.815 3.29749
   6  -5   6 92.1918 3.83033
  -7   5  -6 25.2819 1.48340
   7  -5   6 23.1456 1.76488
  -8   5  -6 17.5829 1.22657
   8  -5   6 18.0314 2.29908
  -9   5  -6 46.5736 2.56078
   9  -5   6 38.9381 6.98166
 -10   5  -6 3.18041 5.93386
  10  -5   6 0.80196 4.79144
 -11   5  -6 0.00001 7.25793
  11  -5   6 0.00000 5.04892
  13   4  -6 47.2586 7.92588
  12   4  -6 24.9816 2.65552
  11   4  -6 1.71593 1.84657
  10   4  -6 76.7974 5.01764
   9   4  -6 74.9370 4.83938
   8   4  -6 5.90561 0.67042
  -8  -4   6 5.52187 6.57826
   7   4  -6 51.9402 3.27276
  -7  -4   6 45.0193 12.8431
   6   4  -6 83.2276 4.99401
  -6  -4   6 80.4778 15.0967
   5   4  -6 7.17407 0.70321
  -5  -4   6 1.68870 7.83988
   4   4  -6 13.8162 0.80290
  -4  -4   6 12.7913 8.26562
   3   4  -6 5.00966 0.58593
  -3  -4   6 0.00000 8.21536
   2   4  -6 46.1789 1.84587
  -2  -4   6 45.8075 11.7200
   1   4  -6 166.330 3.19220
  -1  -4   6 166.278 4.07784
   0   4  -6 391.087 7.67113
   0  -4   6 375.985 10.9913
  -1   4  -6 121.837 2.56276
   1  -4   6 123.941 3.08418
  -2   4  -6 20.0852 0.74322
   2  -4   6 19.6071 0.91253
  -3   4  -6 5.92304 0.38409
   3  -4   6 6.25222 0.33887
  -4   4  -6 1.71103 0.34931
   4  -4   6 2.19852 0.23403
  -5   4  -6 0.52821 0.39846
   5  -4   6 0.07937 0.30132
  -6   4  -6 10.8169 0.66093
   6  -4   6 11.5389 0.87753
  -7   4  -6 13.9816 1.26493
   7  -4   6 15.7367 2.40665
  -8   4  -6 27.4204 1.77755
   8  -4   6 30.2454 2.40657
  -9   4  -6 6.77947 1.55116
   9  -4   6 16.9692 2.30389
 -10   4  -6 51.7661 4.42130
  10  -4   6 53.1575 7.52660
  11  -4   6 2.96808 4.69049
 -12   4  -6 0.00000 7.01459
  12  -4   6 16.1439 4.67596
  13   3  -6 41.0017 7.69840
 -13  -3   6 32.2127 4.50052
  12   3  -6 3.42422 0.56917
  11   3  -6 12.5858 2.60389
  10   3  -6 7.91805 1.77525
   9   3  -6 13.5862 0.61680
   8   3  -6 25.7745 2.04435
  -8  -3   6 17.5141 10.7758
   7   3  -6 0.09623 1.08740
  -7  -3   6 2.43216 4.48438
   6   3  -6 9.65059 0.82103
  -6  -3   6 7.43167 7.67816
   5   3  -6 165.464 7.36545
  -5  -3   6 160.958 24.0245
   4   3  -6 556.003 22.6349
  -4  -3   6 583.887 75.6321
   3   3  -6 220.516 7.85655
  -3  -3   6 219.846 31.1510
   2   3  -6 46.3297 1.80976
  -2  -3   6 41.5037 10.0663
   1   3  -6 68.8194 1.40877
  -1  -3   6 69.7020 3.43016
   0   3  -6 362.230 7.09890
   0  -3   6 366.948 9.92709
  -1   3  -6 30.9950 0.84824
   1  -3   6 30.5943 1.05082
  -2   3  -6 29.4463 0.85209
   2  -3   6 31.7069 1.04520
  -3   3  -6 14.0584 0.64218
   3  -3   6 13.9815 0.48929
  -4   3  -6 25.4794 0.77097
   4  -3   6 24.5118 0.74972
  -5   3  -6 176.520 3.18330
   5  -3   6 174.598 3.60390
  -6   3  -6 135.950 2.73619
   6  -3   6 138.926 2.94970
  -7   3  -6 3.77418 0.47620
   7  -3   6 3.80840 0.67896
  -8   3  -6 18.8207 2.99390
   8  -3   6 28.7931 3.45284
  -9   3  -6 93.9057 2.94246
   9  -3   6 106.682 3.72147
 -10   3  -6 12.6970 1.92875
  10  -3   6 23.9825 6.43785
 -11   3  -6 0.00000 4.67629
  11  -3   6 0.02394 4.49233
  12  -3   6 0.00000 4.98178
  13   2  -6 9.76692 2.52142
  12   2  -6 0.00000 0.48856
  11   2  -6 52.9967 1.82476
 -11  -2   6 41.2743 5.27726
  10   2  -6 26.1387 0.65520
   9   2  -6 5.28299 0.41919
  -9  -2   6 3.89593 3.84049
   8   2  -6 67.0058 2.33237
  -8  -2   6 64.0552 14.6036
   7   2  -6 105.191 4.70837
  -7  -2   6 94.2767 16.5094
   6   2  -6 54.4183 2.53320
  -6  -2   6 49.7628 6.06809
   5   2  -6 176.941 7.80805
  -5  -2   6 170.722 14.5818
   4   2  -6 287.297 16.5558
  -4  -2   6 302.603 39.7751
   3   2  -6 0.28064 0.61930
  -3  -2   6 0.78611 4.91817
   2   2  -6 3.33274 0.50259
  -2  -2   6 3.61472 5.39288
   1   2  -6 0.62475 0.17294
  -1  -2   6 0.00000 6.05568
   0   2  -6 32.9037 0.80716
   0  -2   6 32.2626 1.18201
  -1   2  -6 150.945 3.65959
   1  -2   6 153.169 3.77560
  -2   2  -6 106.333 2.63387
   2  -2   6 104.781 2.64303
  -3   2  -6 2.25171 0.32017
   3  -2   6 3.55009 0.23386
  -4   2  -6 74.2862 1.69327
   4  -2   6 76.5365 1.66408
  -5   2  -6 216.967 3.90620
   5  -2   6 222.785 4.45499
  -6   2  -6 47.0223 1.08520
   6  -2   6 50.7479 1.24334
  -7   2  -6 115.430 2.42832
   7  -2   6 112.753 2.84124
  -8   2  -6 8.17910 3.07114
   8  -2   6 9.50998 3.04105
  -9   2  -6 0.00000 2.01580
   9  -2   6 0.00000 4.17665
 -10   2  -6 2.15580 1.70486
  10  -2   6 6.28844 2.52798
 -11   2  -6 0.00000 4.51391
  11  -2   6 0.00000 5.12522
 -12   2  -6 0.00000 7.11155
  12  -2   6 0.50254 4.85435
  13  -2   6 6.64063 4.12750
  13   1  -6 1.01143 1.89079
  12   1  -6 8.29022 1.48757
  11   1  -6 33.5697 0.87602
  10   1  -6 0.13297 0.32363
 -10  -1   6 6.54618 5.10481
   9   1  -6 29.5556 1.02924
  -9  -1   6 21.2145 3.83596
   8   1  -6 236.074 4.11851
  -8  -1   6 217.411 13.2454
   7   1  -6 0.30833 0.53498
  -7  -1   6 0.00000 3.40057
   6   1  -6 254.999 8.38517
   5   1  -6 123.404 7.28065
   4   1  -6 24.0289 2.90385
   3   1  -6 191.081 18.6268
   2   1  -6 59.2439 3.08372
  -2  -1   6 59.1319 9.37137
   1   1  -6 26.0243 0.73793
  -1  -1   6 23.0237 6.49571
   0   1  -6 395.433 6.35366
   0  -1   6 396.689 13.8313
  -1   1  -6 599.331 11.5232
   1  -1   6 595.123 17.9276
  -2   1  -6 348.385 6.37367
   2  -1   6 362.709 10.5608
  -3   1  -6 5.70980 0.27944
   3  -1   6 5.79443 0.33973
  -4   1  -6 20.6742 0.57677
   4  -1   6 21.2506 0.65706
  -5   1  -6 93.7201 1.75860
   5  -1   6 92.7723 2.00753
  -6   1  -6 1.08393 0.24779
   6  -1   6 0.76923 0.30100
  -7   1  -6 83.4998 1.65955
   7  -1   6 84.5099 1.93213
  -8   1  -6 57.1042 1.47878
   8  -1   6 55.8048 2.59509
  -9   1  -6 19.0683 1.31720
   9  -1   6 23.6455 1.66947
 -10   1  -6 75.6331 3.32517
  10  -1   6 83.5501 3.79113
 -11   1  -6 35.0447 3.19764
  11  -1   6 151.412 40.1759
 -12   1  -6 0.00000 3.83858
  12  -1   6 0.26944 4.92097
 -13   1  -6 0.53967 28.3498
  13  -1   6 6.58705 5.31514
  13   0  -6 3.85128 1.97151
  12   0  -6 54.3445 4.06893
  11   0  -6 34.6039 1.52572
  10   0  -6 1.91340 0.25522
 -10   0   6 7.18462 5.13979
   9   0  -6 13.5527 0.55399
  -9   0   6 11.2300 2.95374
   8   0  -6 116.992 2.11810
  -8   0   6 104.323 9.92740
   7   0  -6 25.0936 0.77709
  -7   0   6 34.0989 5.39949
   6   0  -6 147.824 3.53793
   5   0  -6 325.264 11.8191
   3   0  -6 358.472 13.2038
   2   0  -6 21.3118 0.63356
   1   0  -6 54.2673 1.18047
  -1   0   6 53.2322 2.09063
   0   0  -6 629.203 10.6120
   0   0   6 629.410 21.9064
  -1   0  -6 586.510 9.98483
   1   0   6 591.172 17.6075
  -2   0  -6 133.565 2.32602
   2   0   6 127.455 3.27473
  -3   0  -6 323.274 5.44686
   3   0   6 317.018 9.03343
  -4   0  -6 3.20136 0.24899
   4   0   6 3.12192 0.27393
  -5   0  -6 103.504 1.91059
   5   0   6 103.837 2.40140
  -6   0  -6 15.7085 0.56617
   6   0   6 16.2707 0.64580
  -7   0  -6 17.9591 0.64667
   7   0   6 17.1403 0.72412
  -8   0  -6 2.27921 0.33967
   8   0   6 1.51152 0.39201
  -9   0  -6 112.726 2.84793
   9   0   6 105.656 3.17260
 -10   0  -6 170.537 4.62935
  10   0   6 184.723 4.61345
 -11   0  -6 7.83642 1.10075
 -12   0  -6 5.90203 3.97213
  12   0   6 0.39586 4.58647
 -13   0  -6 11.3190 7.04505
  13   0   6 1.68204 4.86225
  13  -1  -6 1.98952 1.76336
  12  -1  -6 1.12463 1.55702
  11  -1  -6 0.53194 2.04060
  10  -1  -6 0.00000 0.28931
   9  -1  -6 26.8148 0.73396
  -9   1   6 20.2662 6.73535
   8  -1  -6 1.22615 0.24458
  -8   1   6 0.00000 4.99402
   7  -1  -6 91.5803 1.59410
  -7   1   6 79.9281 10.3033
   6  -1  -6 151.694 3.03788
   5  -1  -6 112.289 2.48471
   4  -1  -6 184.818 3.95319
   3  -1  -6 371.679 8.57235
   2  -1  -6 176.428 3.75553
   1  -1  -6 408.282 8.53671
  -1   1   6 400.383 21.5914
   0  -1  -6 367.722 7.20037
   0   1   6 370.503 12.1829
  -1  -1  -6 25.7646 0.63175
   1   1   6 24.0747 1.00317
  -2  -1  -6 42.4546 0.86932
   2   1   6 42.7725 1.11461
  -3  -1  -6 3.50514 0.23289
   3   1   6 3.18229 0.33836
  -4  -1  -6 1.83887 0.21200
   4   1   6 2.31318 0.28459
  -5  -1  -6 21.2431 0.63185
   5   1   6 20.6257 0.78351
  -6  -1  -6 85.3445 1.63830
   6   1   6 84.2388 2.69123
  -7  -1  -6 85.0683 1.65873
   7   1   6 85.2356 2.36716
  -8  -1  -6 6.82565 0.37799
   8   1   6 7.91491 0.58483
  -9  -1  -6 3.76590 0.40158
   9   1   6 4.20398 0.59070
 -10  -1  -6 29.1275 1.26666
  10   1   6 30.4878 2.47544
 -11  -1  -6 5.35791 1.20977
  11   1   6 3.14857 3.46891
 -12  -1  -6 8.96234 3.18884
  12   1   6 21.2170 6.06122
 -13  -1  -6 73.7760 6.05647
  13   1   6 71.5104 6.94462
  12  -2  -6 5.60655 28.1371
  11  -2  -6 0.00000 1.49188
  10  -2  -6 0.12471 0.07097
   9  -2  -6 1.50095 0.29416
   8  -2  -6 83.1488 1.61988
  -8   2   6 75.3398 7.68060
   7  -2  -6 125.024 2.19550
  -7   2   6 107.275 12.6054
   6  -2  -6 45.4801 1.00885
  -6   2   6 43.8821 7.40291
   5  -2  -6 86.1929 1.79978
   4  -2  -6 0.01912 0.23558
   3  -2  -6 0.30216 0.21939
   2  -2  -6 124.256 3.28360
  -2   2   6 122.966 4.66239
   1  -2  -6 260.843 4.76170
  -1   2   6 252.388 9.54158
   0  -2  -6 132.319 2.52118
   0   2   6 127.784 3.47853
  -1  -2  -6 87.5784 1.86942
   1   2   6 88.5570 1.90153
  -2  -2  -6 378.201 7.97314
   2   2   6 370.583 7.64618
  -3  -2  -6 247.357 4.22947
   3   2   6 242.857 4.90439
  -4  -2  -6 0.12348 0.19524
   4   2   6 0.38114 0.24789
  -5  -2  -6 173.928 3.08844
   5   2   6 175.668 3.57044
  -6  -2  -6 18.5025 0.60328
   6   2   6 18.1567 0.72176
  -7  -2  -6 37.7343 0.89901
   7   2   6 38.9379 1.07161
  -8  -2  -6 8.17370 0.38083
   8   2   6 7.05928 0.51110
  -9  -2  -6 38.7924 0.99590
   9   2   6 38.4979 1.51924
 -10  -2  -6 19.3565 0.91544
  10   2   6 21.9667 1.31395
 -11  -2  -6 89.0094 2.32235
  11   2   6 83.1138 3.88135
 -12  -2  -6 12.9380 1.17706
 -13  -2  -6 8.01531 3.37159
  13   2   6 12.6787 5.21227
 -14  -2  -6 17.7812 1.53683
  14   2   6 15.3763 2.54238
  12  -3  -6 18.0884 4.19374
  10  -3  -6 11.2540 0.80995
   9  -3  -6 7.43138 0.56943
   8  -3  -6 34.0524 0.92675
  -8   3   6 28.9749 5.08265
   7  -3  -6 0.75463 0.28389
  -7   3   6 2.52665 2.99461
   6  -3  -6 100.788 1.87618
  -6   3   6 100.051 7.15703
   5  -3  -6 38.1256 0.87744
  -5   3   6 41.0650 6.04342
   4  -3  -6 68.5598 1.55012
  -4   3   6 56.2434 7.42273
   3  -3  -6 17.3906 0.62581
  -3   3   6 17.0729 1.07605
   2  -3  -6 178.349 3.33186
  -2   3   6 181.279 6.65233
   1  -3  -6 109.249 2.36578
  -1   3   6 110.690 4.17789
   0  -3  -6 13.3202 0.47781
   0   3   6 14.2907 1.05287
  -1  -3  -6 416.381 7.60968
   1   3   6 416.281 8.74650
  -2  -3  -6 596.150 11.1656
   2   3   6 590.123 12.4343
  -3  -3  -6 90.5589 1.90821
   3   3   6 88.0018 1.95957
  -4  -3  -6 4.02787 0.25050
   4   3   6 4.07021 0.29645
  -5  -3  -6 60.0851 1.20417
   5   3   6 58.9140 1.40580
  -6  -3  -6 7.18567 0.31973
   6   3   6 7.15175 0.41123
  -7  -3  -6 22.6953 0.69899
   7   3   6 22.4968 0.83408
  -8  -3  -6 8.75045 0.41016
   8   3   6 9.31407 0.51811
  -9  -3  -6 0.41678 0.31662
   9   3   6 0.51508 0.38193
 -10  -3  -6 50.1939 1.35188
  10   3   6 48.7468 1.62726
 -11  -3  -6 35.9658 1.20718
  11   3   6 40.3727 2.60579
 -12  -3  -6 28.5067 1.56613
  12   3   6 0.35790 17.4463
 -13  -3  -6 34.5516 2.22132
 -14  -3  -6 4.46770 2.08752
  14   3   6 8.41521 7.62270
  12  -4  -6 10.3250 1.79139
  11  -4  -6 46.8377 3.84662
  10  -4  -6 10.3753 1.55046
   9  -4  -6 1.26790 0.45659
   8  -4  -6 169.443 3.57432
   7  -4  -6 0.43467 0.33190
  -7   4   6 0.00000 3.39315
   6  -4  -6 114.625 2.11983
  -6   4   6 104.249 8.48990
   5  -4  -6 4.24194 0.29799
  -5   4   6 2.82342 2.57413
   4  -4  -6 16.0672 0.59002
  -4   4   6 16.5456 1.06611
   3  -4  -6 225.271 4.18296
  -3   4   6 225.523 6.88267
   2  -4  -6 743.215 13.9803
  -2   4   6 773.202 24.2807
   1  -4  -6 480.275 8.23775
  -1   4   6 481.381 15.6342
   0  -4  -6 0.56802 0.15375
   0   4   6 0.64949 0.43680
  -1  -4  -6 12.1380 0.43217
   1   4   6 11.5191 0.60614
  -2  -4  -6 32.3127 0.79489
   2   4   6 31.1654 0.84669
  -3  -4  -6 93.0076 1.91620
   3   4   6 92.0341 2.25771
  -4  -4  -6 6.07015 0.33039
   4   4   6 6.88959 0.38880
  -5  -4  -6 147.527 2.90631
   5   4   6 147.921 3.20794
  -6  -4  -6 28.1976 0.77666
   6   4   6 29.2423 0.91918
  -7  -4  -6 158.331 2.92962
   7   4   6 158.559 3.42668
  -8  -4  -6 14.9297 0.63916
   8   4   6 15.7639 0.74041
  -9  -4  -6 5.79817 0.37895
   9   4   6 5.03848 0.45958
 -10  -4  -6 26.9105 1.01677
  10   4   6 27.0536 1.28722
 -11  -4  -6 23.4513 1.03965
  11   4   6 20.1081 1.17325
 -12  -4  -6 1.50543 0.53828
  12   4   6 2.02737 0.97329
 -13  -4  -6 9.29549 0.72711
  13   4   6 12.2256 2.37140
 -14  -4  -6 7.63152 1.35114
  11  -5  -6 5.07674 3.79141
  10  -5  -6 1.01214 1.27453
   9  -5  -6 75.8182 2.63871
   8  -5  -6 23.1892 1.08890
   7  -5  -6 33.7617 1.03711
   6  -5  -6 109.936 2.35234
  -6   5   6 99.1581 9.50340
   5  -5  -6 90.4747 1.66375
  -5   5   6 93.7082 3.24681
   4  -5  -6 8.87711 0.39125
  -4   5   6 7.68039 0.66855
   3  -5  -6 39.1829 0.94153
  -3   5   6 38.1239 1.69293
   2  -5  -6 75.4747 1.53752
  -2   5   6 75.1507 2.72735
   1  -5  -6 6.43723 0.27092
  -1   5   6 5.50697 0.58747
   0  -5  -6 217.371 5.64411
   0   5   6 215.333 7.34740
  -1  -5  -6 181.952 4.27860
   1   5   6 186.159 4.82835
  -2  -5  -6 12.5243 0.73287
   2   5   6 13.6617 0.56563
  -3  -5  -6 88.5475 2.11160
   3   5   6 89.3406 1.98942
  -4  -5  -6 83.9691 2.06076
   4   5   6 86.0552 1.94291
  -5  -5  -6 0.87292 0.30296
   5   5   6 0.94740 0.29838
  -6  -5  -6 173.293 3.58668
   6   5   6 177.025 3.80774
  -7  -5  -6 144.141 2.86339
   7   5   6 145.708 3.21131
  -8  -5  -6 16.0352 0.72303
   8   5   6 16.7710 0.80471
  -9  -5  -6 8.52758 0.52019
   9   5   6 7.52811 0.50355
 -10  -5  -6 6.87120 0.48208
  10   5   6 6.92785 0.62796
 -11  -5  -6 0.60572 0.46666
  11   5   6 0.14427 0.58558
 -12  -5  -6 1.34955 0.61751
  12   5   6 2.41091 0.63418
 -13  -5  -6 1.62433 0.54580
  13   5   6 0.23889 1.00192
 -14  -5  -6 0.77911 1.15706
  14   5   6 2.76070 2.37383
  10  -6  -6 30.4679 3.08738
   9  -6  -6 30.1724 2.16477
   8  -6  -6 8.59150 0.67943
   7  -6  -6 23.9604 1.01876
   6  -6  -6 187.373 4.67270
  -6   6   6 191.724 6.94329
   5  -6  -6 69.8044 1.59391
  -5   6   6 68.2888 2.67269
   4  -6  -6 2.75235 0.30468
  -4   6   6 3.07531 0.54987
   3  -6  -6 6.50398 0.34592
  -3   6   6 6.15001 0.64725
   2  -6  -6 13.1606 0.44965
  -2   6   6 13.3671 1.13369
   1  -6  -6 35.8535 0.87882
  -1   6   6 37.7397 1.71937
   0  -6  -6 14.8648 0.84945
   0   6   6 13.9112 1.16995
  -1  -6  -6 40.3768 1.31582
   1   6   6 41.0372 1.60105
  -2  -6  -6 90.3041 2.40704
   2   6   6 94.0023 2.99442
  -3  -6  -6 828.450 17.3901
   3   6   6 822.174 18.8353
  -4  -6  -6 303.626 7.66934
   4   6   6 308.963 6.48014
  -5  -6  -6 0.40606 0.41853
   5   6   6 0.18288 0.32682
  -6  -6  -6 34.1731 1.34913
   6   6   6 33.9928 1.04975
  -7  -6  -6 20.5564 0.87187
   7   6   6 21.3825 0.89910
  -8  -6  -6 33.5329 1.06995
   8   6   6 33.6918 1.10879
  -9  -6  -6 9.07705 0.50031
   9   6   6 9.30408 0.65429
 -10  -6  -6 0.30416 0.39758
  10   6   6 0.00000 0.51967
 -11  -6  -6 23.6528 0.98021
  11   6   6 23.5632 1.54626
 -12  -6  -6 58.1446 1.90370
  12   6   6 56.7233 2.24484
 -13  -6  -6 13.0415 1.41637
  13   6   6 13.0109 1.09577
  10  -7  -6 64.9147 4.79520
   9  -7  -6 31.2693 2.02317
   8  -7  -6 0.56206 0.57456
   7  -7  -6 2.33293 0.85557
   6  -7  -6 10.7934 0.80241
  -6   7   6 12.0257 1.32047
   5  -7  -6 5.85918 1.45436
  -5   7   6 0.00000 0.76479
   4  -7  -6 13.8409 0.83235
  -4   7   6 16.0195 1.24898
   3  -7  -6 7.83257 0.42148
  -3   7   6 5.89826 0.69104
   2  -7  -6 7.38176 0.30881
  -2   7   6 7.75925 0.75490
   1  -7  -6 62.9107 1.54927
  -1   7   6 68.1006 2.60632
   0  -7  -6 263.985 5.73838
   0   7   6 265.073 8.36795
  -1  -7  -6 0.14169 0.42712
   1   7   6 0.16837 0.42178
  -2  -7  -6 5.10034 0.49205
   2   7   6 5.01693 0.49651
  -3  -7  -6 208.630 5.04535
   3   7   6 214.621 5.59234
  -4  -7  -6 60.5278 1.79989
   4   7   6 60.1439 1.64530
  -5  -7  -6 207.398 5.22002
   5   7   6 202.273 4.44452
  -6  -7  -6 85.8543 2.54877
   6   7   6 89.2974 2.07792
  -7  -7  -6 46.2919 1.42057
   7   7   6 46.7228 1.31070
  -8  -7  -6 31.6944 1.07236
   8   7   6 30.6988 1.32029
  -9  -7  -6 7.98524 0.50286
   9   7   6 8.45477 0.66260
 -10  -7  -6 11.9726 0.72237
  10   7   6 12.1180 0.77993
 -11  -7  -6 27.6904 1.29780
  11   7   6 30.4263 1.48962
 -12  -7  -6 46.4652 1.66732
  12   7   6 50.8560 2.13742
 -13  -7  -6 32.3686 2.53615
  13   7   6 29.9813 1.95445
   9  -8  -6 1.74806 1.04147
   8  -8  -6 29.6389 2.07535
   7  -8  -6 13.8277 1.02743
  -7   8   6 13.4752 1.38427
   6  -8  -6 7.18795 1.00190
  -6   8   6 9.05314 1.21452
   5  -8  -6 101.917 3.75645
  -5   8   6 101.223 5.74122
   4  -8  -6 236.347 6.34153
  -4   8   6 230.876 10.3721
   3  -8  -6 46.0819 1.59178
  -3   8   6 46.8734 2.59506
   2  -8  -6 14.0247 0.80068
  -2   8   6 16.3149 1.44030
   1  -8  -6 9.96051 0.56532
  -1   8   6 9.97878 1.00980
   0  -8  -6 0.32264 0.38093
   0   8   6 0.07380 0.63843
  -1  -8  -6 64.4629 1.76925
   1   8   6 65.0558 1.96049
  -2  -8  -6 64.1099 1.76135
   2   8   6 65.6313 2.01943
  -3  -8  -6 0.68257 0.46180
   3   8   6 0.97621 0.49536
  -4  -8  -6 3.10931 0.52042
   4   8   6 3.96277 0.55309
  -5  -8  -6 10.2082 0.66918
   5   8   6 7.94241 0.38975
  -6  -8  -6 3.47813 0.55773
   6   8   6 4.24397 0.34653
  -7  -8  -6 0.47779 0.60658
   7   8   6 1.07385 0.45793
  -8  -8  -6 159.611 4.68083
   8   8   6 158.070 4.34776
  -9  -8  -6 84.7623 2.39603
   9   8   6 82.7366 2.54464
 -10  -8  -6 5.19217 0.55309
  10   8   6 4.55771 0.66106
 -11  -8  -6 3.19880 0.52207
  11   8   6 3.38415 0.70698
 -12  -8  -6 0.27165 0.63370
  12   8   6 0.75551 0.71332
 -13  -8  -6 0.86444 1.20489
  13   8   6 1.02384 0.78734
   8  -9  -6 0.70658 1.18596
   7  -9  -6 12.5446 1.24200
  -7   9   6 14.7045 1.54542
   6  -9  -6 32.0874 2.25285
  -6   9   6 32.0915 2.79967
   5  -9  -6 308.757 13.0949
  -5   9   6 334.238 17.4866
   4  -9  -6 153.260 6.72732
  -4   9   6 167.222 11.4499
   3  -9  -6 0.00000 0.42660
  -3   9   6 4.98295 3.95256
   2  -9  -6 22.7907 1.45567
  -2   9   6 10.5647 3.65185
   1  -9  -6 89.7316 4.36288
  -1   9   6 94.0073 5.15401
   0  -9  -6 4.29049 0.59226
   0   9   6 4.87111 0.81925
  -1  -9  -6 18.6425 0.85170
   1   9   6 17.1468 1.31861
  -2  -9  -6 2.95628 0.44294
   2   9   6 2.18486 0.54865
  -3  -9  -6 4.45758 0.48014
   3   9   6 3.60736 0.57239
  -4  -9  -6 202.122 5.51065
   4   9   6 187.781 7.50525
  -5  -9  -6 173.549 4.79387
   5   9   6 154.881 4.32152
  -6  -9  -6 47.4705 1.89794
   6   9   6 48.3810 1.22665
  -7  -9  -6 30.7907 2.03967
   7   9   6 33.0296 1.04550
  -8  -9  -6 46.3899 1.80370
   8   9   6 42.8907 1.43565
  -9  -9  -6 12.7662 0.71278
   9   9   6 12.4693 0.72896
 -10  -9  -6 25.5725 1.22178
  10   9   6 23.5507 1.39261
 -11  -9  -6 12.4488 0.85009
  11   9   6 10.3109 0.85257
 -12  -9  -6 1.28535 1.39809
  12   9   6 4.52996 0.82859
   7 -10  -6 0.34444 1.06589
  -7  10   6 3.68249 1.18866
   6 -10  -6 0.00000 1.85686
  -6  10   6 1.49345 1.10971
   5 -10  -6 9.99804 1.93289
  -5  10   6 0.00000 3.91521
   4 -10  -6 14.5691 3.43110
  -4  10   6 2.06589 3.27886
   3 -10  -6 78.2891 6.15275
  -3  10   6 84.3492 5.51158
   2 -10  -6 149.052 5.58257
  -2  10   6 147.221 7.58520
   1 -10  -6 20.1536 3.81946
  -1  10   6 10.5365 4.01568
   0 -10  -6 96.1615 6.30572
   0  10   6 122.008 7.76211
  -1 -10  -6 45.8500 4.22542
   1  10   6 37.0701 2.70112
  -2 -10  -6 4.85547 1.13980
   2  10   6 3.82976 0.92723
  -3 -10  -6 37.6263 1.48122
   3  10   6 38.3968 2.26646
  -4 -10  -6 81.0069 2.31230
   4  10   6 77.5786 3.58385
  -5 -10  -6 17.3889 1.07324
   5  10   6 12.5273 1.19225
  -6 -10  -6 0.36542 0.53642
   6  10   6 0.00000 0.30438
  -7 -10  -6 35.2297 1.47914
   7  10   6 35.2567 1.05346
  -8 -10  -6 1.19548 0.58068
   8  10   6 0.87481 0.40968
  -9 -10  -6 4.92902 0.66117
   9  10   6 4.54991 0.59139
 -10 -10  -6 1.91219 0.60626
  10  10   6 0.85618 0.67156
 -11 -10  -6 22.3782 1.85102
  11  10   6 10.9648 0.90099
 -12 -10  -6 0.50221 1.42386
  12  10   6 0.53182 0.78916
   6 -11  -6 18.4834 1.83769
  -6  11   6 17.0304 1.88797
   5 -11  -6 7.83195 2.55454
  -5  11   6 3.07715 2.89461
   4 -11  -6 10.5472 2.89569
  -4  11   6 15.1235 3.66578
   3 -11  -6 1.65375 3.68494
  -3  11   6 4.38432 3.59024
  -2  11   6 7.64289 4.98485
  -1  11   6 47.4511 4.42968
   0 -11  -6 245.086 25.2538
   0  11   6 254.886 25.4401
  -1 -11  -6 49.1109 9.21405
   1  11   6 115.461 8.73868
  -2 -11  -6 3.53617 3.09361
   2  11   6 0.00000 1.12734
  -3 -11  -6 16.7777 2.12940
   3  11   6 12.3286 1.25714
  -4 -11  -6 18.3067 1.61306
   4  11   6 11.4595 1.32239
  -5 -11  -6 21.7776 1.96318
   5  11   6 21.4880 2.08575
  -6 -11  -6 1.28180 0.61550
   6  11   6 1.09530 0.97027
  -7 -11  -6 17.6522 1.20574
   7  11   6 16.9387 0.74064
  -8 -11  -6 10.1677 1.04913
   8  11   6 11.5315 0.72368
  -9 -11  -6 162.209 4.88162
   9  11   6 150.989 4.39618
 -10 -11  -6 43.8836 1.77644
  10  11   6 38.9125 1.77458
 -11 -11  -6 0.56898 1.74113
  11  11   6 0.70063 0.74384
   5 -12  -6 16.8259 2.52429
  -5  12   6 15.1818 2.00674
   4 -12  -6 45.2832 6.27369
  -4  12   6 31.9007 7.74607
   3 -12  -6 54.8475 5.77346
  -3  12   6 42.1793 8.45381
   2 -12  -6 0.00000 4.64896
  -2  12   6 0.00000 6.10913
   1 -12  -6 3.37084 3.76946
  -1  12   6 7.09203 6.80328
   0 -12  -6 52.1193 5.57285
   0  12   6 24.8426 20.4550
   1  12   6 0.00000 14.7955
  -4 -12  -6 12.1136 1.76722
   4  12   6 12.4226 1.49809
  -5 -12  -6 106.720 4.17804
   5  12   6 86.0798 4.31641
  -6 -12  -6 12.1675 1.29649
   6  12   6 9.27923 1.29543
  -7 -12  -6 12.1026 1.34232
   7  12   6 10.4583 1.32499
  -8 -12  -6 121.067 4.99221
   8  12   6 109.884 3.31855
  -9 -12  -6 66.2892 3.43000
   9  12   6 57.8589 2.46055
 -10 -12  -6 23.4856 1.36938
  10  12   6 17.6794 1.32038
   3 -13  -6 4.98695 4.12335
  -3  13   6 5.25903 4.38717
   2 -13  -6 0.00000 4.12871
  -2  13   6 0.00000 4.06925
   1 -13  -6 23.2645 4.86120
  -1  13   6 21.3690 4.97601
   0 -13  -6 11.8252 3.96419
   0  13   6 10.0474 4.17315
  -1 -13  -6 0.00000 4.61514
   1  13   6 0.00000 5.05874
  -2 -13  -6 0.00000 3.80278
   2  13   6 0.28980 3.64697
  -3 -13  -6 5.38261 3.49982
   3  13   6 0.00000 3.77619
  -4 -13  -6 7.09259 1.59986
   4  13   6 6.32576 1.53733
  -5 -13  -6 45.2031 3.43586
   5  13   6 37.5917 2.86778
  -6 -13  -6 17.7335 1.54875
   6  13   6 16.1015 1.56351
  -7 -13  -6 4.47413 1.25689
   7  13   6 4.43299 1.25822
  -8 -13  -6 0.89723 1.20219
   8  13   6 1.43470 1.20532
  -9 -13  -6 1.22801 1.12415
   9  13   6 1.82190 1.25295
   1 -14  -6 8.82421 3.52000
  -1  14   6 1.93244 3.27303
   0 -14  -6 14.9992 4.58475
   0  14   6 25.0277 4.60083
  -1 -14  -6 118.192 10.3543
   1  14   6 118.599 10.3675
  -2 -14  -6 73.2152 6.43346
   2  14   6 62.0892 6.59091
  -3 -14  -6 5.96356 4.38293
   3  14   6 7.31519 3.95874
  -4 -14  -6 4.52394 3.81468
   4  14   6 0.00000 4.03978
  -5 -14  -6 5.07560 1.62559
   5  14   6 1.37842 1.64961
  -6 -14  -6 1.22336 1.28373
   6  14   6 0.31040 1.18121
  -7 -14  -6 4.90691 1.33449
   7  14   6 5.05520 1.35576
   5  13  -7 4.26620 0.81132
  -5 -13   7 4.19959 1.02931
   4  13  -7 35.5218 1.74959
  -4 -13   7 35.6186 2.15131
   3  13  -7 1.16082 0.84825
  -3 -13   7 0.79989 0.69783
   2  13  -7 24.8695 1.50569
  -2 -13   7 24.6259 1.60421
   1  13  -7 4.74097 0.91169
  -1 -13   7 4.55367 0.89545
   0  13  -7 0.75291 0.85719
   0 -13   7 0.00000 1.86349
  -1  13  -7 2.08069 0.89398
   1 -13   7 2.88998 2.16055
   8  12  -7 10.7804 4.86091
   7  12  -7 0.00000 4.79148
  -7 -12   7 1.52766 3.82369
   6  12  -7 7.43600 0.82537
  -6 -12   7 8.10548 1.08058
   5  12  -7 8.98917 0.94358
  -5 -12   7 9.56006 1.03288
   4  12  -7 10.3815 0.86093
  -4 -12   7 12.2235 1.19933
   3  12  -7 1.60028 0.73798
  -3 -12   7 1.13968 0.58822
   2  12  -7 34.6013 1.78492
  -2 -12   7 32.8701 1.64468
   1  12  -7 69.8261 2.51417
  -1 -12   7 69.9571 2.27267
   0  12  -7 6.59445 0.89528
   0 -12   7 6.82649 0.66106
  -1  12  -7 2.47932 0.85296
   1 -12   7 3.96893 0.85629
  -2  12  -7 25.9065 1.67212
   2 -12   7 19.3783 1.65855
  -3  12  -7 5.78697 1.03070
   3 -12   7 7.07716 2.51033
   9  11  -7 3.20494 4.02111
  -9 -11   7 2.31603 3.51949
   8  11  -7 3.73630 4.13112
  -8 -11   7 6.85895 3.47737
   7  11  -7 0.00000 4.14320
  -7 -11   7 1.46021 3.16638
   6  11  -7 5.69621 4.29873
  -6 -11   7 6.45385 3.12933
   5  11  -7 69.7478 2.68008
  -5 -11   7 70.3158 3.08785
   4  11  -7 6.96779 0.64336
  -4 -11   7 9.49041 0.85181
   3  11  -7 1.49700 0.47398
  -3 -11   7 2.18258 0.56766
   2  11  -7 47.8634 1.97763
  -2 -11   7 48.3331 1.88388
   1  11  -7 56.7525 2.16655
  -1 -11   7 55.5008 2.06869
   0  11  -7 1.75401 0.75634
   0 -11   7 1.92268 0.50734
  -1  11  -7 22.3687 1.37449
   1 -11   7 17.5551 1.00059
  -2  11  -7 1.91534 0.81413
   2 -11   7 1.51077 0.46571
  -3  11  -7 1.13800 0.89086
   3 -11   7 1.30418 0.69034
  -4  11  -7 4.69557 0.95673
   4 -11   7 4.35765 0.81929
  -5  11  -7 1.04527 1.06585
   5 -11   7 0.78799 2.04779
  10  10  -7 1.12504 3.41367
   9  10  -7 0.00000 3.42389
   8  10  -7 8.65503 3.85105
  -8 -10   7 11.2324 3.18919
   7  10  -7 4.50911 3.78684
  -7 -10   7 6.57774 2.87842
   6  10  -7 87.1522 9.72121
  -6 -10   7 100.696 9.77863
   5  10  -7 189.532 7.11599
  -5 -10   7 212.942 12.2047
   4  10  -7 14.4471 1.08396
  -4 -10   7 15.9017 0.94694
   3  10  -7 50.5079 1.46898
  -3 -10   7 51.1392 1.40966
   2  10  -7 3.07446 0.52578
  -2 -10   7 3.98289 0.50265
   1  10  -7 1.29017 0.66643
  -1 -10   7 0.72909 0.42936
   0  10  -7 5.21356 0.75712
   0 -10   7 5.77584 0.51339
  -1  10  -7 4.64145 0.77996
   1 -10   7 5.88037 0.58562
  -2  10  -7 2.50512 0.85798
   2 -10   7 2.88840 0.38967
  -3  10  -7 8.40391 1.05931
   3 -10   7 9.11532 0.76718
  -4  10  -7 30.2285 2.07281
   4 -10   7 26.0283 1.26390
  -5  10  -7 23.5886 1.98465
   5 -10   7 20.4465 1.82076
  -6  10  -7 1.95064 1.03748
   6 -10   7 3.11257 0.95675
  11   9  -7 11.2378 2.19224
 -11  -9   7 11.3566 3.28887
  10   9  -7 22.7395 3.93458
 -10  -9   7 22.2622 3.76218
  -8  -9   7 21.3735 3.48783
   7   9  -7 14.3142 3.80700
  -7  -9   7 15.5159 2.89227
   6   9  -7 13.6435 2.00792
  -6  -9   7 14.9284 2.81615
   5   9  -7 134.813 6.19892
  -5  -9   7 133.560 13.4342
   4   9  -7 17.9075 1.06653
  -4  -9   7 17.8055 1.81469
   3   9  -7 28.6407 1.15456
  -3  -9   7 28.7457 0.98851
   2   9  -7 11.7205 0.60903
  -2  -9   7 12.9724 0.66601
   1   9  -7 12.0188 0.84917
  -1  -9   7 12.0570 0.63305
   0   9  -7 126.373 3.49459
   0  -9   7 125.473 3.52314
  -1   9  -7 8.35812 0.77198
   1  -9   7 8.61504 0.59885
  -2   9  -7 3.16292 0.76290
   2  -9   7 2.72538 0.29847
  -3   9  -7 42.4328 2.14113
   3  -9   7 39.3439 1.13566
  -4   9  -7 30.5599 2.35945
   4  -9   7 25.9388 1.22719
  -5   9  -7 2.47747 1.21828
   5  -9   7 0.28942 0.74509
  -6   9  -7 11.7740 3.11321
   6  -9   7 3.55317 0.88772
  -7   9  -7 11.3863 1.52117
   7  -9   7 10.2584 1.22775
  -8   9  -7 3.37518 0.97660
   8  -9   7 3.48493 1.94885
  11   8  -7 4.77872 3.85182
 -11  -8   7 5.66525 2.95616
   9   8  -7 42.3923 5.39112
  -9  -8   7 47.1438 5.32067
   8   8  -7 0.00000 2.69093
   7   8  -7 53.4632 3.66893
  -7  -8   7 57.8807 6.04143
   6   8  -7 2.93633 1.00599
  -6  -8   7 0.83517 2.03601
   5   8  -7 20.0101 1.44696
  -5  -8   7 18.3232 2.91094
   4   8  -7 27.5369 1.18656
  -4  -8   7 27.4918 2.06748
   3   8  -7 3.10579 0.52084
  -3  -8   7 3.86753 0.68001
   2   8  -7 15.6931 0.69959
  -2  -8   7 16.8410 0.69003
   1   8  -7 506.328 11.6955
  -1  -8   7 504.913 9.81792
   0   8  -7 124.666 3.30639
   0  -8   7 120.914 2.64796
  -1   8  -7 1.14223 0.58213
   1  -8   7 0.72889 0.31259
  -2   8  -7 22.0450 1.22995
   2  -8   7 18.8742 0.83456
  -3   8  -7 2.44235 0.69960
   3  -8   7 2.10143 0.30457
  -4   8  -7 37.5425 2.02872
   4  -8   7 31.8152 0.97694
  -5   8  -7 0.47934 2.96931
   5  -8   7 3.53529 0.53150
  -6   8  -7 2.81619 2.39342
   6  -8   7 0.00000 0.74046
  -7   8  -7 0.49719 2.06853
   7  -8   7 4.76975 1.83612
  -8   8  -7 0.00000 2.41423
   8  -8   7 0.00000 4.26428
  -9   8  -7 10.3992 1.70539
   9  -8   7 7.80227 1.20517
  12   7  -7 11.1568 2.46260
  11   7  -7 9.97997 2.23106
  10   7  -7 28.6272 4.19931
   9   7  -7 2.75200 2.44702
   8   7  -7 15.6586 2.88868
   7   7  -7 31.6040 1.72973
   6   7  -7 4.53263 0.89018
  -6  -7   7 6.61334 2.03319
   5   7  -7 139.939 6.06958
  -5  -7   7 141.346 10.8185
   4   7  -7 39.9398 1.99540
  -4  -7   7 34.3960 2.45941
   3   7  -7 20.9505 0.95158
  -3  -7   7 20.8496 1.65621
   2   7  -7 81.5301 1.80386
  -2  -7   7 81.5540 2.17093
   1   7  -7 15.4010 0.84944
  -1  -7   7 13.5158 0.62124
   0   7  -7 27.5918 1.00243
   0  -7   7 26.8737 0.82507
  -1   7  -7 2.96525 0.43138
   1  -7   7 3.03772 0.33167
  -2   7  -7 199.479 4.45352
   2  -7   7 188.044 4.00091
  -3   7  -7 76.2534 2.21774
   3  -7   7 69.1213 2.23291
  -4   7  -7 39.8799 2.02258
   4  -7   7 36.2889 1.01663
  -5   7  -7 78.7465 3.41586
   5  -7   7 74.1874 2.06586
  -6   7  -7 2.07480 2.10706
   6  -7   7 2.49196 0.52063
  -7   7  -7 14.4071 2.52781
   7  -7   7 11.4021 2.16428
  -8   7  -7 41.5593 2.61796
   8  -7   7 43.5375 2.61739
  -9   7  -7 46.7804 4.23379
   9  -7   7 46.2341 2.83395
 -10   7  -7 0.05001 1.42818
  10  -7   7 0.44205 1.92370
  12   6  -7 3.39977 2.36767
  11   6  -7 14.5848 2.31231
  10   6  -7 2.05658 2.61259
   9   6  -7 46.9899 5.52639
   8   6  -7 151.590 15.2861
   7   6  -7 37.3616 1.92209
  -7  -6   7 40.6181 15.5457
   6   6  -7 44.6509 2.20789
  -6  -6   7 38.8204 15.3816
   5   6  -7 72.9866 3.32038
  -5  -6   7 73.1709 6.22030
   4   6  -7 69.7315 3.24880
  -4  -6   7 69.4164 5.94746
   3   6  -7 144.873 5.37477
  -3  -6   7 145.096 7.49329
   2   6  -7 16.8226 0.65034
  -2  -6   7 15.3290 1.03264
   1   6  -7 3.55254 0.27915
  -1  -6   7 3.27272 0.30563
   0   6  -7 26.4205 0.93175
   0  -6   7 25.2177 0.88275
  -1   6  -7 6.30816 0.47446
   1  -6   7 5.03963 0.55803
  -2   6  -7 1.81394 0.40058
   2  -6   7 0.85024 0.48839
  -3   6  -7 1.36095 0.41888
   3  -6   7 1.18633 0.23370
  -4   6  -7 208.972 5.18291
   4  -6   7 197.987 5.64524
  -5   6  -7 254.771 6.70664
   5  -6   7 240.170 5.06662
  -6   6  -7 21.1889 1.96493
   6  -6   7 18.2543 1.29379
  -7   6  -7 4.71957 2.25819
   7  -6   7 5.59338 1.69024
  -8   6  -7 0.00000 2.51346
   8  -6   7 0.00000 2.37502
  -9   6  -7 26.6867 2.21479
   9  -6   7 25.5009 2.72554
 -10   6  -7 9.77582 5.72122
  10  -6   7 8.91629 2.56674
  12   5  -7 5.65125 2.32479
  11   5  -7 1.60427 2.03672
  10   5  -7 0.58642 2.60561
   9   5  -7 124.283 12.6588
   8   5  -7 185.981 10.9663
   7   5  -7 48.5476 2.34615
  -7  -5   7 40.4338 13.5430
   6   5  -7 31.4627 1.66107
  -6  -5   7 34.8239 13.2729
   5   5  -7 46.7643 1.92810
  -5  -5   7 37.7847 13.6195
   4   5  -7 10.7729 1.03041
  -4  -5   7 12.6541 11.5953
   3   5  -7 10.0426 0.80414
  -3  -5   7 11.9237 11.9818
   2   5  -7 13.8815 0.89208
  -2  -5   7 15.4775 2.15329
   1   5  -7 1.47468 0.20037
  -1  -5   7 1.52425 0.27963
   0   5  -7 78.7430 1.80418
   0  -5   7 77.1655 2.23086
  -1   5  -7 51.1916 1.30079
   1  -5   7 50.0095 1.58011
  -2   5  -7 5.72495 0.42025
   2  -5   7 5.96940 0.53652
  -3   5  -7 22.9072 0.93318
   3  -5   7 23.1417 1.16439
  -4   5  -7 6.97294 0.93334
   4  -5   7 7.76366 0.67225
  -5   5  -7 43.2596 1.99331
   5  -5   7 35.8241 1.32026
  -6   5  -7 0.85305 1.67159
   6  -5   7 0.62823 0.58756
  -7   5  -7 3.67023 2.34373
   7  -5   7 11.5516 2.83081
  -8   5  -7 0.00000 1.58657
   8  -5   7 17.3878 2.81708
  -9   5  -7 14.5816 3.10343
   9  -5   7 14.1354 4.24017
 -10   5  -7 25.6496 3.18287
  10  -5   7 37.8512 5.23051
 -11   5  -7 0.00061 7.48024
  11  -5   7 10.6671 4.58963
  12   4  -7 100.869 6.60372
  11   4  -7 15.9248 2.33835
  10   4  -7 10.5752 2.85353
   9   4  -7 23.7916 3.45702
  -9  -4   7 14.2000 14.1590
   8   4  -7 57.1885 3.70191
  -8  -4   7 58.3095 14.9082
   7   4  -7 61.8136 2.92915
   6   4  -7 72.4553 3.35991
  -6  -4   7 69.5073 15.3325
   5   4  -7 78.4970 3.11292
  -5  -4   7 77.4854 15.3124
   4   4  -7 32.2643 1.70433
  -4  -4   7 29.6379 10.9783
   3   4  -7 217.469 7.82393
  -3  -4   7 221.006 32.0475
   2   4  -7 46.9873 1.38946
  -2  -4   7 54.5530 13.1521
   1   4  -7 0.29396 0.15842
  -1  -4   7 1.25001 0.43828
   0   4  -7 11.7011 0.52401
   0  -4   7 11.4087 0.63027
  -1   4  -7 87.9318 1.95302
   1  -4   7 89.9734 2.39313
  -2   4  -7 1.66792 0.33000
   2  -4   7 1.66472 0.38468
  -3   4  -7 29.9363 0.94923
   3  -4   7 27.7392 1.15881
  -4   4  -7 34.4094 1.06546
   4  -4   7 34.0570 0.95153
  -5   4  -7 0.52367 0.36148
   5  -4   7 0.44477 0.40692
  -6   4  -7 37.8085 2.30622
   6  -4   7 48.6966 4.42928
  -7   4  -7 5.72438 2.04419
   7  -4   7 8.08365 3.77861
  -8   4  -7 13.5754 1.49078
   8  -4   7 14.7596 2.02789
  -9   4  -7 19.7610 1.77540
   9  -4   7 33.0880 4.62962
 -10   4  -7 36.3665 3.78237
  10  -4   7 44.2238 4.81707
 -11   4  -7 21.1633 4.52830
  11  -4   7 24.4337 4.93879
  13   3  -7 28.5798 7.08859
  12   3  -7 34.9616 1.71227
  11   3  -7 0.00000 2.42835
  10   3  -7 32.4891 4.16147
   9   3  -7 9.05735 1.03776
  -9  -3   7 9.20721 13.2680
   8   3  -7 74.7678 3.48034
  -8  -3   7 71.5373 8.85971
   7   3  -7 78.3096 3.58124
  -7  -3   7 68.1997 13.7771
   6   3  -7 11.8745 0.95879
   5   3  -7 77.4170 3.63418
  -5  -3   7 86.6141 14.4117
   4   3  -7 473.130 19.2913
  -4  -3   7 484.893 64.3923
   3   3  -7 505.217 17.9783
  -3  -3   7 534.581 68.9613
   2   3  -7 58.1652 2.26701
  -2  -3   7 57.7655 12.1450
   1   3  -7 8.57849 0.33593
  -1  -3   7 4.10936 8.94902
   0   3  -7 1.58544 0.27560
   0  -3   7 2.12961 0.34000
  -1   3  -7 2.21332 0.30257
   1  -3   7 1.94259 0.35887
  -2   3  -7 19.4341 0.72858
   2  -3   7 18.7447 0.88981
  -3   3  -7 13.5852 0.64420
   3  -3   7 14.4394 0.85416
  -4   3  -7 0.53569 0.31000
   4  -3   7 0.59018 0.19764
  -5   3  -7 126.883 2.37604
   5  -3   7 123.739 2.68958
  -6   3  -7 479.819 9.49146
   6  -3   7 483.525 10.0936
  -7   3  -7 119.589 4.23535
   7  -3   7 120.544 6.47447
  -8   3  -7 0.00001 1.27342
   8  -3   7 0.00000 1.85001
  -9   3  -7 3.49314 1.45071
   9  -3   7 0.00000 2.09526
 -10   3  -7 25.8844 2.49256
  10  -3   7 26.0481 6.30985
  11  -3   7 0.00000 4.30343
 -12   3  -7 7.01822 4.50251
  12  -3   7 4.77303 4.75018
  13   2  -7 5.35537 2.13370
  12   2  -7 2.89785 0.59519
  11   2  -7 7.00425 0.69867
  10   2  -7 6.93895 0.38907
   9   2  -7 1.40821 0.26868
  -9  -2   7 5.30974 12.2228
   8   2  -7 24.2088 1.16926
  -8  -2   7 27.0725 4.48481
   7   2  -7 92.2640 2.87659
  -7  -2   7 83.3861 14.9108
   6   2  -7 13.0445 1.03945
   5   2  -7 110.813 5.02879
   4   2  -7 10.4103 0.96146
  -4  -2   7 8.00609 5.71260
   3   2  -7 125.739 4.54286
   2   2  -7 65.4269 2.86262
  -2  -2   7 64.7954 11.5897
   1   2  -7 1.69058 0.19805
  -1  -2   7 1.37805 0.50001
   0   2  -7 8.15098 0.33853
   0  -2   7 8.07816 0.70254
  -1   2  -7 0.41736 0.31577
   1  -2   7 0.66307 0.36189
  -2   2  -7 81.0633 1.94367
   2  -2   7 81.4243 2.23449
  -3   2  -7 16.9757 0.68295
   3  -2   7 17.2649 0.86068
  -4   2  -7 18.0511 0.72728
   4  -2   7 17.1872 0.60819
  -5   2  -7 31.5116 0.97675
   5  -2   7 31.6470 0.91001
  -6   2  -7 125.534 2.70821
   6  -2   7 126.507 2.70923
  -7   2  -7 2.75211 0.46250
   7  -2   7 4.77114 0.77471
  -8   2  -7 94.1483 2.83056
   8  -2   7 91.2699 3.37958
  -9   2  -7 5.83655 1.78556
   9  -2   7 0.00098 2.73250
 -10   2  -7 1.72856 1.54252
  10  -2   7 5.71118 4.28243
 -11   2  -7 0.82019 2.37275
  11  -2   7 2.67242 4.09355
  12  -2   7 0.13294 4.72945
  12   1  -7 4.15952 0.73876
  11   1  -7 65.8062 2.40698
  10   1  -7 109.882 2.33076
 -10  -1   7 86.7613 16.1499
   9   1  -7 4.64749 0.37401
   8   1  -7 36.3969 1.03441
   7   1  -7 304.147 7.88900
   6   1  -7 0.48968 0.48981
   5   1  -7 705.886 40.7527
   3   1  -7 56.7280 2.68314
   2   1  -7 134.833 3.16008
  -2  -1   7 132.831 4.79804
   1   1  -7 87.7096 1.79052
  -1  -1   7 84.7075 2.92593
   0   1  -7 182.982 2.88018
   0  -1   7 184.312 5.77255
  -1   1  -7 761.813 14.5661
   1  -1   7 749.545 22.6327
  -2   1  -7 589.821 10.5400
   2  -1   7 577.286 19.2691
  -3   1  -7 29.8814 0.69107
   3  -1   7 30.0393 0.86160
  -4   1  -7 2.49653 0.21812
   4  -1   7 2.31486 0.24971
  -5   1  -7 2.14989 0.23933
   5  -1   7 2.31214 0.29197
  -6   1  -7 38.1982 0.90175
   6  -1   7 37.9673 1.06683
  -7   1  -7 3.50334 0.38069
   7  -1   7 2.85852 0.55459
  -8   1  -7 74.5874 2.37683
   8  -1   7 74.8195 2.55470
  -9   1  -7 0.99484 1.70829
   9  -1   7 0.66072 3.84788
 -10   1  -7 46.6225 2.22952
  10  -1   7 49.5021 2.79679
 -11   1  -7 57.3739 3.28996
  11  -1   7 64.7074 6.69093
 -12   1  -7 0.07509 4.78803
  12  -1   7 6.58639 4.43152
  13  -1   7 6.92241 4.14647
  12   0  -7 12.3084 2.01037
  11   0  -7 59.9803 2.39446
  10   0  -7 42.9530 1.12348
 -10   0   7 46.1741 9.06575
   9   0  -7 0.64145 0.30467
   8   0  -7 7.12207 0.35321
   7   0  -7 4.74680 0.33814
   6   0  -7 5.38163 0.34547
   5   0  -7 17.1060 0.83840
   4   0  -7 62.6415 1.48093
   3   0  -7 45.2104 1.11920
   2   0  -7 588.550 14.8998
  -2   0   7 564.102 30.1449
   1   0  -7 208.516 3.41045
  -1   0   7 206.948 7.29917
   0   0  -7 15.9314 0.48210
   0   0   7 15.3196 1.08307
  -1   0  -7 12.4404 0.49726
   1   0   7 11.7331 1.35683
  -2   0  -7 106.169 2.02846
   2   0   7 104.173 3.60611
  -3   0  -7 18.1083 0.52140
   3   0   7 17.7156 0.73283
  -4   0  -7 17.6205 0.55744
   4   0   7 18.8846 0.76367
  -5   0  -7 21.5383 0.62333
   5   0   7 21.6113 0.78387
  -6   0  -7 11.9405 0.49880
   6   0   7 11.6723 0.61413
  -7   0  -7 102.900 1.99404
   7   0   7 104.656 2.52668
  -8   0  -7 156.645 2.97479
   8   0   7 154.747 4.00383
  -9   0  -7 73.4773 2.33117
   9   0   7 77.8141 2.54021
 -10   0  -7 49.5237 2.11838
  10   0   7 48.2194 3.14500
 -11   0  -7 36.0189 2.77285
 -12   0  -7 0.77661 3.02808
  12   0   7 0.00000 4.89126
 -13   0  -7 25.3421 22.4517
  13   0   7 31.1605 5.56687
  12  -1  -7 0.00000 2.17701
  11  -1  -7 3.55750 1.26283
  10  -1  -7 2.03041 0.28415
 -10   1   7 0.00000 7.80760
   9  -1  -7 20.6989 0.71002
   8  -1  -7 0.10944 0.26351
   7  -1  -7 42.9298 0.87635
   6  -1  -7 97.7229 1.94097
   5  -1  -7 125.160 2.56420
   4  -1  -7 20.2014 0.69210
   3  -1  -7 21.1968 0.69577
   2  -1  -7 335.431 7.06573
   1  -1  -7 7.52834 0.36182
  -1   1   7 6.87719 0.64981
   0  -1  -7 213.190 4.22811
   0   1   7 212.945 7.16630
  -1  -1  -7 361.176 6.57215
   1   1   7 360.452 10.9013
  -2  -1  -7 1.54808 0.20234
   2   1   7 1.82761 0.29493
  -3  -1  -7 123.872 2.37851
   3   1   7 124.011 3.21545
  -4  -1  -7 12.9147 0.45418
   4   1   7 12.2594 0.70387
  -5  -1  -7 11.1552 0.45589
   5   1   7 10.6850 0.66354
  -6  -1  -7 0.42465 0.24585
   6   1   7 0.78860 0.43698
  -7  -1  -7 44.4158 1.02924
   7   1   7 45.9521 1.49888
  -8  -1  -7 66.4708 1.39131
   8   1   7 65.1917 2.02240
  -9  -1  -7 0.32057 0.38018
   9   1   7 0.44723 0.75746
 -10  -1  -7 0.89719 0.83410
  10   1   7 0.20317 0.99689
 -11  -1  -7 0.16637 0.78072
 -12  -1  -7 0.00000 3.34534
  12   1   7 0.00000 4.60524
 -13  -1  -7 0.00000 4.43521
  13   1   7 2.93512 5.30011
  12  -2  -7 7.22277 36.4082
  11  -2  -7 18.4337 2.53481
  10  -2  -7 11.7762 0.64982
   9  -2  -7 0.82347 0.27937
   8  -2  -7 12.3521 0.52358
   7  -2  -7 195.132 3.43549
   6  -2  -7 243.753 4.49972
   5  -2  -7 11.3356 0.48328
   4  -2  -7 1.53661 0.25849
   3  -2  -7 9.50475 0.46542
   2  -2  -7 14.9340 0.62254
   1  -2  -7 71.1951 1.45758
  -1   2   7 66.3497 4.03966
   0  -2  -7 40.7536 0.96489
   0   2   7 40.9389 1.26020
  -1  -2  -7 0.20151 0.20131
   1   2   7 0.21759 0.28020
  -2  -2  -7 251.179 4.61615
   2   2   7 250.120 4.95442
  -3  -2  -7 1126.40 18.9186
   3   2   7 1118.24 23.5060
  -4  -2  -7 147.173 2.65136
   4   2   7 149.110 3.06861
  -5  -2  -7 14.5370 0.53806
   5   2   7 14.3609 0.66882
  -6  -2  -7 17.9124 0.60927
   6   2   7 17.1502 0.74303
  -7  -2  -7 3.45211 0.30659
   7   2   7 3.68115 0.44029
  -8  -2  -7 8.23136 0.42392
   8   2   7 10.1728 0.63406
  -9  -2  -7 20.1115 0.76156
   9   2   7 22.1036 1.16263
 -10  -2  -7 1.96127 0.43638
  10   2   7 2.92274 0.81112
 -11  -2  -7 19.7918 1.12710
  11   2   7 22.0649 2.29870
 -12  -2  -7 21.6042 1.71191
  12   2   7 28.8190 3.09723
 -13  -2  -7 27.5593 2.79368
  13   2   7 42.1974 8.95090
  12  -3  -7 1.91138 1.63791
  10  -3  -7 64.6969 2.17658
   9  -3  -7 34.2837 0.91865
   8  -3  -7 1.87215 0.33379
   7  -3  -7 1.00123 0.34501
   6  -3  -7 0.21266 0.26188
   5  -3  -7 24.1505 0.71799
   4  -3  -7 48.5207 1.05443
   3  -3  -7 117.605 2.38061
  -3   3   7 111.906 6.34746
   2  -3  -7 171.300 3.22454
  -2   3   7 173.235 6.41765
   1  -3  -7 781.867 14.0673
  -1   3   7 755.024 28.3536
   0  -3  -7 49.5053 1.09023
   0   3   7 44.1805 1.67686
  -1  -3  -7 23.9540 0.65868
   1   3   7 23.1484 0.78700
  -2  -3  -7 205.430 4.00882
   2   3   7 204.075 4.36111
  -3  -3  -7 177.228 3.59977
   3   3   7 175.415 3.78883
  -4  -3  -7 47.8399 0.99031
   4   3   7 46.3156 1.19206
  -5  -3  -7 128.310 2.34356
   5   3   7 128.546 2.72722
  -6  -3  -7 159.225 2.89371
   6   3   7 160.472 3.35038
  -7  -3  -7 1.43344 0.28857
   7   3   7 1.52600 0.36249
  -8  -3  -7 63.0447 1.34615
   8   3   7 63.1573 1.58464
  -9  -3  -7 8.83448 0.44069
   9   3   7 8.97078 0.66914
 -10  -3  -7 0.68181 0.41764
  10   3   7 0.34695 0.62239
 -11  -3  -7 25.1424 1.06651
  11   3   7 25.8466 2.68304
 -12  -3  -7 34.0128 1.51017
 -13  -3  -7 5.39127 1.14204
  13   3   7 6.47050 6.35521
  11  -4  -7 11.1523 1.41604
  10  -4  -7 21.6694 2.30982
   9  -4  -7 0.56334 0.39303
   8  -4  -7 59.3705 1.82877
   7  -4  -7 80.9398 1.89375
  -7   4   7 72.2411 12.8798
   6  -4  -7 62.6198 1.51207
  -6   4   7 54.3235 10.0036
   5  -4  -7 54.2655 1.10999
  -5   4   7 58.0324 7.41657
   4  -4  -7 0.08214 0.23569
  -4   4   7 0.13369 0.50399
   3  -4  -7 11.2810 0.46384
  -3   4   7 12.2566 1.09892
   2  -4  -7 292.789 4.97060
  -2   4   7 295.514 10.7981
   1  -4  -7 520.927 9.20418
  -1   4   7 519.229 19.0242
   0  -4  -7 0.65466 0.19991
   0   4   7 0.53751 0.48470
  -1  -4  -7 0.23348 0.19559
   1   4   7 0.28184 0.25070
  -2  -4  -7 2.86676 0.24014
   2   4   7 2.99778 0.25429
  -3  -4  -7 50.0814 1.16178
   3   4   7 48.2270 1.21547
  -4  -4  -7 66.6169 1.51164
   4   4   7 66.3714 1.57603
  -5  -4  -7 74.2320 1.48047
   5   4   7 75.3462 1.76285
  -6  -4  -7 20.7679 0.68147
   6   4   7 20.5148 0.83872
  -7  -4  -7 64.9521 1.37893
   7   4   7 67.1908 1.75202
  -8  -4  -7 141.633 2.65764
   8   4   7 142.626 3.26035
  -9  -4  -7 21.1466 0.80472
   9   4   7 20.5187 1.07315
 -10  -4  -7 1.27312 0.42940
  10   4   7 1.41309 0.65137
 -11  -4  -7 4.22562 0.49427
  11   4   7 2.81992 1.18003
 -12  -4  -7 1.02087 0.57505
 -13  -4  -7 3.51613 0.66944
  13   4   7 0.00000 6.56795
  11  -5  -7 3.84010 1.46212
  10  -5  -7 0.42323 1.11942
   9  -5  -7 3.03229 1.54107
   8  -5  -7 5.18689 0.76188
   7  -5  -7 0.00000 0.73114
   6  -5  -7 20.0476 0.98125
  -6   5   7 18.2497 4.10008
   5  -5  -7 163.147 2.87446
  -5   5   7 165.287 5.27048
   4  -5  -7 18.6274 0.58311
  -4   5   7 19.9309 1.27953
   3  -5  -7 1.46669 0.22381
  -3   5   7 1.41788 0.55200
   2  -5  -7 29.2823 0.75864
  -2   5   7 30.0929 1.57057
   1  -5  -7 24.0990 0.58431
  -1   5   7 23.9127 1.48612
   0  -5  -7 21.1870 0.72404
   0   5   7 22.7203 1.42253
  -1  -5  -7 39.9081 1.26232
   1   5   7 40.2445 1.55946
  -2  -5  -7 9.72386 0.43062
   2   5   7 9.22161 0.45661
  -3  -5  -7 103.012 2.43863
   3   5   7 105.171 2.31072
  -4  -5  -7 436.769 8.20356
   4   5   7 445.506 9.28081
  -5  -5  -7 128.138 2.77466
   5   5   7 134.271 2.89867
  -6  -5  -7 8.15424 0.37165
   6   5   7 9.15502 0.50306
  -7  -5  -7 86.1331 1.71939
   7   5   7 87.4100 2.18339
  -8  -5  -7 35.2136 1.00204
   8   5   7 33.7106 1.26958
  -9  -5  -7 23.7730 0.88579
   9   5   7 22.3296 1.22740
 -10  -5  -7 3.87130 0.46465
  10   5   7 3.34000 0.66242
 -11  -5  -7 4.10950 0.53666
  11   5   7 3.77150 0.77258
 -12  -5  -7 4.05908 0.64786
  12   5   7 3.42954 1.38152
 -13  -5  -7 6.44923 0.68840
  13   5   7 7.51943 1.56553
  10  -6  -7 7.51736 1.28114
   9  -6  -7 64.8546 4.44745
   8  -6  -7 71.6465 2.80018
   7  -6  -7 7.99297 0.82869
   6  -6  -7 54.4879 1.72593
   5  -6  -7 84.8354 2.60734
  -5   6   7 82.7214 3.09135
   4  -6  -7 11.4836 0.61789
  -4   6   7 17.5621 1.27640
   3  -6  -7 72.6404 1.37771
  -3   6   7 75.3961 2.81138
   2  -6  -7 119.923 2.08415
  -2   6   7 117.493 4.10483
   1  -6  -7 4.93703 0.38850
  -1   6   7 5.15080 0.67167
   0  -6  -7 210.540 5.14951
   0   6   7 212.269 7.90803
  -1  -6  -7 179.941 4.31302
   1   6   7 182.422 5.52253
  -2  -6  -7 65.7744 1.87354
   2   6   7 67.9775 2.34482
  -3  -6  -7 176.208 4.43451
   3   6   7 178.880 4.20080
  -4  -6  -7 331.629 7.89618
   4   6   7 332.959 7.01329
  -5  -6  -7 130.351 3.31809
   5   6   7 120.909 2.81368
  -6  -6  -7 154.419 3.55583
   6   6   7 155.519 3.42341
  -7  -6  -7 167.043 3.50540
   7   6   7 168.468 3.70150
  -8  -6  -7 31.5513 1.05035
   8   6   7 29.8339 1.08806
  -9  -6  -7 8.77650 0.56552
   9   6   7 9.83415 0.78625
 -10  -6  -7 4.83867 0.50729
  10   6   7 4.46755 0.64100
 -11  -6  -7 0.31175 0.51993
  11   6   7 0.16288 0.68486
 -12  -6  -7 23.1892 1.31582
  12   6   7 23.0945 1.80724
 -13  -6  -7 46.0439 1.90102
  13   6   7 49.5566 2.24729
   9  -7  -7 42.9269 2.60754
   8  -7  -7 2.81706 1.12831
   7  -7  -7 14.1471 1.28691
   6  -7  -7 3.57759 1.30245
  -6   7   7 3.87416 1.08032
   5  -7  -7 21.6774 1.63466
   4  -7  -7 8.48951 1.22169
  -4   7   7 16.6280 1.99538
   3  -7  -7 1.67136 0.34244
  -3   7   7 1.52987 0.62074
   2  -7  -7 13.1958 0.54356
  -2   7   7 14.0731 1.28693
   1  -7  -7 1.57403 0.42701
  -1   7   7 1.92621 0.65037
   0  -7  -7 26.1635 1.15420
   0   7   7 25.1823 1.62872
  -1  -7  -7 43.6696 1.49018
   1   7   7 43.4711 1.75277
  -2  -7  -7 22.5386 1.07011
   2   7   7 20.9918 1.13781
  -3  -7  -7 8.68200 0.63655
   3   7   7 9.32321 0.69670
  -4  -7  -7 68.2200 2.03973
   4   7   7 67.8836 1.81596
  -5  -7  -7 30.8461 1.30438
   5   7   7 30.0921 0.97662
  -6  -7  -7 140.331 3.65048
   6   7   7 140.335 3.14033
  -7  -7  -7 22.7885 0.97886
   7   7   7 21.8459 0.94712
  -8  -7  -7 0.56690 0.43338
   8   7   7 0.38191 0.49749
  -9  -7  -7 47.2516 1.61446
   9   7   7 45.9655 1.72222
 -10  -7  -7 87.1715 2.48392
  10   7   7 85.8644 2.66918
 -11  -7  -7 5.64548 0.62923
  11   7   7 5.78771 0.74564
 -12  -7  -7 7.96517 0.68194
  12   7   7 7.32675 0.93603
 -13  -7  -7 11.3263 1.47602
  13   7   7 10.2714 1.15879
   9  -8  -7 7.66809 1.46319
   8  -8  -7 1.73663 1.56391
   7  -8  -7 22.2599 2.05157
   6  -8  -7 19.7395 1.77655
   5  -8  -7 46.5819 2.39725
   4  -8  -7 334.146 12.4916
   3  -8  -7 105.875 3.15107
  -3   8   7 153.416 25.8175
   2  -8  -7 27.4599 1.07472
  -2   8   7 24.4688 3.02260
   1  -8  -7 114.722 3.30232
  -1   8   7 111.093 4.12097
   0  -8  -7 80.7892 2.12916
   0   8   7 82.1985 3.35177
  -1  -8  -7 0.88174 0.45142
   1   8   7 1.11186 0.57345
  -2  -8  -7 167.242 4.20501
   2   8   7 167.353 4.55504
  -3  -8  -7 25.1010 1.20065
   3   8   7 27.3992 1.29728
  -4  -8  -7 0.71694 0.48987
   4   8   7 2.12218 0.52136
  -5  -8  -7 1.43509 0.57605
   5   8   7 1.67408 0.25266
  -6  -8  -7 53.7059 2.41242
   6   8   7 54.1088 1.49771
  -7  -8  -7 2.83155 0.79452
   7   8   7 2.18730 0.46628
  -8  -8  -7 26.9206 1.24446
   8   8   7 25.9396 1.25377
  -9  -8  -7 173.942 4.45765
   9   8   7 169.787 4.71469
 -10  -8  -7 25.1308 1.25921
  10   8   7 23.4368 1.43180
 -11  -8  -7 6.32927 0.62209
  11   8   7 6.23270 0.78856
 -12  -8  -7 4.64826 0.59937
  12   8   7 4.00854 0.82302
 -13  -8  -7 11.5851 1.50118
  13   8   7 10.8175 1.14795
   8  -9  -7 10.8700 1.41459
   7  -9  -7 0.45980 1.86742
   6  -9  -7 0.00000 1.72699
   5  -9  -7 76.6270 4.17380
   4  -9  -7 274.313 9.47629
   3  -9  -7 44.4789 4.53402
  -3   9   7 51.1692 9.79255
   2  -9  -7 25.0371 2.63749
  -2   9   7 12.7471 4.39085
   1  -9  -7 4.15588 3.05164
  -1   9   7 16.4578 3.68724
   0  -9  -7 33.0576 3.51160
   0   9   7 26.3361 2.31405
  -1  -9  -7 28.8351 2.06181
   1   9   7 26.7821 1.93854
  -2  -9  -7 0.88367 0.65170
   2   9   7 1.14702 0.78730
  -3  -9  -7 43.2054 1.75642
   3   9   7 39.2201 2.30009
  -4  -9  -7 107.631 3.88854
   4   9   7 104.617 4.40329
  -5  -9  -7 99.2493 3.64491
   5   9   7 92.3722 4.10535
  -6  -9  -7 18.8595 1.69794
   6   9   7 17.4101 1.01341
  -7  -9  -7 2.27819 0.88416
   7   9   7 2.45208 0.39000
  -8  -9  -7 0.33093 0.61431
   8   9   7 0.31249 0.48876
  -9  -9  -7 19.6592 1.16536
   9   9   7 15.4205 0.96475
 -10  -9  -7 0.15034 0.58097
  10   9   7 0.11568 0.62613
 -11  -9  -7 35.6138 1.70253
  11   9   7 34.7296 1.75749
 -12  -9  -7 8.19292 1.71740
  12   9   7 9.94356 0.97389
   7 -10  -7 5.12584 1.18410
  -7  10   7 2.18627 1.60149
   6 -10  -7 0.00000 2.39655
   5 -10  -7 2.10869 2.51936
   4 -10  -7 0.00002 2.39078
  -4  10   7 11.7634 6.07391
  -3  10   7 13.7862 5.56015
   2 -10  -7 39.2209 8.02039
  -2  10   7 50.8063 5.02659
   1 -10  -7 13.2947 4.02230
  -1  10   7 11.8827 4.05294
   0 -10  -7 23.1900 5.14963
   0  10   7 41.3273 5.22213
  -1 -10  -7 84.6657 7.88662
   1  10   7 72.5406 4.38288
  -2 -10  -7 71.8051 3.64924
   2  10   7 66.8413 3.31063
  -3 -10  -7 23.8526 1.84963
   3  10   7 23.0755 2.00624
  -4 -10  -7 11.5194 1.12736
   4  10   7 8.10806 1.09949
  -5 -10  -7 34.0843 2.10181
   5  10   7 31.1207 2.27357
  -6 -10  -7 15.2335 1.14325
   6  10   7 10.5032 1.21765
  -7 -10  -7 16.1298 1.21796
   7  10   7 18.0571 0.63857
  -8 -10  -7 40.7255 2.53389
   8  10   7 29.7281 0.99875
  -9 -10  -7 0.26692 0.66994
   9  10   7 0.05230 0.59023
 -10 -10  -7 18.6491 1.52365
  10  10   7 11.8488 0.86178
 -11 -10  -7 1.23837 3.53319
  11  10   7 1.81037 0.86522
 -12 -10  -7 0.18694 1.56965
  12  10   7 1.12507 0.88235
   6 -11  -7 1.25571 1.43281
  -6  11   7 3.35436 1.46344
   5 -11  -7 3.04394 3.82380
   4 -11  -7 0.17959 4.00010
  -4  11   7 0.00000 3.92317
   3 -11  -7 40.8873 5.47066
  -3  11   7 41.1651 5.95107
   2 -11  -7 1.46525 3.73764
  -2  11   7 1.22717 4.36546
  -1  11   7 2.07968 4.98433
   0  11   7 35.8677 4.03007
  -1 -11  -7 159.481 40.8263
   1  11   7 154.094 41.1523
  -2 -11  -7 138.390 16.2710
   2  11   7 38.8817 3.27356
  -3 -11  -7 9.26436 1.43780
   3  11   7 7.18053 1.09734
  -4 -11  -7 8.47499 1.11890
   4  11   7 6.20950 1.07393
  -5 -11  -7 4.88297 1.01341
   5  11   7 4.56387 1.05131
  -6 -11  -7 1.61658 2.13512
   6  11   7 1.57666 1.69761
  -7 -11  -7 0.10101 0.99989
   7  11   7 0.00000 0.97940
  -8 -11  -7 0.00000 1.00268
   8  11   7 0.00000 0.52922
  -9 -11  -7 72.3527 2.79201
   9  11   7 63.3600 2.17916
 -10 -11  -7 117.326 3.60482
  10  11   7 107.625 3.24252
 -11 -11  -7 7.68147 3.48322
  11  11   7 4.74265 1.14770
   4 -12  -7 18.8290 4.75916
   3 -12  -7 113.085 7.99703
   2 -12  -7 46.4208 4.96951
   1 -12  -7 0.69162 4.13268
   0 -12  -7 0.68779 3.60675
  -1 -12  -7 2.61198 4.00085
  -2 -12  -7 1.06266 3.99603
  -3 -12  -7 2.67927 1.41489
   3  12   7 1.23650 1.36971
  -4 -12  -7 3.89217 1.45730
   4  12   7 2.27658 1.11224
  -5 -12  -7 21.9314 1.95075
   5  12   7 19.3004 1.62220
  -6 -12  -7 96.8889 4.15389
   6  12   7 82.7832 4.19647
  -7 -12  -7 44.1511 2.68944
   7  12   7 31.9083 2.70816
  -8 -12  -7 12.1105 1.38893
   8  12   7 14.9587 1.49194
  -9 -12  -7 13.2689 1.04673
   9  12   7 7.73101 1.37596
 -10 -12  -7 8.54772 1.34862
  10  12   7 5.24793 1.30922
  -3  13   7 14.2321 1.95635
   2 -13  -7 0.00000 3.85809
  -2  13   7 0.00000 3.53623
   1 -13  -7 18.9984 4.43943
  -1  13   7 20.4294 4.32746
   0 -13  -7 41.6733 5.11686
   0  13   7 45.9554 5.03140
  -1 -13  -7 1.31681 4.14110
   1  13   7 0.00000 4.29336
  -2 -13  -7 42.6041 6.21685
   2  13   7 51.8901 6.16353
  -3 -13  -7 9.39938 3.75392
   3  13   7 5.15139 1.58455
  -4 -13  -7 0.13246 1.45872
   4  13   7 0.02207 1.37503
  -5 -13  -7 9.36002 1.37345
   5  13   7 9.36903 1.39629
  -6 -13  -7 27.4475 2.46236
   6  13   7 18.0974 1.72009
  -7 -13  -7 7.42065 1.35240
   7  13   7 6.87193 1.36633
  -8 -13  -7 0.26172 1.18513
   8  13   7 0.00000 1.18905
   0 -14  -7 2.78884 1.71787
   0  14   7 2.53478 1.60340
  -1 -14  -7 37.3048 4.43224
   1  14   7 35.0579 4.59868
  -2 -14  -7 101.378 8.21010
   2  14   7 102.332 8.40875
  -3 -14  -7 41.6930 4.68505
   3  14   7 26.6508 4.88971
  -4 -14  -7 6.76677 4.36399
   4  14   7 0.00893 1.55250
  -5 -14  -7 1.82258 1.61729
   5  14   7 1.83463 1.63270
  -6 -14  -7 7.29163 1.44242
   6  14   7 6.65279 1.40970
   6  12  -8 5.22196 0.84935
  -6 -12   8 6.25020 3.42246
   5  12  -8 1.23473 0.71766
  -5 -12   8 1.94598 0.80930
   4  12  -8 8.12096 0.86109
  -4 -12   8 7.85019 0.97141
   3  12  -8 0.26926 0.76734
  -3 -12   8 0.82057 0.54139
   2  12  -8 0.81382 0.79996
  -2 -12   8 1.48651 0.65216
   1  12  -8 54.4820 2.25873
  -1 -12   8 51.8679 2.31486
   0  12  -8 95.6990 3.33305
   0 -12   8 103.733 4.66782
  -1  12  -8 14.2596 1.17902
   1 -12   8 17.5090 1.70454
  -2  12  -8 4.10864 1.14905
   2 -12   8 2.77225 1.48856
   8  11  -8 0.00000 4.37771
  -8 -11   8 0.80743 3.44338
   7  11  -8 0.04445 4.35929
  -7 -11   8 1.29605 3.16841
   6  11  -8 0.49726 0.64946
  -6 -11   8 0.00000 2.84722
   5  11  -8 40.8842 1.96554
  -5 -11   8 40.0793 5.07139
   4  11  -8 89.9141 3.35121
  -4 -11   8 88.5557 3.60469
   3  11  -8 2.81175 0.74475
  -3 -11   8 2.99960 0.53643
   2  11  -8 1.77189 0.76253
  -2 -11   8 2.76999 0.48359
   1  11  -8 3.39804 0.82199
  -1 -11   8 3.18432 0.45814
   0  11  -8 27.3416 1.75930
   0 -11   8 25.0309 1.42766
  -1  11  -8 2.79407 1.00593
   1 -11   8 1.52854 0.49763
  -2  11  -8 12.6538 1.24001
   2 -11   8 12.8342 2.06201
  -3  11  -8 0.00000 1.45400
   3 -11   8 1.63915 1.86287
  -4  11  -8 2.64391 1.07922
   4 -11   8 0.04041 1.89808
   9  10  -8 0.73209 3.77527
   8  10  -8 5.91808 3.92954
   7  10  -8 23.8055 4.99398
  -7 -10   8 23.4665 3.81935
   6  10  -8 24.3198 5.04879
  -6 -10   8 25.0818 3.70440
   5  10  -8 76.9044 2.68945
  -5 -10   8 83.1359 8.54354
   4  10  -8 85.2531 2.91690
  -4 -10   8 78.4155 2.60708
   3  10  -8 7.17705 0.57622
  -3 -10   8 6.18492 0.59256
   2  10  -8 22.0231 1.33713
  -2 -10   8 23.9237 1.06969
   1  10  -8 2.51560 0.96055
  -1 -10   8 1.91260 0.53496
   0  10  -8 1.64155 0.87209
   0 -10   8 1.25757 0.51903
  -1  10  -8 4.23320 1.17883
   1 -10   8 4.32987 0.58141
  -2  10  -8 0.89256 1.11390
   2 -10   8 1.03491 0.58986
  -3  10  -8 0.82660 3.55741
   3 -10   8 1.58507 0.53835
  -4  10  -8 57.7895 4.66813
   4 -10   8 56.3256 4.30047
  -5  10  -8 24.9675 10.1707
   5 -10   8 39.5775 3.95949
  -6  10  -8 2.26526 1.26437
   6 -10   8 0.70799 2.03056
  10   9  -8 6.24340 3.13846
 -10  -9   8 8.06554 2.98332
   9   9  -8 71.3815 8.15767
   8   9  -8 58.1795 7.12577
   6   9  -8 6.81564 1.48098
  -6  -9   8 4.79509 2.45762
   5   9  -8 2.73400 0.63560
  -5  -9   8 3.28845 2.17491
   4   9  -8 21.4561 1.16718
  -4  -9   8 22.8610 1.41119
   3   9  -8 3.15829 0.51881
  -3  -9   8 4.60963 0.40424
   2   9  -8 16.0631 0.83488
  -2  -9   8 15.2333 0.82968
   1   9  -8 2.45014 0.65124
  -1  -9   8 2.63938 0.35441
   0   9  -8 91.8480 2.84753
   0  -9   8 94.8328 4.28099
  -1   9  -8 137.920 4.02906
   1  -9   8 131.587 4.41447
  -2   9  -8 0.85405 1.19260
   2  -9   8 0.63426 0.29742
  -3   9  -8 13.0001 3.38395
   3  -9   8 5.80005 0.58042
  -4   9  -8 47.7061 3.33009
   4  -9   8 64.0844 6.29135
  -5   9  -8 8.63634 2.55451
   5  -9   8 3.94261 0.62181
  -6   9  -8 5.51681 2.39142
   6  -9   8 0.41834 4.43002
  -7   9  -8 13.4117 1.33783
   7  -9   8 14.0520 2.39282
  11   8  -8 1.70978 2.08180
   7   8  -8 8.87181 1.12836
   6   8  -8 25.0193 1.65838
   5   8  -8 7.48428 1.18807
  -5  -8   8 5.79649 2.12411
   4   8  -8 45.4615 1.64927
  -4  -8   8 47.5982 5.05942
   3   8  -8 35.5723 1.17260
  -3  -8   8 35.5802 1.64076
   2   8  -8 1.42550 0.32991
  -2  -8   8 1.92960 0.32335
   1   8  -8 107.586 2.94489
  -1  -8   8 100.643 2.58277
   0   8  -8 136.022 3.62955
   0  -8   8 135.987 4.38016
  -1   8  -8 24.3296 1.46527
   1  -8   8 23.4479 1.98002
  -2   8  -8 2.55707 1.04615
   2  -8   8 3.85873 1.40440
  -3   8  -8 39.3051 2.81803
   3  -8   8 38.7728 4.76949
  -4   8  -8 2.69892 5.48975
   4  -8   8 0.28909 0.30161
  -5   8  -8 25.2582 3.70310
  -6   8  -8 0.00000 2.76631
   6  -8   8 1.60016 1.57217
  -7   8  -8 8.09517 2.69973
   7  -8   8 5.67081 4.65367
  -8   8  -8 5.33950 2.27381
   8  -8   8 0.11477 4.41679
  11   7  -8 6.67189 4.44902
  10   7  -8 91.8065 9.82056
   9   7  -8 36.3430 4.86950
   8   7  -8 19.0442 3.54010
   7   7  -8 0.22424 0.90341
   6   7  -8 0.87901 0.93931
   5   7  -8 7.50136 1.05939
   4   7  -8 69.3070 3.81983
   3   7  -8 61.2092 1.89072
  -3  -7   8 51.5422 2.63819
   2   7  -8 123.306 3.06582
  -2  -7   8 123.098 2.90600
   1   7  -8 28.4981 1.47692
  -1  -7   8 26.4406 1.08603
   0   7  -8 20.7834 1.19506
   0  -7   8 21.3336 1.18969
  -1   7  -8 16.6224 0.94134
   1  -7   8 15.3698 1.45197
  -2   7  -8 7.35972 0.72585
   2  -7   8 7.88146 1.08566
  -3   7  -8 31.5166 2.01167
   3  -7   8 29.0606 3.95784
  -4   7  -8 0.00000 2.03234
   4  -7   8 11.1705 3.78524
  -5   7  -8 89.9512 4.08985
   5  -7   8 82.9301 4.26780
  -6   7  -8 54.2752 3.72106
   6  -7   8 42.9857 3.08417
  -7   7  -8 2.47272 2.00171
   7  -7   8 5.01602 2.03918
  -8   7  -8 0.00000 2.31003
   8  -7   8 2.29869 4.59317
  -9   7  -8 12.3259 3.10858
   9  -7   8 20.9361 4.67131
  11   6  -8 0.67924 2.15792
  10   6  -8 24.8107 4.03607
   9   6  -8 0.00000 2.61697
   8   6  -8 107.822 11.2053
   7   6  -8 204.713 9.18138
   6   6  -8 32.6114 1.79812
  -6  -6   8 44.9498 17.1715
   5   6  -8 8.21010 0.97992
  -5  -6   8 0.65981 15.6063
   4   6  -8 4.94653 1.31985
  -4  -6   8 2.17123 15.6415
   3   6  -8 59.1311 2.82999
  -3  -6   8 58.1148 18.6256
   2   6  -8 20.5232 0.65704
  -2  -6   8 21.0629 1.36424
   1   6  -8 56.1378 1.45026
  -1  -6   8 56.2118 1.51364
   0   6  -8 3.08999 0.40408
   0  -6   8 2.95841 0.50732
  -1   6  -8 29.8439 1.02952
   1  -6   8 28.8623 1.27130
  -2   6  -8 110.347 2.66608
   2  -6   8 99.3094 2.88128
  -3   6  -8 27.1891 1.43601
   3  -6   8 30.4661 4.49237
  -4   6  -8 29.9243 2.44560
   4  -6   8 36.0343 3.79216
  -5   6  -8 108.532 4.26838
   5  -6   8 86.1433 2.73279
  -6   6  -8 21.5468 1.94920
   6  -6   8 21.8946 1.75661
  -7   6  -8 1.66526 2.65974
   7  -6   8 0.68682 2.57527
  -8   6  -8 18.2786 2.29885
   8  -6   8 19.3795 2.22762
  -9   6  -8 6.05204 2.38895
   9  -6   8 9.57272 3.06310
 -10   6  -8 0.00000 3.12494
  10  -6   8 0.90051 1.02184
  12   5  -8 8.38790 2.61021
  11   5  -8 20.3146 2.65088
  10   5  -8 5.75348 2.03615
   9   5  -8 0.46784 2.64465
   8   5  -8 131.804 12.6623
  -8  -5   8 106.755 23.3736
   7   5  -8 96.6768 4.46210
   6   5  -8 1.18950 0.80894
   5   5  -8 97.5065 4.24721
  -5  -5   8 85.3694 19.8173
   4   5  -8 88.0743 3.97473
  -4  -5   8 88.6970 19.1540
   3   5  -8 4.78136 0.44128
  -3  -5   8 7.00738 13.2640
   2   5  -8 95.8575 2.76533
  -2  -5   8 98.4030 3.37522
   1   5  -8 0.12690 0.32337
  -1  -5   8 0.28300 0.39470
   0   5  -8 0.49898 0.33668
   0  -5   8 0.50623 0.42497
  -1   5  -8 89.7618 2.04612
   1  -5   8 90.6168 2.51259
  -2   5  -8 149.766 3.17937
   2  -5   8 148.960 3.81272
  -3   5  -8 43.9955 1.27767
   3  -5   8 43.7028 1.54158
  -4   5  -8 18.4461 1.59473
   4  -5   8 10.8812 3.76740
  -5   5  -8 0.00000 2.56433
   5  -5   8 8.94470 5.44733
  -6   5  -8 5.37859 1.78268
   6  -5   8 5.77560 1.33980
  -7   5  -8 0.00002 1.78779
   7  -5   8 0.00000 1.56611
  -8   5  -8 0.00000 2.69510
   8  -5   8 1.52284 2.66137
  -9   5  -8 3.18677 1.82744
   9  -5   8 3.04139 3.98972
 -10   5  -8 15.8177 2.57335
  10  -5   8 19.4780 4.25940
  12   4  -8 53.4952 4.22821
  11   4  -8 62.5337 4.50685
  10   4  -8 1.37182 1.91115
   9   4  -8 12.1463 2.92023
   8   4  -8 4.05102 1.07267
  -8  -4   8 0.00000 13.1721
   7   4  -8 54.2268 2.60497
  -7  -4   8 45.7676 8.51102
   6   4  -8 13.2137 1.05536
   5   4  -8 11.8863 0.89472
   4   4  -8 36.0284 1.92133
  -4  -4   8 35.2334 12.9819
   3   4  -8 315.622 8.43446
  -3  -4   8 331.824 45.5248
   2   4  -8 356.477 7.59522
  -2  -4   8 356.531 10.9908
   1   4  -8 18.5236 0.76283
  -1  -4   8 20.4425 1.11080
   0   4  -8 6.30337 0.39588
   0  -4   8 6.92080 0.50008
  -1   4  -8 7.62090 0.43207
   1  -4   8 8.56291 0.61756
  -2   4  -8 31.9403 0.99280
   2  -4   8 29.5468 1.20983
  -3   4  -8 14.0091 0.67206
   3  -4   8 13.3249 0.81791
  -4   4  -8 93.7048 2.03843
   4  -4   8 94.5675 2.63740
  -5   4  -8 15.6168 1.79692
   5  -4   8 13.0380 0.90136
  -6   4  -8 19.5440 1.71724
   6  -4   8 20.3276 1.26372
  -7   4  -8 32.4056 2.22561
   7  -4   8 34.8168 3.39178
  -8   4  -8 17.0809 1.64797
   8  -4   8 11.6488 3.15695
  -9   4  -8 3.90127 2.56523
   9  -4   8 1.83575 4.21718
 -10   4  -8 18.0225 2.45883
  10  -4   8 10.7168 5.26624
 -11   4  -8 29.1571 4.62587
  11  -4   8 27.1828 4.82908
  12   3  -8 16.9293 1.39428
  11   3  -8 18.9304 2.52785
  10   3  -8 7.08153 0.39632
   9   3  -8 42.2734 2.25816
  -9  -3   8 27.9294 13.2903
   8   3  -8 5.52428 1.18069
  -8  -3   8 6.54720 10.6418
   7   3  -8 43.2936 2.21734
   6   3  -8 52.4321 2.50381
  -6  -3   8 42.6122 9.68184
   5   3  -8 33.6482 1.55843
   4   3  -8 320.203 13.1180
   3   3  -8 797.280 28.5877
  -3  -3   8 880.442 108.671
   2   3  -8 474.613 9.97432
  -2  -3   8 500.408 66.5928
   1   3  -8 5.06923 0.28529
  -1  -3   8 4.44881 0.64699
   0   3  -8 52.2344 1.29360
   0  -3   8 54.1524 2.37133
  -1   3  -8 3.78529 0.34381
   1  -3   8 3.67349 0.50581
  -2   3  -8 47.0929 1.30101
   2  -3   8 45.4268 1.43543
  -3   3  -8 14.0441 0.63829
   3  -3   8 12.8396 0.73026
  -4   3  -8 17.6713 0.66576
   4  -3   8 18.1208 0.99165
  -5   3  -8 1.21891 0.34771
   5  -3   8 1.23478 0.25184
  -6   3  -8 166.935 4.60135
   6  -3   8 157.138 4.78338
  -7   3  -8 133.576 4.03673
   7  -3   8 135.681 4.77146
  -8   3  -8 8.51911 1.32607
   8  -3   8 5.95197 2.12151
  -9   3  -8 3.61030 1.34167
   9  -3   8 0.00006 4.32632
 -10   3  -8 6.33881 3.23586
  10  -3   8 0.00001 4.65310
 -11   3  -8 6.68956 3.51442
  11  -3   8 9.06689 4.72273
 -12   3  -8 6.31170 1.30072
  12  -3   8 5.22873 1.64532
  12   2  -8 7.52947 1.03498
  11   2  -8 0.04159 0.36312
  10   2  -8 7.41368 0.41232
   9   2  -8 10.7034 0.51794
   8   2  -8 0.01190 1.17123
   7   2  -8 52.0316 1.84729
   6   2  -8 341.899 10.0168
   5   2  -8 0.00000 1.88489
   4   2  -8 251.890 11.3147
   3   2  -8 6.39156 0.49410
  -3  -2   8 11.6146 6.69011
   2   2  -8 60.4529 1.41360
  -2  -2   8 59.5635 2.49176
   1   2  -8 37.8781 1.02746
  -1  -2   8 37.6937 1.82464
   0   2  -8 7.37615 0.31134
   0  -2   8 6.28546 0.69926
  -1   2  -8 14.5961 0.71919
   1  -2   8 13.5660 1.20000
  -2   2  -8 100.171 2.16330
   2  -2   8 100.977 3.10788
  -3   2  -8 44.2269 1.16072
   3  -2   8 44.5289 1.62347
  -4   2  -8 4.01482 0.37832
   4  -2   8 3.50427 0.49195
  -5   2  -8 0.60926 0.36531
   5  -2   8 0.53853 0.27184
  -6   2  -8 53.1137 1.73075
   6  -2   8 51.1869 1.62034
  -7   2  -8 68.4087 3.05775
   7  -2   8 67.6688 2.87944
  -8   2  -8 7.41753 1.30634
   8  -2   8 7.68383 1.63715
  -9   2  -8 38.8829 1.55573
   9  -2   8 35.1897 2.28869
 -10   2  -8 12.1143 2.04514
  10  -2   8 15.6752 6.61008
 -11   2  -8 12.0010 4.61675
  11  -2   8 8.60383 4.18099
 -12   2  -8 11.1326 3.78127
  12  -2   8 21.5830 4.74293
  12   1  -8 2.11157 1.45900
  11   1  -8 33.0868 1.11509
  10   1  -8 107.411 2.38389
   9   1  -8 60.9939 1.44156
   8   1  -8 2.17919 0.33286
   7   1  -8 32.7176 1.01110
   6   1  -8 80.3447 1.87804
   5   1  -8 17.6604 1.02166
   4   1  -8 130.872 3.09542
   3   1  -8 61.7130 1.61272
   2   1  -8 141.659 2.57364
  -2  -1   8 137.282 5.37430
   1   1  -8 300.985 4.96870
  -1  -1   8 299.766 10.4982
   0   1  -8 71.9093 1.22358
   0  -1   8 73.6468 2.67627
  -1   1  -8 0.19426 0.17686
   1  -1   8 0.16165 0.51260
  -2   1  -8 271.158 4.95487
   2  -1   8 266.375 8.48726
  -3   1  -8 221.671 4.10259
   3  -1   8 219.949 7.72388
  -4   1  -8 15.5783 0.52411
   4  -1   8 15.6344 0.64227
  -5   1  -8 17.2186 0.64054
   5  -1   8 18.6896 0.74974
  -6   1  -8 0.70910 0.29447
   6  -1   8 0.85013 0.35034
  -7   1  -8 32.6014 0.93852
   7  -1   8 30.6644 1.25820
  -8   1  -8 1.10850 0.74204
   8  -1   8 1.81503 1.43383
  -9   1  -8 12.2705 1.05700
   9  -1   8 13.0721 2.33169
 -10   1  -8 12.1906 1.80749
  10  -1   8 20.7419 4.26056
 -11   1  -8 15.8772 1.93491
  11  -1   8 8.27049 4.37257
  12  -1   8 25.5285 4.86602
  12   0  -8 0.76027 1.39787
  11   0  -8 27.5453 1.23504
  10   0  -8 56.9491 1.41667
   9   0  -8 0.19054 0.33633
   8   0  -8 0.31569 0.29631
   7   0  -8 2.04844 0.28409
   6   0  -8 1.50496 0.31612
   5   0  -8 11.9377 0.70845
   4   0  -8 2.42530 0.29107
   3   0  -8 4.19976 0.42529
   2   0  -8 278.946 5.40725
  -2   0   8 276.349 14.7459
   1   0  -8 512.304 7.85332
  -1   0   8 509.156 15.2395
   0   0  -8 163.080 2.72140
   0   0   8 166.335 5.85530
  -1   0  -8 301.660 5.18715
   1   0   8 306.231 10.6332
  -2   0  -8 145.978 2.59464
   2   0   8 143.605 4.83215
  -3   0  -8 55.2338 1.10365
   3   0   8 52.1869 1.52566
  -4   0  -8 1.90251 0.23390
   4   0   8 2.15445 0.33082
  -5   0  -8 1.77819 0.25203
   5   0   8 1.61293 0.36103
  -6   0  -8 15.2221 0.57284
   6   0   8 15.7989 0.87631
  -7   0  -8 42.1649 1.02431
   7   0   8 41.8812 1.47342
  -8   0  -8 125.041 2.66863
   8   0   8 123.677 3.46925
  -9   0  -8 95.0890 2.59882
   9   0   8 98.6731 3.38329
 -10   0  -8 32.7661 1.92302
  10   0   8 34.3945 2.70034
 -11   0  -8 3.56814 2.69574
 -12   0  -8 4.79425 4.90371
  12   0   8 5.77952 4.79452
 -13   0  -8 4.96235 1.37731
  13   0   8 4.21180 2.39277
  12  -1  -8 3.96389 6.66180
  11  -1  -8 1.89671 0.52981
  10  -1  -8 5.92362 0.52040
   9  -1  -8 0.73769 0.31054
   8  -1  -8 19.3572 0.70249
   7  -1  -8 32.3517 0.78922
   6  -1  -8 218.811 4.10165
   5  -1  -8 123.616 2.74540
   4  -1  -8 1.31778 0.27418
   3  -1  -8 3.67069 0.29330
   2  -1  -8 65.1347 1.40638
   1  -1  -8 4.23692 0.30536
  -1   1   8 4.12657 0.78918
   0  -1  -8 18.1524 0.55963
   0   1   8 17.7438 1.07164
  -1  -1  -8 556.181 10.1164
   1   1   8 563.099 16.6993
  -2  -1  -8 205.893 3.80888
   2   1   8 203.426 6.51445
  -3  -1  -8 170.932 3.03149
   3   1   8 170.282 4.31842
  -4  -1  -8 79.7148 1.55208
   4   1   8 82.2605 2.21024
  -5  -1  -8 6.55805 0.33521
   5   1   8 7.04067 0.47044
  -6  -1  -8 1.92102 0.27964
   6   1   8 1.57469 0.43782
  -7  -1  -8 79.9659 1.63380
   7   1   8 85.4434 2.35952
  -8  -1  -8 119.277 2.30939
   8   1   8 121.256 3.30516
  -9  -1  -8 0.17730 0.40267
   9   1   8 0.68100 0.78859
 -10  -1  -8 4.54158 0.89934
  10   1   8 4.51856 1.11839
 -11  -1  -8 13.6340 1.25051
 -12  -1  -8 0.56300 1.37240
  12   1   8 1.40862 5.94856
 -13  -1  -8 11.4142 1.50705
  13   1   8 15.3693 6.09600
  10  -2  -8 59.7315 2.68140
   9  -2  -8 79.4500 1.66021
   8  -2  -8 43.7334 1.06272
   7  -2  -8 96.5489 1.93063
   6  -2  -8 159.735 2.86140
   5  -2  -8 0.77971 0.27798
   4  -2  -8 36.7892 1.02266
   3  -2  -8 13.0298 0.61047
   2  -2  -8 14.5017 0.61001
   1  -2  -8 159.794 3.12221
   0  -2  -8 52.2891 1.19079
   0   2   8 50.7234 1.78580
  -1  -2  -8 0.37371 0.22296
   1   2   8 0.34818 0.36651
  -2  -2  -8 9.41305 0.44556
   2   2   8 9.93289 0.49314
  -3  -2  -8 455.549 7.83097
   3   2   8 464.283 9.28664
  -4  -2  -8 509.789 8.68319
   4   2   8 512.248 10.0046
  -5  -2  -8 2.39303 0.26541
   5   2   8 2.15636 0.38688
  -6  -2  -8 0.35331 0.26110
   6   2   8 0.54296 0.38286
  -7  -2  -8 0.70878 0.29732
   7   2   8 0.92202 0.47332
  -8  -2  -8 27.9306 0.86560
   8   2   8 28.0076 1.31768
  -9  -2  -8 6.31041 0.47528
   9   2   8 6.35584 0.75526
 -10  -2  -8 2.27642 0.51515
  10   2   8 3.86805 0.69252
 -11  -2  -8 0.00000 0.63911
  11   2   8 0.47466 1.87301
 -12  -2  -8 32.1948 2.19393
  12   2   8 34.3926 3.72699
 -13  -2  -8 36.5261 2.79143
  13   2   8 23.4998 6.86739
  11  -3  -8 4.74169 4.44473
  10  -3  -8 58.0708 3.23495
   9  -3  -8 93.2618 2.26689
   8  -3  -8 15.7330 0.86890
   7  -3  -8 0.38575 0.34399
   6  -3  -8 53.8845 1.13863
   5  -3  -8 4.23154 0.31880
   4  -3  -8 43.8171 1.00140
   3  -3  -8 83.2006 1.57191
   2  -3  -8 2.97247 0.30070
  -2   3   8 2.87416 0.93552
   1  -3  -8 352.024 6.44320
  -1   3   8 346.873 12.8937
   0  -3  -8 220.403 4.14437
   0   3   8 218.731 6.69131
  -1  -3  -8 57.7834 1.29528
   1   3   8 56.7729 1.68281
  -2  -3  -8 0.26796 0.23807
   2   3   8 0.12944 0.29544
  -3  -3  -8 35.6488 0.85530
   3   3   8 33.8373 0.94856
  -4  -3  -8 40.1022 0.90852
   4   3   8 38.5070 1.07926
  -5  -3  -8 61.2280 1.26696
   5   3   8 62.0559 1.49275
  -6  -3  -8 77.6814 1.55335
   6   3   8 79.0078 1.82470
  -7  -3  -8 4.53786 0.34018
   7   3   8 5.31726 0.43498
  -8  -3  -8 61.6915 1.35095
   8   3   8 62.6282 1.94995
  -9  -3  -8 76.9476 1.63867
   9   3   8 76.8433 2.38681
 -10  -3  -8 0.42357 0.45002
  10   3   8 0.79581 1.23606
 -11  -3  -8 0.88350 0.54942
  11   3   8 1.76099 1.41776
 -12  -3  -8 22.8851 1.40816
  12   3   8 23.4376 3.49990
 -13  -3  -8 10.5478 1.03479
  11  -4  -8 3.19725 1.88858
  10  -4  -8 0.97429 0.54074
   9  -4  -8 13.4594 1.01104
   8  -4  -8 9.58580 1.08158
   7  -4  -8 93.1223 2.47877
   6  -4  -8 33.6488 0.96347
   5  -4  -8 57.3706 1.13393
   4  -4  -8 36.9079 0.82475
   3  -4  -8 129.611 2.48513
  -3   4   8 134.526 5.02744
   2  -4  -8 62.6090 1.29959
  -2   4   8 63.9203 2.69884
   1  -4  -8 131.336 2.60011
  -1   4   8 127.747 5.05188
   0  -4  -8 197.877 3.77774
   0   4   8 195.785 7.40432
  -1  -4  -8 0.31904 0.22112
   1   4   8 0.44638 0.33379
  -2  -4  -8 53.8832 1.23924
   2   4   8 53.0247 1.31433
  -3  -4  -8 48.9734 1.17715
   3   4   8 49.9490 1.38407
  -4  -4  -8 24.9935 0.72482
   4   4   8 24.6446 0.84369
  -5  -4  -8 0.98508 0.27794
   5   4   8 0.83917 0.34873
  -6  -4  -8 0.82088 0.29278
   6   4   8 0.83550 0.36527
  -7  -4  -8 15.8349 0.68058
   7   4   8 15.9094 0.79105
  -8  -4  -8 184.901 3.39064
   8   4   8 190.168 4.27428
  -9  -4  -8 78.3906 1.64222
   9   4   8 78.3655 2.18372
 -10  -4  -8 0.62556 0.44558
  10   4   8 0.41422 1.15862
 -11  -4  -8 1.95397 0.54307
  11   4   8 2.93947 1.32748
 -12  -4  -8 0.99628 0.68027
 -13  -4  -8 3.40458 0.71769
  13   4   8 9.90782 9.20988
  10  -5  -8 12.5249 2.14655
   9  -5  -8 12.8951 1.04569
   8  -5  -8 58.6363 2.86473
   7  -5  -8 9.93425 1.61391
   6  -5  -8 10.4950 1.44706
   5  -5  -8 45.8779 1.43823
  -5   5   8 46.7178 7.28773
   4  -5  -8 113.958 2.12235
  -4   5   8 114.779 4.17158
   3  -5  -8 18.2010 0.59737
  -3   5   8 20.3659 1.47363
   2  -5  -8 46.0879 1.07085
  -2   5   8 50.4299 2.22541
   1  -5  -8 38.8609 0.82883
  -1   5   8 38.6956 1.98143
   0  -5  -8 48.3987 1.05377
   0   5   8 49.1169 2.29004
  -1  -5  -8 103.922 2.34961
   1   5   8 103.234 4.11201
  -2  -5  -8 89.0100 2.08417
   2   5   8 90.2735 2.24738
  -3  -5  -8 0.04902 0.22916
   3   5   8 0.00000 0.24813
  -4  -5  -8 88.4555 1.94474
   4   5   8 88.8397 2.05255
  -5  -5  -8 551.662 9.66603
   5   5   8 564.931 11.7175
  -6  -5  -8 73.4010 1.50281
   6   5   8 75.0139 1.81456
  -7  -5  -8 3.43350 0.34828
   7   5   8 2.36829 0.48620
  -8  -5  -8 12.6903 0.56567
   8   5   8 9.93015 0.71161
  -9  -5  -8 26.9101 0.92864
   9   5   8 30.0678 1.73186
 -10  -5  -8 36.5010 1.31371
  10   5   8 36.4726 1.80442
 -11  -5  -8 10.6686 0.74185
  11   5   8 9.46984 0.98379
 -12  -5  -8 0.99421 0.62956
  12   5   8 0.48187 1.45276
 -13  -5  -8 10.6206 0.80152
  13   5   8 0.00000 5.27391
  10  -6  -8 0.68936 1.69596
   9  -6  -8 66.1838 3.63845
   8  -6  -8 133.438 7.11072
   7  -6  -8 27.8995 2.22649
   6  -6  -8 0.00000 1.39961
   5  -6  -8 26.6407 1.44439
   4  -6  -8 16.5176 1.11156
  -4   6   8 10.0467 0.97620
   3  -6  -8 64.6364 1.35164
  -3   6   8 69.1166 2.77232
   2  -6  -8 118.650 2.21164
  -2   6   8 120.599 4.68161
   1  -6  -8 61.6808 1.82298
  -1   6   8 60.6503 2.72803
   0  -6  -8 4.73038 0.49272
   0   6   8 4.50506 0.69619
  -1  -6  -8 28.5575 1.13366
   1   6   8 27.0451 1.74447
  -2  -6  -8 172.317 4.12103
   2   6   8 177.190 4.66977
  -3  -6  -8 36.3037 1.30102
   3   6   8 37.6785 1.15456
  -4  -6  -8 84.8393 2.37246
   4   6   8 87.9313 2.01155
  -5  -6  -8 181.557 3.87936
   5   6   8 166.656 3.81627
  -6  -6  -8 3.39775 0.45377
   6   6   8 4.09419 0.42015
  -7  -6  -8 135.784 2.71515
   7   6   8 138.375 3.09786
  -8  -6  -8 44.7621 1.39028
   8   6   8 45.7951 1.62211
  -9  -6  -8 18.1463 1.00603
   9   6   8 19.6462 1.40433
 -10  -6  -8 10.3987 0.78001
  10   6   8 9.08262 0.87447
 -11  -6  -8 0.76634 0.58252
  11   6   8 0.14713 0.81873
 -12  -6  -8 2.14708 0.65180
  12   6   8 2.22824 0.95250
 -13  -6  -8 4.19408 0.69573
  13   6   8 6.89406 1.77293
   9  -7  -8 11.2995 1.45539
   8  -7  -8 39.6541 3.38243
   7  -7  -8 12.2296 1.83258
   6  -7  -8 50.6353 2.64408
   5  -7  -8 7.82810 1.20691
   4  -7  -8 33.1265 2.06637
   3  -7  -8 22.1981 0.84876
  -3   7   8 22.9432 2.24995
   2  -7  -8 55.8961 1.40174
  -2   7   8 50.3384 2.48666
   1  -7  -8 9.95547 0.70784
  -1   7   8 7.18488 0.84506
   0  -7  -8 74.6045 2.16326
   0   7   8 74.2570 3.21709
  -1  -7  -8 187.019 4.55670
   1   7   8 181.162 7.10046
  -2  -7  -8 0.78908 0.45646
   2   7   8 0.04058 0.49913
  -3  -7  -8 11.8193 0.74749
   3   7   8 12.7045 0.78231
  -4  -7  -8 1.06583 0.47743
   4   7   8 0.83227 0.51535
  -5  -7  -8 10.9874 0.79828
   5   7   8 17.0754 0.68773
  -6  -7  -8 0.45074 0.59991
   6   7   8 0.04761 0.33993
  -7  -7  -8 5.84237 0.65337
   7   7   8 7.12191 0.56866
  -8  -7  -8 17.7644 1.09048
   8   7   8 16.5312 1.14011
  -9  -7  -8 29.9553 1.33877
   9   7   8 30.0925 1.43259
 -10  -7  -8 108.653 3.02941
  10   7   8 107.611 3.20325
 -11  -7  -8 45.8855 1.75173
  11   7   8 46.7638 2.04026
 -12  -7  -8 0.68879 0.63430
  12   7   8 0.67305 0.85881
 -13  -7  -8 0.08864 1.16337
  13   7   8 0.64748 1.03440
   8  -8  -8 10.3857 2.13920
   7  -8  -8 2.78738 1.81003
   6  -8  -8 1.39932 1.52629
   5  -8  -8 2.66596 1.49542
   4  -8  -8 70.8010 2.29458
   3  -8  -8 367.089 22.2635
   2  -8  -8 56.3819 2.67573
   1  -8  -8 10.3858 0.87582
  -1   8   8 8.12028 1.15863
   0  -8  -8 9.88155 0.86317
   0   8   8 10.0063 1.06918
  -1  -8  -8 85.3543 2.55358
   1   8   8 87.0933 3.68360
  -2  -8  -8 1.15703 0.66906
   2   8   8 0.47567 0.54132
  -3  -8  -8 30.2887 1.71441
   3   8   8 26.6900 1.35338
  -4  -8  -8 3.29390 0.77498
   4   8   8 1.66357 0.59102
  -5  -8  -8 21.8401 1.56591
   5   8   8 19.1438 1.82650
  -6  -8  -8 42.5866 2.09282
   6   8   8 40.3661 1.18499
  -7  -8  -8 8.53331 0.74832
   7   8   8 8.30201 0.71020
  -8  -8  -8 9.59352 0.68968
   8   8   8 8.89804 0.66382
  -9  -8  -8 74.9152 2.24161
   9   8   8 74.8364 2.37165
 -10  -8  -8 48.9707 2.15902
  10   8   8 44.4103 1.84964
 -11  -8  -8 0.57728 0.69661
  11   8   8 1.35516 0.78280
 -12  -8  -8 22.4598 1.63500
  12   8   8 22.9739 1.70108
   7  -9  -8 21.2194 2.82012
   6  -9  -8 11.7718 1.79171
   5  -9  -8 0.35491 2.28098
   4  -9  -8 16.5163 1.14074
   3  -9  -8 149.851 7.91917
   2  -9  -8 3.70971 3.40321
  -2   9   8 0.00000 13.4568
   1  -9  -8 35.4612 5.10173
  -1   9   8 56.8810 5.74846
   0  -9  -8 47.9148 3.35868
   0   9   8 40.3582 2.76858
  -1  -9  -8 21.6744 2.17289
   1   9   8 18.5670 1.82669
  -2  -9  -8 87.6669 3.38318
   2   9   8 77.1084 3.63668
  -3  -9  -8 22.4572 1.71307
   3   9   8 21.1040 1.89426
  -4  -9  -8 40.0283 2.09639
   4   9   8 39.5930 2.37216
  -5  -9  -8 44.6260 2.20394
   5   9   8 40.3944 2.46245
  -6  -9  -8 26.3263 1.88347
   6   9   8 19.1116 0.82256
  -7  -9  -8 1.17075 0.85364
   7   9   8 0.95690 0.33012
  -8  -9  -8 0.11335 0.64898
   8   9   8 0.78040 0.42866
  -9  -9  -8 8.76129 1.11788
   9   9   8 5.79452 0.68088
 -10  -9  -8 0.00000 1.58306
  10   9   8 0.75551 0.69250
 -11  -9  -8 0.00000 2.53421
  11   9   8 0.68620 0.83069
 -12  -9  -8 5.76083 1.65569
  12   9   8 5.12250 0.99627
   6 -10  -8 5.31925 3.56669
   5 -10  -8 13.0087 3.84986
   4 -10  -8 25.7409 3.60861
   3 -10  -8 6.24590 3.48870
  -2  10   8 4.26010 19.0249
   1 -10  -8 41.7253 12.0854
  -1  10   8 24.7891 3.43207
   0 -10  -8 7.15128 3.27245
   0  10   8 9.36568 3.26741
  -1 -10  -8 116.368 8.79851
   1  10   8 72.1164 4.24906
  -2 -10  -8 379.541 14.6592
   2  10   8 327.712 13.2765
  -3 -10  -8 158.641 5.66790
   3  10   8 139.689 6.00284
  -4 -10  -8 6.54593 1.02930
   4  10   8 5.33698 1.03418
  -5 -10  -8 0.00000 0.87461
   5  10   8 0.04088 0.89882
  -6 -10  -8 4.66732 1.00684
   6  10   8 5.48195 1.04188
  -7 -10  -8 1.01863 1.12225
   7  10   8 2.12540 0.37430
  -8 -10  -8 13.8711 1.11658
   8  10   8 11.6552 1.00519
  -9 -10  -8 8.26143 1.12202
   9  10   8 7.18950 0.71631
 -10 -10  -8 12.3337 2.04151
  10  10   8 11.8694 1.11852
 -11 -10  -8 45.4102 3.65421
  11  10   8 48.7915 2.15304
   5 -11  -8 2.46475 3.68587
   4 -11  -8 8.33493 3.82676
   3 -11  -8 26.7611 4.63220
  -3  11   8 31.2092 6.48279
   2 -11  -8 87.4417 6.69691
  -2  11   8 101.718 11.7239
   1 -11  -8 22.5331 3.79634
  -1  11   8 24.1324 7.00721
   0  11   8 0.75968 7.52080
   1  11   8 9.51687 1.56930
  -2 -11  -8 97.2153 5.55702
   2  11   8 64.8696 5.14813
  -3 -11  -8 4.17087 1.56063
   3  11   8 1.35510 1.17774
  -4 -11  -8 17.6165 2.45683
   4  11   8 14.2599 2.21669
  -5 -11  -8 9.44242 1.36629
   5  11   8 8.21763 1.21249
  -6 -11  -8 5.65931 1.12722
   6  11   8 4.14511 1.10605
  -7 -11  -8 51.0474 2.75805
   7  11   8 37.4787 2.78983
  -8 -11  -8 2.39743 1.10294
   8  11   8 3.87974 1.17628
  -9 -11  -8 0.62260 1.47196
   9  11   8 1.49413 0.68936
 -10 -11  -8 41.3375 2.38880
  10  11   8 30.7771 2.64001
   4 -12  -8 4.49339 2.09098
  -4  12   8 7.99096 1.88365
   3 -12  -8 42.3258 5.12317
   2 -12  -8 50.2799 5.48116
  -2  12   8 56.5182 6.81189
   1 -12  -8 6.12399 4.14324
  -1  12   8 3.95552 4.36247
   0 -12  -8 23.5020 4.56291
   0  12   8 16.1523 6.07896
  -1 -12  -8 4.50266 3.39036
   1  12   8 5.35594 3.98278
  -2 -12  -8 2.58770 3.45303
   2  12   8 1.36410 4.21961
  -3 -12  -8 13.4757 1.72171
   3  12   8 7.84819 1.55427
  -4 -12  -8 2.18326 1.14845
   4  12   8 0.00000 1.03959
  -5 -12  -8 4.71405 1.16111
   5  12   8 3.09825 1.13693
  -6 -12  -8 35.3843 2.52216
   6  12   8 30.0456 2.65598
  -7 -12  -8 53.9518 3.06642
   7  12   8 46.1811 3.10819
  -8 -12  -8 23.5862 2.08252
   8  12   8 14.8908 1.57998
  -9 -12  -8 4.63196 0.95032
   9  12   8 2.09123 1.23857
   2 -13  -8 6.11172 1.47059
  -2  13   8 2.10905 1.48871
   1 -13  -8 5.24557 3.43825
  -1  13   8 1.14741 3.11071
   0 -13  -8 32.1247 4.37502
   0  13   8 29.3509 4.23483
  -1 -13  -8 31.3819 4.51580
   1  13   8 19.7855 4.00331
  -2 -13  -8 20.0824 4.45271
   2  13   8 31.5553 4.41594
  -3 -13  -8 109.477 8.18086
   3  13   8 70.2342 4.66540
  -4 -13  -8 11.5404 1.81182
   4  13   8 10.7318 1.44751
  -5 -13  -8 8.57651 1.39179
   5  13   8 9.61590 1.41555
  -6 -13  -8 55.1603 3.16443
   6  13   8 44.8484 3.24279
  -7 -13  -8 17.1885 1.64983
   7  13   8 13.8975 1.57224
  -8 -13  -8 4.76998 1.37253
   8  13   8 2.59202 1.28682
  -2 -14  -8 18.3389 2.24931
   2  14   8 16.6271 2.14164
  -3 -14  -8 55.7168 4.08121
   3  14   8 30.9251 4.07985
  -4 -14  -8 2.95822 1.78779
   4  14   8 5.63898 1.77992
  -5 -14  -8 25.9801 3.16787
   5  14   8 19.8839 1.85978
   4  12  -9 0.84746 0.84077
   3  12  -9 0.86585 0.80937
  -3 -12   9 0.44715 1.25497
   2  12  -9 1.38110 0.92272
  -2 -12   9 1.05968 1.23049
   1  12  -9 0.78901 0.94297
  -1 -12   9 1.50329 1.26032
   0  12  -9 64.0693 2.95636
   0 -12   9 67.2464 3.81815
   7  11  -9 0.09963 4.77389
   6  11  -9 1.84136 0.74925
   5  11  -9 4.09663 0.89097
  -5 -11   9 4.95539 0.79346
   4  11  -9 43.2701 1.95349
  -4 -11   9 43.6484 2.02883
   3  11  -9 40.2941 1.88411
  -3 -11   9 37.1939 1.81812
   2  11  -9 0.32778 0.94724
  -2 -11   9 0.27300 0.51963
   1  11  -9 11.3033 1.20430
  -1 -11   9 12.5168 1.48857
   0  11  -9 0.19551 1.41001
   0 -11   9 0.22152 1.18926
  -1  11  -9 4.04707 1.48621
   1 -11   9 2.44488 1.80452
  -2  11  -9 12.2558 2.92491
   2 -11   9 0.00000 13.2807
  -3  11  -9 0.87012 1.10319
   3 -11   9 0.76766 1.99378
   8  10  -9 38.2472 6.08183
   7  10  -9 64.7587 8.11702
   6  10  -9 21.9836 2.45796
   5  10  -9 11.0987 2.25028
   4  10  -9 28.5442 3.00932
  -4 -10   9 27.2985 1.56746
   3  10  -9 19.0191 1.20814
  -3 -10   9 19.5916 0.99394
   2  10  -9 0.45640 0.69660
  -2 -10   9 0.52754 0.46484
   1  10  -9 19.0006 1.70086
  -1 -10   9 18.0333 1.80697
   0  10  -9 0.00000 1.32274
   0 -10   9 0.00000 1.07853
  -1  10  -9 11.2935 2.78642
   1 -10   9 12.5820 1.97096
  -2  10  -9 40.3246 3.28981
   2 -10   9 46.7428 16.1124
  -3  10  -9 4.91134 2.49277
   3 -10   9 10.0014 4.38654
  -4  10  -9 11.9602 2.60074
   4 -10   9 12.0697 4.49995
  -5  10  -9 47.5233 2.66577
   5 -10   9 56.2851 4.49760
   9   9  -9 5.74452 3.68948
   8   9  -9 67.8647 8.06609
   7   9  -9 48.8128 3.42043
   6   9  -9 1.00532 1.80766
   5   9  -9 24.9406 1.33554
   4   9  -9 0.82468 0.66573
  -4  -9   9 0.43070 0.46804
   3   9  -9 3.66786 0.52346
  -3  -9   9 3.03326 0.47946
   2   9  -9 8.26986 0.80343
  -2  -9   9 7.52038 0.77433
   1   9  -9 7.32687 0.76640
  -1  -9   9 6.16884 1.16771
   0   9  -9 2.25848 0.77805
   0  -9   9 4.72070 1.43177
   1  -9   9 146.839 9.63905
  -3   9  -9 1.29872 3.82879
   3  -9   9 0.00000 3.98317
  -4   9  -9 0.00000 4.54313
   4  -9   9 0.00000 4.96797
  -5   9  -9 5.13949 6.50810
   5  -9   9 0.00000 5.15264
  -6   9  -9 7.62396 3.84892
   6  -9   9 4.48837 4.43144
  10   8  -9 0.00000 3.08480
   9   8  -9 12.3277 3.68745
   8   8  -9 3.61668 1.43956
   7   8  -9 21.4934 2.94595
   6   8  -9 4.52250 1.38614
   5   8  -9 29.0758 1.86475
   4   8  -9 7.67310 0.61436
  -4  -8   9 6.85122 1.01363
   3   8  -9 97.2541 2.59212
  -3  -8   9 96.1003 4.25949
   2   8  -9 47.4951 1.78629
  -2  -8   9 50.9978 2.79528
   1   8  -9 15.0304 0.99191
  -1  -8   9 16.8743 1.61934
   0   8  -9 64.5443 2.27152
   0  -8   9 63.2162 3.36341
  -1   8  -9 24.2466 2.10511
   1  -8   9 19.1930 1.68413
  -2   8  -9 24.9700 2.19208
   2  -8   9 25.7488 35.2264
  -3   8  -9 0.00000 3.89946
  -4   8  -9 28.3630 3.43547
  -5   8  -9 12.2160 2.29438
   5  -8   9 11.2900 3.97555
  -6   8  -9 3.33509 2.38705
   6  -8   9 13.1957 4.94693
  -7   8  -9 25.7498 2.92143
   7  -8   9 23.8257 5.14860
   8   7  -9 0.08308 1.53168
   7   7  -9 60.6069 3.00628
   6   7  -9 28.4430 1.75629
   5   7  -9 2.34128 1.06146
   4   7  -9 5.88345 1.60222
   3   7  -9 115.639 2.93165
  -3  -7   9 116.581 3.20822
   2   7  -9 67.7363 1.61983
  -2  -7   9 70.6514 2.54205
   1   7  -9 18.1184 0.97013
  -1  -7   9 15.7062 1.04214
   0   7  -9 9.71815 0.69428
   0  -7   9 10.5182 1.19466
  -1   7  -9 1.03973 0.68088
   1  -7   9 0.90329 1.00012
  -2   7  -9 61.8378 2.65939
   2  -7   9 65.6974 4.57862
  -3   7  -9 2.67604 2.71323
   3  -7   9 0.00000 5.08258
  -4   7  -9 0.12918 3.21498
  -6   7  -9 90.6173 3.32604
   6  -7   9 89.3872 5.72495
  -7   7  -9 85.0561 3.41104
   7  -7   9 90.2606 6.29860
  -8   7  -9 1.48802 2.14954
   8  -7   9 6.91187 4.67809
  11   6  -9 6.10729 4.79914
  10   6  -9 2.42391 3.24415
   9   6  -9 0.15331 3.04455
   8   6  -9 24.8750 2.02034
   7   6  -9 196.905 8.86385
   6   6  -9 105.684 4.89450
   5   6  -9 0.00000 1.36392
   4   6  -9 22.6603 1.94246
  -4  -6   9 26.8544 18.7004
   3   6  -9 11.2158 1.11913
  -3  -6   9 11.8814 0.78702
   2   6  -9 0.17157 0.24143
  -2  -6   9 1.25872 0.81715
   1   6  -9 25.3926 1.21790
  -1  -6   9 26.8953 1.24308
   0   6  -9 39.4536 1.47402
   0  -6   9 39.2164 1.45843
  -1   6  -9 1.84149 0.54318
   1  -6   9 1.53378 0.92404
  -2   6  -9 123.055 3.34643
   2  -6   9 117.857 4.61758
  -3   6  -9 128.261 4.61712
   3  -6   9 150.861 8.27550
  -4   6  -9 6.29066 1.94916
   4  -6   9 3.71545 4.05572
  -5   6  -9 17.0158 2.75138
   5  -6   9 20.8449 5.22723
  -6   6  -9 15.2577 4.03688
  -7   6  -9 12.1504 1.89711
   7  -6   9 7.88134 3.74966
  -8   6  -9 1.72896 2.22664
   8  -6   9 3.48517 4.36747
  -9   6  -9 29.4325 2.44540
   9  -6   9 31.3966 5.13803
  11   5  -9 21.3189 2.88576
  10   5  -9 31.8972 4.71621
   9   5  -9 2.50098 3.03149
   8   5  -9 6.51087 1.27966
   7   5  -9 105.165 4.89083
  -7  -5   9 111.269 21.9267
   6   5  -9 31.7536 1.78420
   5   5  -9 0.52646 0.99684
   4   5  -9 47.3047 1.64366
  -4  -5   9 55.4392 17.1006
   3   5  -9 18.2644 0.73414
  -3  -5   9 19.8315 4.79826
   2   5  -9 26.5821 0.73329
  -2  -5   9 26.9615 1.76670
   1   5  -9 6.84126 0.45422
  -1  -5   9 7.98742 0.69311
   0   5  -9 1.47471 0.37221
   0  -5   9 2.15691 0.52842
  -1   5  -9 30.8409 1.06602
   1  -5   9 34.3009 1.35829
  -2   5  -9 116.758 3.09431
   2  -5   9 112.176 3.10508
  -3   5  -9 182.732 4.74075
   3  -5   9 185.347 7.16595
  -4   5  -9 29.4247 2.07146
   4  -5   9 19.5127 3.54723
  -5   5  -9 0.14234 2.60237
   5  -5   9 16.3303 4.89466
  -6   5  -9 3.66326 1.93802
   6  -5   9 3.87992 3.15681
  -7   5  -9 4.26923 2.69477
  -8   5  -9 2.05065 2.08669
   8  -5   9 0.00003 2.09876
  -9   5  -9 7.38942 2.04764
   9  -5   9 7.17701 4.21277
 -10   5  -9 2.05756 2.28713
  10  -5   9 5.59705 3.77809
  11   4  -9 53.4456 4.18272
  10   4  -9 33.6689 3.12533
   9   4  -9 0.66999 2.84699
   8   4  -9 42.2756 2.83062
   7   4  -9 6.83841 1.02717
   6   4  -9 33.1642 1.80729
  -6  -4   9 23.5085 12.5787
   5   4  -9 1.24504 0.86816
   4   4  -9 0.43007 0.53656
   3   4  -9 222.237 5.08476
  -3  -4   9 237.370 34.4243
   2   4  -9 433.531 8.14070
  -2  -4   9 439.473 15.2317
   1   4  -9 120.899 2.60266
  -1  -4   9 122.615 4.68134
   0   4  -9 7.44769 0.45033
   0  -4   9 7.53580 0.65630
  -1   4  -9 0.70002 0.36234
   1  -4   9 1.42098 0.52628
  -2   4  -9 3.82084 0.42775
   2  -4   9 4.49942 0.54735
  -3   4  -9 0.39538 0.37302
   3  -4   9 0.71780 0.49039
  -4   4  -9 11.0089 1.02110
   4  -4   9 13.8958 1.77714
  -5   4  -9 3.06673 1.96489
   5  -4   9 0.00000 4.54595
  -6   4  -9 6.18816 1.65761
   6  -4   9 5.06177 1.31454
  -7   4  -9 28.3551 1.95999
   7  -4   9 26.7452 1.64577
  -8   4  -9 61.9443 4.01416
  -9   4  -9 1.03420 1.67810
   9  -4   9 0.00000 3.92842
 -10   4  -9 1.82371 1.82080
  10  -4   9 0.00000 4.27168
 -11   4  -9 20.8489 1.71460
  11  -4   9 13.9276 1.94022
  11   3  -9 0.31513 0.77287
  10   3  -9 0.38042 0.34030
   9   3  -9 0.53060 1.24705
   8   3  -9 21.0117 1.84250
   7   3  -9 3.25230 0.55083
   6   3  -9 76.0522 3.59630
   5   3  -9 135.300 6.19023
  -5  -3   9 140.619 20.1348
   4   3  -9 34.9432 1.06347
   3   3  -9 0.55201 0.28838
   2   3  -9 123.592 2.47689
  -2  -3   9 123.508 4.67068
   1   3  -9 239.662 4.17686
  -1  -3   9 244.766 8.69138
   0   3  -9 13.3016 0.61886
   0  -3   9 14.8697 1.21909
  -1   3  -9 2.16844 0.33911
   1  -3   9 3.15314 0.75046
  -2   3  -9 4.73921 0.40385
   2  -3   9 4.34824 0.57845
  -3   3  -9 0.48394 0.33743
   3  -3   9 0.27002 0.49009
  -4   3  -9 49.3746 1.24694
   4  -3   9 44.3438 1.63704
  -5   3  -9 5.13159 0.89796
   5  -3   9 5.63990 1.45562
  -6   3  -9 5.48349 1.69511
   6  -3   9 5.42520 0.56260
  -7   3  -9 47.6874 2.14540
   7  -3   9 44.1478 2.28822
  -8   3  -9 23.4784 1.65475
  -9   3  -9 1.26795 2.49044
   9  -3   9 6.71066 4.37296
 -10   3  -9 51.5615 2.63256
  10  -3   9 53.2894 5.44754
 -11   3  -9 0.34996 3.62447
  11  -3   9 6.78239 4.69816
  12   2  -9 11.6790 6.44549
  11   2  -9 2.30975 0.46866
  10   2  -9 5.01666 0.44627
   9   2  -9 10.6304 0.52421
   8   2  -9 18.3405 0.95265
   7   2  -9 3.87317 0.37228
   6   2  -9 17.2593 0.84808
   5   2  -9 276.672 6.36572
   4   2  -9 0.45591 0.27471
   3   2  -9 173.392 3.15804
   2   2  -9 14.4209 0.54099
  -2  -2   9 15.0624 1.09598
   1   2  -9 117.939 1.92395
  -1  -2   9 119.186 4.45335
   0   2  -9 44.6947 0.96865
   0  -2   9 48.7260 2.20785
  -1   2  -9 0.16820 0.30718
   1  -2   9 0.48712 0.62586
  -2   2  -9 44.4809 1.18913
   2  -2   9 43.2357 2.08300
  -3   2  -9 258.391 5.16270
   3  -2   9 261.643 7.40147
  -4   2  -9 255.774 5.17397
   4  -2   9 260.792 7.08801
  -5   2  -9 16.1179 0.80532
   5  -2   9 16.1339 1.17496
  -6   2  -9 2.15851 0.70650
   6  -2   9 1.69858 0.40513
  -7   2  -9 4.94604 2.30606
   7  -2   9 4.54806 0.82444
  -8   2  -9 4.98244 1.44436
   8  -2   9 2.23207 3.26954
  -9   2  -9 4.66471 1.46967
 -10   2  -9 40.1153 2.97730
  10  -2   9 39.3774 4.89014
 -11   2  -9 0.47994 2.49079
  11  -2   9 0.00000 4.57661
  11   1  -9 17.5844 0.91824
  10   1  -9 61.6594 1.74727
   9   1  -9 55.3872 1.23012
   8   1  -9 14.5048 0.69997
   7   1  -9 3.31592 0.32984
   6   1  -9 0.58103 0.31275
   5   1  -9 10.1960 0.45073
   4   1  -9 13.0985 0.60103
   3   1  -9 9.89287 0.46058
   2   1  -9 35.1007 0.82351
  -2  -1   9 32.8217 1.70452
   1   1  -9 222.861 3.50097
  -1  -1   9 226.020 7.95632
   0   1  -9 481.515 7.40960
   0  -1   9 489.563 16.8466
  -1   1  -9 62.1309 1.24418
   1  -1   9 65.1556 2.68340
  -2   1  -9 2.26351 0.24212
   2  -1   9 1.12462 0.61203
  -3   1  -9 36.9791 1.06636
   3  -1   9 36.3744 1.95972
  -4   1  -9 28.7034 0.83391
   4  -1   9 28.2395 1.83116
  -5   1  -9 2.19443 0.32888
   5  -1   9 1.74833 0.35523
  -6   1  -9 54.9047 1.26686
   6  -1   9 51.3486 1.47296
  -7   1  -9 0.16834 0.39758
   7  -1   9 1.22688 0.48246
  -8   1  -9 8.32602 0.83361
   8  -1   9 8.69593 0.96535
  -9   1  -9 4.36486 0.91765
   9  -1   9 8.42146 2.57636
 -10   1  -9 15.5647 2.41910
 -11   1  -9 4.98400 2.77823
  11  -1   9 6.67001 4.47257
 -12   1  -9 10.8319 3.30687
  12  -1   9 14.1722 4.55608
  11   0  -9 1.37436 0.60120
  10   0  -9 1.06074 0.61058
   9   0  -9 8.30523 0.43922
   8   0  -9 16.3772 0.77966
   7   0  -9 56.5474 1.47761
   6   0  -9 0.81202 0.29919
   5   0  -9 88.8240 2.07077
   4   0  -9 62.2471 1.72336
   3   0  -9 48.6864 1.25804
   2   0  -9 51.3066 1.07983
  -2   0   9 48.8737 3.14902
   1   0  -9 254.189 3.95282
  -1   0   9 253.084 8.54038
   0   0  -9 234.950 3.67114
   0   0   9 232.632 7.30396
  -1   0  -9 49.6539 1.11968
   1   0   9 48.5043 2.18618
  -2   0  -9 156.614 2.79467
   2   0   9 155.366 5.21114
  -3   0  -9 4.25716 0.27677
   3   0   9 3.75939 0.66194
  -4   0  -9 18.4278 0.61839
   4   0   9 18.6254 0.83783
  -5   0  -9 25.4330 0.73863
   5   0   9 26.6371 1.03470
  -6   0  -9 0.07019 0.28584
   6   0   9 0.06550 0.42761
  -7   0  -9 14.0163 0.62477
   7   0   9 14.7669 0.92483
  -8   0  -9 54.1653 1.44634
   8   0   9 52.1808 1.92971
  -9   0  -9 53.9408 1.64417
   9   0   9 51.4183 2.27066
 -10   0  -9 7.72558 1.24558
  10   0   9 7.73233 2.02883
 -11   0  -9 0.00108 2.78048
  11   0   9 0.00000 4.16427
  12   0   9 2.90926 4.56126
  11  -1  -9 32.0366 5.07055
  10  -1  -9 11.7097 0.91118
   9  -1  -9 18.4348 0.81766
   8  -1  -9 0.97976 0.34553
   7  -1  -9 1.03563 0.32496
   6  -1  -9 39.5626 1.09863
   5  -1  -9 95.2299 2.19861
   4  -1  -9 191.686 4.14343
   3  -1  -9 2.69801 0.30578
   2  -1  -9 55.8540 1.17491
   1  -1  -9 41.1994 0.83465
  -1   1   9 39.9793 2.63847
   0  -1  -9 30.6716 0.77921
   0   1   9 31.0139 1.50244
  -1  -1  -9 20.3288 0.59946
   1   1   9 19.9493 1.23439
  -2  -1  -9 217.477 3.81216
   2   1   9 219.346 6.96082
  -3  -1  -9 2.68605 0.25179
   3   1   9 3.00087 0.37570
  -4  -1  -9 72.8572 1.44123
   4   1   9 72.8793 2.03819
  -5  -1  -9 125.538 2.34765
   5   1   9 127.924 3.28132
  -6  -1  -9 38.4353 0.94559
   6   1   9 37.3397 1.40959
  -7  -1  -9 3.60469 0.35150
   7   1   9 4.27082 0.53122
  -8  -1  -9 48.7234 1.27261
   8   1   9 48.4638 1.73474
  -9  -1  -9 11.3962 0.68133
   9   1   9 10.8521 1.00980
 -10  -1  -9 3.22407 0.60775
  10   1   9 2.53225 1.08899
 -11  -1  -9 19.2057 2.11517
 -12  -1  -9 0.41968 1.53800
  12   1   9 0.00000 5.15424
  11  -2  -9 15.6040 5.20552
  10  -2  -9 4.33080 0.58175
   9  -2  -9 132.948 3.23945
   8  -2  -9 134.690 2.61119
   7  -2  -9 63.9600 1.41690
   6  -2  -9 18.1341 0.76969
   5  -2  -9 23.9544 0.82810
   4  -2  -9 27.6250 0.90188
   3  -2  -9 98.2134 1.92857
   2  -2  -9 0.35339 0.23394
   1  -2  -9 15.8108 0.61432
   0  -2  -9 86.8673 1.86132
   0   2   9 87.6511 3.39360
  -1  -2  -9 222.424 4.15463
   1   2   9 226.519 8.29200
  -2  -2  -9 9.89836 0.43613
   2   2   9 10.5948 0.82038
  -3  -2  -9 48.6005 1.06996
   3   2   9 51.0003 1.35714
  -4  -2  -9 188.064 3.37010
   4   2   9 190.113 4.45875
  -5  -2  -9 33.2546 0.84067
   5   2   9 31.7163 1.22907
  -6  -2  -9 1.42268 0.29819
   6   2   9 1.53128 0.46655
  -7  -2  -9 9.73801 0.44958
   7   2   9 9.24941 0.63830
  -8  -2  -9 4.71768 0.39852
   8   2   9 4.96491 0.66835
  -9  -2  -9 7.53009 0.52211
   9   2   9 7.33825 0.82404
 -10  -2  -9 1.26573 0.52676
  10   2   9 1.81919 0.87132
 -11  -2  -9 0.00000 0.59828
 -12  -2  -9 1.59090 0.81163
  13   2   9 17.7044 7.39108
  11  -3  -9 4.75718 2.10150
  10  -3  -9 0.87304 0.57715
   9  -3  -9 57.2509 2.26161
   8  -3  -9 109.701 2.84574
   7  -3  -9 5.14760 0.50877
   6  -3  -9 131.265 2.72502
   5  -3  -9 125.811 2.44687
   4  -3  -9 50.0383 1.13909
   3  -3  -9 166.611 3.13894
   2  -3  -9 0.21165 0.28631
   1  -3  -9 100.789 2.04959
  -1   3   9 96.1093 5.73382
   0  -3  -9 273.026 5.08754
   0   3   9 270.828 8.27081
  -1  -3  -9 189.042 3.64818
   1   3   9 189.593 4.99701
  -2  -3  -9 9.38640 0.46109
   2   3   9 8.68900 0.62215
  -3  -3  -9 73.7416 1.55512
   3   3   9 74.1230 1.74581
  -4  -3  -9 5.00045 0.33270
   4   3   9 4.49273 0.43320
  -5  -3  -9 0.55393 0.27400
   5   3   9 0.89666 0.35344
  -6  -3  -9 0.60563 0.28814
   6   3   9 0.24445 0.37719
  -7  -3  -9 20.4910 0.76279
   7   3   9 20.8573 1.11587
  -8  -3  -9 0.51093 0.35103
   8   3   9 0.00000 0.63478
  -9  -3  -9 62.7824 1.53380
   9   3   9 63.3347 2.53796
 -10  -3  -9 32.4815 1.21647
  10   3   9 34.2566 4.66753
 -11  -3  -9 1.07723 0.62869
 -12  -3  -9 3.71112 0.72252
  12   3   9 3.54884 38.2208
 -13  -3  -9 7.93316 1.04972
  10  -4  -9 5.51835 6.06865
   9  -4  -9 0.61348 0.52085
   8  -4  -9 25.9276 3.45548
   7  -4  -9 1.74230 0.67418
   6  -4  -9 50.5033 1.58287
   5  -4  -9 0.07474 0.33328
   4  -4  -9 71.1600 1.34250
   3  -4  -9 238.345 4.75143
   2  -4  -9 44.2567 1.04357
  -2   4   9 45.9041 2.19361
   1  -4  -9 14.7649 0.61822
  -1   4   9 15.0804 1.43262
   0  -4  -9 121.155 2.45874
   0   4   9 121.283 4.75985
  -1  -4  -9 85.8100 1.83126
   1   4   9 83.0257 2.78838
  -2  -4  -9 84.5463 1.84616
   2   4   9 86.0075 2.14990
  -3  -4  -9 70.2888 1.60367
   3   4   9 71.5733 1.69313
  -4  -4  -9 183.870 3.50806
   4   4   9 187.223 4.00744
  -5  -4  -9 6.30024 0.35288
   5   4   9 6.02962 0.43166
  -6  -4  -9 76.1655 1.56729
   6   4   9 78.1008 1.89112
  -7  -4  -9 31.3396 0.90755
   7   4   9 31.2457 1.17523
  -8  -4  -9 2.35394 0.37077
   8   4   9 1.92742 0.56103
  -9  -4  -9 73.3925 1.81927
   9   4   9 73.1120 2.44750
 -10  -4  -9 41.5740 1.45002
  10   4   9 47.8617 3.45338
 -11  -4  -9 0.67655 0.62321
  11   4   9 0.00000 5.87671
 -12  -4  -9 3.49984 0.89685
  12   4   9 1.72148 30.2696
 -13  -4  -9 5.17718 0.79549
  13   4   9 7.12704 2.48240
  10  -5  -9 1.17448 1.88126
   9  -5  -9 0.67319 0.69209
   8  -5  -9 67.3039 4.87629
   7  -5  -9 86.8710 3.60925
   6  -5  -9 0.36391 1.37894
   5  -5  -9 18.8798 1.19984
   4  -5  -9 196.221 4.33181
   3  -5  -9 132.594 2.34323
  -3   5   9 135.455 5.17215
   2  -5  -9 37.5972 0.85491
  -2   5   9 42.4789 2.09916
   1  -5  -9 78.6991 1.60394
  -1   5   9 79.2393 3.32771
   0  -5  -9 9.42083 0.40690
   0   5   9 8.87682 0.86923
  -1  -5  -9 1.15652 0.24436
   1   5   9 1.37476 0.64803
  -2  -5  -9 86.6771 1.86951
   2   5   9 85.3506 2.44043
  -3  -5  -9 85.3423 1.89998
   3   5   9 88.2382 2.00690
  -4  -5  -9 50.9463 1.26287
   4   5   9 52.1444 1.34115
  -5  -5  -9 211.158 3.95542
   5   5   9 215.832 4.60329
  -6  -5  -9 230.366 4.14446
   6   5   9 239.949 5.06023
  -7  -5  -9 43.4608 1.14074
   7   5   9 45.3731 1.33858
  -8  -5  -9 25.6420 0.92635
   8   5   9 25.9709 1.15137
  -9  -5  -9 13.7744 0.70604
   9   5   9 12.3698 1.05686
 -10  -5  -9 56.6253 1.89209
  10   5   9 54.4112 2.43976
 -11  -5  -9 8.21558 0.74202
  11   5   9 11.4248 1.69116
 -12  -5  -9 8.01707 0.80169
   9  -6  -9 9.73888 2.62661
   8  -6  -9 54.8696 3.36592
   7  -6  -9 90.6104 3.97425
   6  -6  -9 2.27510 1.55283
   5  -6  -9 27.3973 1.70960
   4  -6  -9 0.91803 0.72703
  -4   6   9 0.20946 0.90723
   3  -6  -9 1.63122 0.40665
  -3   6   9 3.64054 0.88087
   2  -6  -9 12.3620 0.48615
  -2   6   9 13.2629 1.13807
   1  -6  -9 38.3920 0.83178
  -1   6   9 37.7014 2.10278
   0  -6  -9 14.5649 0.88147
   0   6   9 14.3976 1.26277
  -1  -6  -9 37.2107 1.30208
   1   6   9 35.6722 2.05127
  -2  -6  -9 1.78013 0.44991
   2   6   9 0.94779 0.56243
  -3  -6  -9 0.60015 0.27211
   3   6   9 0.74923 0.29414
  -4  -6  -9 0.17244 0.31572
   4   6   9 0.61090 0.31843
  -5  -6  -9 6.89113 0.56577
   5   6   9 8.83951 0.55263
  -6  -6  -9 38.0161 1.28808
   6   6   9 37.0618 1.18477
  -7  -6  -9 0.21071 0.41108
   7   6   9 0.20801 0.40540
  -8  -6  -9 52.1415 1.55200
   8   6   9 54.9632 1.87254
  -9  -6  -9 0.77044 0.54110
   9   6   9 0.00000 0.69099
 -10  -6  -9 18.9022 1.17554
  10   6   9 20.7225 1.82278
 -11  -6  -9 8.43028 0.85136
  11   6   9 8.40884 0.97622
 -12  -6  -9 8.27332 0.83262
  12   6   9 12.6135 1.60918
   8  -7  -9 0.00000 1.94872
   7  -7  -9 47.8343 3.09818
   6  -7  -9 1.60761 1.84028
   5  -7  -9 40.1595 2.65717
   4  -7  -9 5.17301 1.15852
   3  -7  -9 70.9282 1.96181
  -3   7   9 72.5295 4.34131
   2  -7  -9 221.783 5.38376
  -2   7   9 222.409 8.27120
   1  -7  -9 46.6968 1.59966
  -1   7   9 46.3158 2.39918
   0  -7  -9 1.33881 0.52421
   0   7   9 2.27209 0.75365
  -1  -7  -9 148.013 3.78517
   1   7   9 150.023 5.84728
  -2  -7  -9 113.347 3.46134
   2   7   9 108.463 3.61544
  -3  -7  -9 0.04371 0.64001
   3   7   9 0.81940 0.55163
  -4  -7  -9 76.6245 2.91238
   4   7   9 75.9173 2.37887
  -5  -7  -9 14.4734 1.40708
   5   7   9 14.0129 0.76016
  -6  -7  -9 6.04520 0.65926
   6   7   9 5.48126 0.49580
  -7  -7  -9 0.76187 0.52234
   7   7   9 0.41221 0.46128
  -8  -7  -9 8.80077 0.67141
   8   7   9 8.75887 0.67038
  -9  -7  -9 39.9478 1.83379
   9   7   9 41.2677 1.68137
 -10  -7  -9 74.0935 2.58412
  10   7   9 71.1905 2.58101
 -11  -7  -9 131.619 4.05817
  11   7   9 134.059 3.98705
 -12  -7  -9 2.35702 0.71937
  12   7   9 2.52962 0.91382
   8  -8  -9 0.00002 1.17911
   7  -8  -9 3.14501 2.13792
   6  -8  -9 8.36570 1.79884
   5  -8  -9 0.00000 1.12320
   4  -8  -9 7.73547 1.02272
   3  -8  -9 175.815 5.58328
   2  -8  -9 244.200 17.9648
  -2   8   9 196.669 10.6286
   1  -8  -9 27.2031 2.86684
  -1   8   9 17.9786 2.39593
   0  -8  -9 24.9941 1.77626
   0   8   9 21.0403 1.87545
  -1  -8  -9 1.10597 0.78832
   1   8   9 1.08323 0.78224
  -2  -8  -9 8.20568 0.92166
   2   8   9 6.32155 0.93508
  -3  -8  -9 0.05532 0.72375
   3   8   9 0.06667 0.77257
  -4  -8  -9 12.3663 1.21093
   4   8   9 11.1960 1.07993
  -5  -8  -9 5.19299 0.84046
   5   8   9 4.23713 0.91497
  -6  -8  -9 43.9260 2.26616
   6   8   9 39.9686 1.72845
  -7  -8  -9 60.2157 2.18163
   7   8   9 59.1284 1.92269
  -8  -8  -9 29.4485 2.06256
   8   8   9 26.9404 1.28088
  -9  -8  -9 3.90892 1.00603
   9   8   9 5.59276 0.68111
 -10  -8  -9 11.7424 3.01852
  10   8   9 8.29478 0.81141
 -11  -8  -9 9.54270 0.97140
  11   8   9 12.0295 0.99152
 -12  -8  -9 2.27177 0.85474
  12   8   9 0.39912 0.83172
   7  -9  -9 31.4095 2.14147
   6  -9  -9 69.9074 4.45160
   5  -9  -9 3.53477 2.31235
   4  -9  -9 1.47858 3.33730
   1  -9  -9 0.01391 2.84242
  -1   9   9 0.91438 1.04617
   0  -9  -9 112.042 5.18155
   0   9   9 85.4020 5.21090
  -1  -9  -9 8.72365 1.30751
   1   9   9 7.10231 1.01675
  -2  -9  -9 128.294 4.95541
   2   9   9 113.374 4.97208
  -3  -9  -9 93.9702 3.68748
   3   9   9 84.6082 3.95497
  -4  -9  -9 33.8094 2.10031
   4   9   9 32.0378 2.27178
  -5  -9  -9 1.49231 0.87872
   5   9   9 0.92222 0.89500
  -6  -9  -9 0.84645 0.86270
   6   9   9 0.04719 0.92358
  -7  -9  -9 28.4937 2.72891
   7   9   9 26.8994 1.42226
  -8  -9  -9 5.49819 1.38926
   8   9   9 3.82077 0.55083
  -9  -9  -9 20.0414 2.20721
   9   9   9 16.6359 1.06775
 -10  -9  -9 11.0458 1.88090
  10   9   9 9.16640 0.85525
 -11  -9  -9 3.42174 1.84997
  11   9   9 0.56062 1.12222
   6 -10  -9 28.3339 2.83732
  -6  10   9 32.7692 3.53621
   5 -10  -9 0.00000 3.69967
   4 -10  -9 24.9651 3.91772
   3 -10  -9 0.00000 3.50401
   2 -10  -9 12.9394 3.96659
  -1  10   9 9.64041 24.6206
   0  10   9 0.00820 1.12931
  -1 -10  -9 12.9077 1.59303
   1  10   9 7.71243 1.39086
  -2 -10  -9 171.858 7.68841
   2  10   9 145.796 6.41359
  -3 -10  -9 257.638 9.09436
   3  10   9 218.293 9.16183
  -4 -10  -9 52.4414 2.72481
   4  10   9 43.7325 2.79032
  -5 -10  -9 8.95255 1.10614
   5  10   9 5.36757 1.44062
  -6 -10  -9 0.00000 1.20809
   6  10   9 0.32390 1.02616
  -7 -10  -9 38.3852 2.44381
   7  10   9 31.5332 2.52831
  -8 -10  -9 3.14469 1.49726
   8  10   9 3.11717 0.56199
  -9 -10  -9 4.27218 1.41458
   9  10   9 2.98138 0.66368
 -10 -10  -9 0.98775 2.00496
  10  10   9 0.66760 1.07205
   4 -11  -9 3.46884 3.77009
   3 -11  -9 0.38242 3.73584
   2 -11  -9 30.7035 5.26935
   1 -11  -9 31.2852 5.57915
   0 -11  -9 0.00000 3.75145
  -1 -11  -9 4.18975 3.98852
   1  11   9 0.29512 1.18391
  -2 -11  -9 14.8745 1.80786
   2  11   9 12.1465 1.47212
  -3 -11  -9 26.4753 2.19545
   3  11   9 16.5824 1.46888
  -4 -11  -9 13.3389 1.32292
   4  11   9 9.80161 1.24387
  -5 -11  -9 24.7149 2.15760
   5  11   9 16.5426 1.70800
  -6 -11  -9 3.23899 1.07816
   6  11   9 1.96758 1.05746
  -7 -11  -9 9.22232 1.27298
   7  11   9 8.72336 1.26038
  -8 -11  -9 57.3383 2.52976
   8  11   9 43.8944 3.07195
  -9 -11  -9 12.6668 1.37926
   9  11   9 11.1801 1.43098
 -10 -11  -9 7.53191 0.99943
  10  11   9 5.81912 1.32857
   3 -12  -9 3.56346 1.70671
   2 -12  -9 25.5918 4.46210
   1 -12  -9 6.47971 4.30338
  -1  12   9 1.49531 6.29648
   0 -12  -9 9.97337 3.98528
   0  12   9 10.8227 3.46360
  -1 -12  -9 35.4196 4.79505
   1  12   9 40.8966 5.00010
  -2 -12  -9 6.89859 1.59341
   2  12   9 3.45367 1.34795
  -3 -12  -9 7.01425 1.58937
   3  12   9 6.29960 1.55627
  -4 -12  -9 27.6915 2.38473
   4  12   9 17.2757 1.72107
  -5 -12  -9 1.31341 1.13944
   5  12   9 1.43656 1.08522
  -6 -12  -9 7.79713 1.28494
   6  12   9 6.11591 1.26081
  -7 -12  -9 62.1293 3.29631
   7  12   9 51.1438 3.31005
  -8 -12  -9 25.2179 2.52643
   8  12   9 16.5179 1.83667
   0 -13  -9 2.09178 1.65808
   0  13   9 0.50426 1.46547
  -1 -13  -9 0.00000 3.79520
   1  13   9 0.00000 3.71358
  -2 -13  -9 0.61089 3.77821
   2  13   9 1.41134 1.45597
  -3 -13  -9 36.7876 3.21138
   3  13   9 15.3179 2.07853
  -4 -13  -9 76.3263 4.55290
   4  13   9 60.5959 3.75066
  -5 -13  -9 10.0144 1.49823
   5  13   9 11.4016 1.50673
  -6 -13  -9 2.91787 1.29982
   6  13   9 2.85575 1.26496
   7  13   9 16.8555 1.69337
   5  11 -10 11.1404 1.11965
   4  11 -10 11.5831 0.95297
   3  11 -10 27.5141 1.89690
  -3 -11  10 28.8442 2.74533
   2  11 -10 15.4230 1.65076
  -2 -11  10 18.4795 1.65526
   1  11 -10 0.03882 1.38454
  -1 -11  10 0.00000 1.63482
   0  11 -10 9.64307 3.24928
   0 -11  10 5.47083 1.84963
  -1  11 -10 0.66739 1.08819
   1 -11  10 0.66345 1.79271
  -2  11 -10 1.50588 1.57527
   7  10 -10 120.404 13.2382
   6  10 -10 86.9986 5.66308
   5  10 -10 8.62750 2.54533
   4  10 -10 10.7750 1.23616
  -4 -10  10 8.11754 1.25147
   3  10 -10 9.20134 0.94472
  -3 -10  10 9.77576 1.38190
   2  10 -10 8.05047 1.25841
  -2 -10  10 9.69616 1.28805
   1  10 -10 10.7462 4.19532
  -1 -10  10 5.43914 1.29750
   0  10 -10 19.0806 2.56164
   0 -10  10 21.9932 3.38534
  -1  10 -10 1.49037 2.46355
  -2  10 -10 47.8986 3.31393
   2 -10  10 51.9436 8.47219
  -3  10 -10 47.3325 2.90840
   3 -10  10 44.7509 5.09403
  -4  10 -10 0.36868 1.11691
   4 -10  10 1.11679 2.10626
   8   9 -10 12.7502 4.33297
   7   9 -10 25.6960 2.52473
   6   9 -10 12.2815 2.15127
   5   9 -10 8.11470 2.18006
   4   9 -10 48.3810 2.23678
  -4  -9  10 48.3118 2.79842
   3   9 -10 0.45875 0.64611
  -3  -9  10 1.42888 1.00205
   2   9 -10 8.46592 0.87456
  -2  -9  10 7.89950 1.20495
   1   9 -10 2.04819 1.50030
  -1  -9  10 0.14906 1.12039
   0   9 -10 2.74251 3.67577
   0  -9  10 1.34027 1.07684
  -1   9 -10 25.5694 4.14283
   1  -9  10 11.5610 32.1179
  -2   9 -10 96.2906 4.07260
   2  -9  10 93.5143 9.27865
  -3   9 -10 5.88636 2.37547
   3  -9  10 6.29461 4.70711
  -4   9 -10 2.61139 2.44582
   4  -9  10 0.00000 4.76977
  -5   9 -10 24.3171 3.02705
   5  -9  10 21.5202 5.56489
   9   8 -10 0.00000 3.54821
   8   8 -10 18.2626 4.20992
   7   8 -10 0.00000 3.60657
   6   8 -10 32.9888 2.75511
   5   8 -10 0.57826 0.56857
   4   8 -10 2.98108 0.82775
   3   8 -10 31.6878 1.24385
  -3  -8  10 25.0021 3.48284
   2   8 -10 66.5855 2.33283
  -2  -8  10 71.7986 3.74725
   1   8 -10 43.1746 1.78063
  -1  -8  10 43.6766 2.94123
   0   8 -10 27.7631 1.77882
   0  -8  10 25.6472 2.50088
  -3   8 -10 14.8652 3.77238
   3  -8  10 12.3622 4.25784
  -4   8 -10 7.93180 4.05564
   4  -8  10 5.15639 4.54322
  -5   8 -10 44.7222 5.56106
   5  -8  10 52.9621 5.77006
  -6   8 -10 0.00000 3.91739
   6  -8  10 0.00000 4.69958
  -7   8 -10 27.6721 2.61263
   7  -8  10 33.9149 4.16326
  10   7 -10 12.0747 4.02168
   9   7 -10 15.3531 3.99074
   8   7 -10 16.5247 2.49747
   7   7 -10 24.0660 3.29430
   6   7 -10 52.9971 3.37552
   5   7 -10 38.5502 2.66311
   4   7 -10 6.12556 0.58389
   3   7 -10 5.57017 0.40777
  -3  -7  10 3.64804 0.96006
   2   7 -10 17.3872 1.10649
  -2  -7  10 15.5536 1.35027
   1   7 -10 11.1593 0.81131
  -1  -7  10 11.7505 1.24513
   0   7 -10 5.39437 0.80122
   0  -7  10 5.04921 1.18243
  -1   7 -10 6.49818 2.08436
   1  -7  10 5.40136 1.17681
  -2   7 -10 8.04094 2.28860
   2  -7  10 7.07843 27.8991
  -3   7 -10 65.9857 4.93905
  -4   7 -10 2.88137 3.80326
   4  -7  10 4.31453 36.2873
  -5   7 -10 0.00000 2.20689
   5  -7  10 0.00000 4.29468
  -6   7 -10 31.6372 2.46529
   6  -7  10 26.9356 4.98456
  -7   7 -10 75.9618 3.59957
   7  -7  10 81.9266 6.39630
  -8   7 -10 7.87238 1.24482
   8  -7  10 7.19851 2.23498
   8   6 -10 8.49868 2.16983
   7   6 -10 45.3573 2.40821
   6   6 -10 144.506 6.60163
   5   6 -10 50.8909 2.61437
   4   6 -10 3.92109 0.80770
  -4  -6  10 12.6809 11.8396
   3   6 -10 59.4656 1.46693
  -3  -6  10 60.8440 2.90221
   2   6 -10 96.9718 2.72169
  -2  -6  10 95.3969 4.02422
   1   6 -10 35.4842 1.44212
  -1  -6  10 34.4671 2.34525
   0   6 -10 0.47236 0.55341
   0  -6  10 0.21038 0.92234
  -1   6 -10 0.56883 0.56281
   1  -6  10 0.17078 0.95687
  -2   6 -10 6.13951 2.24569
   2  -6  10 3.61852 3.92528
  -3   6 -10 90.7242 3.23342
   3  -6  10 94.4436 5.89112
  -4   6 -10 34.4577 2.78809
  -5   6 -10 0.00001 6.58950
  -6   6 -10 0.00031 2.62858
   6  -6  10 8.00226 5.36740
  -7   6 -10 7.68922 2.64359
   7  -6  10 9.61699 5.61225
  -8   6 -10 2.83743 2.01592
   8  -6  10 0.00000 4.45402
  -9   6 -10 11.8925 1.14727
   9  -6  10 4.30575 2.19397
   9   5 -10 86.5803 5.25319
   8   5 -10 0.00000 1.38026
   7   5 -10 1.58044 1.07970
   6   5 -10 48.0914 2.50445
  -6  -5  10 54.1615 18.0540
   5   5 -10 30.9254 1.22300
  -5  -5  10 33.7219 16.9760
   4   5 -10 2.73474 0.40101
   3   5 -10 19.0039 0.72095
  -3  -5  10 19.7032 1.76830
   2   5 -10 17.3889 0.99487
  -2  -5  10 19.1350 1.82363
   1   5 -10 114.460 3.04682
  -1  -5  10 112.555 4.36294
   0   5 -10 21.0770 1.19013
   0  -5  10 20.0889 1.24434
  -1   5 -10 2.23605 0.53966
   1  -5  10 2.75269 0.91857
  -2   5 -10 8.15442 0.67058
   2  -5  10 8.95301 1.10742
  -3   5 -10 43.6230 2.38082
   3  -5  10 44.7329 6.48784
  -4   5 -10 28.4452 2.08444
   4  -5  10 27.5013 3.82003
  -5   5 -10 0.00000 2.33956
   5  -5  10 0.00000 4.65308
  -6   5 -10 3.73765 4.30357
  -7   5 -10 0.00000 1.89171
   7  -5  10 3.21412 3.86708
  -8   5 -10 5.47627 1.90831
   8  -5  10 0.00000 4.20836
  -9   5 -10 5.85475 2.33537
   9  -5  10 0.00000 5.06269
  11   4 -10 0.96098 5.45962
  10   4 -10 20.8617 2.86402
   9   4 -10 34.0502 2.52317
   8   4 -10 2.43651 1.43291
   7   4 -10 27.1788 1.70168
   6   4 -10 0.13664 0.58261
   5   4 -10 58.9889 1.95330
  -5  -4  10 63.8853 14.8024
   4   4 -10 24.8784 1.02488
   3   4 -10 0.29684 0.24714
  -3  -4  10 0.18007 0.69110
   2   4 -10 45.3349 1.04233
  -2  -4  10 45.0835 2.42277
   1   4 -10 261.695 5.31734
  -1  -4  10 274.679 9.55744
   0   4 -10 106.794 2.39093
   0  -4  10 112.266 5.53233
  -1   4 -10 4.19874 0.45065
   1  -4  10 4.80448 0.92224
  -2   4 -10 35.9862 1.41212
   2  -4  10 34.2256 2.11854
  -3   4 -10 1.80914 0.47882
   3  -4  10 2.93672 0.94146
  -4   4 -10 2.38873 0.91020
   4  -4  10 2.21989 1.49076
  -5   4 -10 9.46758 2.23614
   5  -4  10 0.00000 4.58249
  -6   4 -10 7.86381 2.09694
   6  -4  10 4.99952 4.03520
  -7   4 -10 12.0069 3.03352
  -8   4 -10 50.0848 2.46963
   8  -4  10 50.7064 4.55013
  -9   4 -10 41.1598 2.39667
   9  -4  10 32.8571 4.80585
 -10   4 -10 2.58502 1.76171
  10  -4  10 0.00000 3.93134
  11   3 -10 9.32927 1.01029
  10   3 -10 0.88307 0.39072
   9   3 -10 0.53043 0.41998
   8   3 -10 5.18056 0.74382
   7   3 -10 0.34970 0.40797
   6   3 -10 14.6588 0.83173
   5   3 -10 143.465 3.62335
   4   3 -10 279.718 6.19967
  -4  -3  10 299.627 22.2857
   3   3 -10 5.21667 0.32062
  -3  -3  10 7.30377 1.18948
   2   3 -10 131.484 2.32008
  -2  -3  10 136.992 5.06323
   1   3 -10 0.24567 0.19640
  -1  -3  10 0.00000 0.71618
   0   3 -10 31.6184 0.97016
   0  -3  10 25.2410 4.79341
  -1   3 -10 6.50070 0.39175
   1  -3  10 7.53583 0.92236
  -2   3 -10 19.8308 0.81716
   2  -3  10 19.9044 1.72305
  -3   3 -10 0.60715 0.35767
   3  -3  10 0.03060 0.77556
  -4   3 -10 136.717 4.10238
   4  -3  10 141.146 5.28057
  -5   3 -10 62.8166 2.22551
   5  -3  10 66.7190 3.91471
  -6   3 -10 0.00000 1.04413
   6  -3  10 0.00000 3.22987
  -7   3 -10 0.00000 2.11787
   7  -3  10 0.00000 1.84112
  -8   3 -10 24.1999 4.54907
  -9   3 -10 8.36479 1.83606
   9  -3  10 0.06558 4.27473
 -10   3 -10 3.19488 1.82822
  10  -3  10 0.00000 4.51838
  11   2 -10 0.82484 0.77806
  10   2 -10 6.13351 0.51094
   9   2 -10 52.2985 1.55905
   8   2 -10 53.3690 1.54823
   7   2 -10 21.4191 0.81927
   6   2 -10 6.99362 0.36253
   5   2 -10 67.6917 1.41772
   4   2 -10 13.3002 0.60511
   3   2 -10 14.0744 0.49038
  -3  -2  10 18.1451 3.51368
   2   2 -10 71.0560 1.27470
  -2  -2  10 70.8611 2.82129
   1   2 -10 8.82799 0.31326
  -1  -2  10 10.2482 0.89074
   0   2 -10 107.614 2.34371
   0  -2  10 99.5763 8.76493
  -1   2 -10 46.9926 1.26755
   1  -2  10 49.1112 2.19388
  -2   2 -10 37.5149 1.11468
   2  -2  10 38.5780 2.00627
  -3   2 -10 57.4814 1.50254
   3  -2  10 63.8803 2.77799
  -4   2 -10 288.257 5.84771
   4  -2  10 299.873 9.66552
  -5   2 -10 198.454 6.48158
   5  -2  10 195.397 6.85857
  -6   2 -10 1.49378 1.18933
   6  -2  10 0.43284 1.49809
  -7   2 -10 0.20829 1.25892
   7  -2  10 0.19014 0.64148
  -8   2 -10 0.00000 1.91282
  -9   2 -10 3.04946 2.58573
   9  -2  10 0.00006 5.34819
 -10   2 -10 7.82877 2.44794
  10  -2  10 10.1254 5.29821
 -11   2 -10 3.65366 2.79425
  11  -2  10 0.00000 4.63839
  11   1 -10 1.21568 0.50480
  10   1 -10 11.1014 0.69144
   9   1 -10 42.6226 1.28628
   8   1 -10 45.3795 1.23374
   7   1 -10 0.84407 0.33384
   6   1 -10 20.1656 0.72093
   5   1 -10 0.06273 0.26191
   4   1 -10 0.01210 0.28294
   3   1 -10 6.03610 0.33479
   2   1 -10 14.0611 0.47184
  -2  -1  10 12.3227 1.03640
   1   1 -10 0.27158 0.20420
  -1  -1  10 0.00000 0.59072
   0   1 -10 165.215 2.65419
   0  -1  10 165.178 8.08454
  -1   1 -10 219.872 3.88237
   1  -1  10 233.281 7.87201
  -2   1 -10 21.8824 0.86477
   2  -1  10 22.2689 1.58357
  -3   1 -10 4.29821 0.41393
   3  -1  10 2.60095 0.75942
  -4   1 -10 9.53871 0.52091
   4  -1  10 9.40602 1.02258
  -5   1 -10 38.2189 1.05241
   5  -1  10 36.6971 2.21082
  -6   1 -10 2.30067 0.54419
   6  -1  10 3.26683 0.42901
  -7   1 -10 4.78187 0.69487
   7  -1  10 3.49872 0.51494
  -8   1 -10 7.07878 0.82615
   8  -1  10 7.85766 1.04714
  -9   1 -10 2.79169 0.93823
 -10   1 -10 3.33039 1.11546
  10  -1  10 0.00000 4.59877
 -11   1 -10 6.55190 1.99098
  11  -1  10 2.49642 4.45647
  11   0 -10 4.63791 0.53267
  10   0 -10 5.07295 0.55719
   9   0 -10 0.54083 0.69103
   8   0 -10 0.89511 0.43132
   7   0 -10 7.95497 0.55219
   6   0 -10 54.1959 1.28694
   5   0 -10 4.15617 0.35745
   4   0 -10 160.591 3.61316
   3   0 -10 56.6352 1.22232
   2   0 -10 31.0558 0.71467
  -2   0  10 30.0986 2.32477
   1   0 -10 0.52165 0.19666
  -1   0  10 0.94371 0.57648
   0   0 -10 89.2347 1.51203
   0   0  10 86.7485 3.22836
  -1   0 -10 22.9966 0.59665
   1   0  10 20.1382 3.65732
  -2   0 -10 34.5352 0.84722
   2   0  10 37.2339 1.77893
  -3   0 -10 38.4890 0.88615
   3   0  10 35.4144 1.86505
  -4   0 -10 0.19511 0.25834
   4   0  10 0.24756 0.71624
  -5   0 -10 110.243 2.24945
   5   0  10 106.294 2.92205
  -6   0 -10 47.1378 1.12287
   6   0  10 47.3046 1.57861
  -7   0 -10 12.2083 0.61974
   7   0  10 12.8052 0.99324
  -8   0 -10 9.13335 0.61190
   8   0  10 9.25884 0.72050
  -9   0 -10 17.6042 1.03528
   9   0  10 16.7261 1.36770
 -10   0 -10 13.9209 1.59104
  10   0  10 11.6587 2.29013
 -11   0 -10 1.35099 1.19392
  11   0  10 0.00000 4.37021
 -12   0 -10 0.05280 1.09707
  12   0  10 1.31295 2.11916
  11  -1 -10 0.00000 2.01741
  10  -1 -10 22.5744 1.48571
   9  -1 -10 3.17107 0.61498
   8  -1 -10 67.3924 1.61844
   7  -1 -10 7.55982 0.50372
   6  -1 -10 5.19471 0.44086
   5  -1 -10 44.4031 1.25418
   4  -1 -10 147.662 3.26258
   3  -1 -10 28.8478 0.79652
   2  -1 -10 9.44193 0.42456
   1  -1 -10 0.32434 0.21286
  -1   1  10 0.77796 0.69035
   0  -1 -10 83.2462 1.60077
   0   1  10 82.8115 3.14810
  -1  -1 -10 22.7644 0.66892
   1   1  10 22.7861 1.91109
  -2  -1 -10 5.86161 0.32837
   2   1  10 6.30689 0.71452
  -3  -1 -10 11.7930 0.47906
   3   1  10 12.9538 1.02964
  -4  -1 -10 48.0739 1.07399
   4   1  10 48.6173 1.52169
  -5  -1 -10 223.586 3.99040
   5   1  10 225.365 5.68871
  -6  -1 -10 203.139 3.60732
   6   1  10 197.710 5.43987
  -7  -1 -10 6.54098 0.43500
   7   1  10 7.45455 0.64023
  -8  -1 -10 0.28310 0.40987
   8   1  10 1.12401 0.60830
  -9  -1 -10 0.83202 0.59437
   9   1  10 2.91129 0.65306
 -10  -1 -10 0.26127 0.64218
  10   1  10 0.99896 1.28799
 -11  -1 -10 1.79451 1.46896
  11   1  10 2.09084 1.88025
 -12  -1 -10 0.00000 1.16664
  12   1  10 0.00000 2.06353
  10  -2 -10 22.1458 1.44804
   9  -2 -10 24.5850 1.63003
   8  -2 -10 219.155 5.04259
   7  -2 -10 71.0463 2.03476
   6  -2 -10 0.85256 0.39752
   5  -2 -10 12.4290 0.56853
   4  -2 -10 0.05034 0.31526
   3  -2 -10 54.0932 1.20090
   2  -2 -10 77.5884 1.57368
   1  -2 -10 48.9294 1.21166
   0  -2 -10 0.46322 0.26439
   0   2  10 0.00000 0.49649
  -1  -2 -10 358.024 6.56194
   1   2  10 357.373 13.1780
  -2  -2 -10 98.6559 1.87952
   2   2  10 101.457 3.69890
  -3  -2 -10 6.00973 0.32284
   3   2  10 6.66492 0.67968
  -4  -2 -10 0.83636 0.27193
   4   2  10 0.67651 0.41660
  -5  -2 -10 107.317 2.05739
   5   2  10 107.969 3.50420
  -6  -2 -10 72.9247 1.48256
   6   2  10 67.0333 2.47762
  -7  -2 -10 18.1010 0.70542
   7   2  10 16.9349 1.22442
  -8  -2 -10 46.4009 1.36010
   8   2  10 49.4987 1.89286
  -9  -2 -10 2.24872 0.49021
   9   2  10 3.38217 0.74588
 -10  -2 -10 3.80272 0.60838
  10   2  10 2.68381 1.49702
 -11  -2 -10 5.21389 0.85627
  11   2  10 3.38931 1.66341
 -12  -2 -10 0.48161 0.85838
  12   2  10 0.00000 6.32783
  10  -3 -10 0.00000 6.37616
   9  -3 -10 1.75604 0.66869
   8  -3 -10 18.4653 2.02828
   7  -3 -10 0.69699 0.71066
   6  -3 -10 22.3328 0.93439
   5  -3 -10 117.359 2.31972
   4  -3 -10 16.1672 0.66908
   3  -3 -10 171.022 3.23351
   2  -3 -10 37.6322 1.07527
   1  -3 -10 66.3501 1.49264
   0  -3 -10 159.207 3.35252
   0   3  10 160.206 8.51653
  -1  -3 -10 191.110 3.99018
   1   3  10 189.027 5.82489
  -2  -3 -10 258.760 4.76135
   2   3  10 265.463 7.90436
  -3  -3 -10 4.69980 0.32654
   3   3  10 5.34922 0.46614
  -4  -3 -10 95.1432 1.85970
   4   3  10 97.5362 2.42251
  -5  -3 -10 15.3287 0.61207
   5   3  10 14.4088 0.89086
  -6  -3 -10 16.2889 0.64843
   6   3  10 16.8507 1.19656
  -7  -3 -10 2.32858 0.37111
   7   3  10 2.24446 0.78203
  -8  -3 -10 7.19837 0.47924
   8   3  10 8.95588 0.97694
  -9  -3 -10 4.18730 0.58566
   9   3  10 4.78582 0.93848
 -10  -3 -10 92.9395 2.74689
  10   3  10 99.6700 5.88034
 -11  -3 -10 33.2589 1.60653
 -12  -3 -10 0.43605 0.80672
  12   3  10 0.00000 11.8118
  10  -4 -10 0.34945 2.02277
   9  -4 -10 5.61838 1.07534
   8  -4 -10 0.00000 3.00788
   7  -4 -10 0.00000 3.52868
   6  -4 -10 0.01883 0.64087
   5  -4 -10 2.18141 0.43945
   4  -4 -10 41.3104 0.97982
   3  -4 -10 223.675 3.94095
   2  -4 -10 143.152 2.93475
   1  -4 -10 4.45316 0.34114
  -1   4  10 4.81742 0.79927
   0  -4 -10 0.02253 0.26436
   0   4  10 0.87582 0.68665
  -1  -4 -10 1.68493 0.29491
   1   4  10 1.12202 0.43100
  -2  -4 -10 24.0570 0.79255
   2   4  10 24.2002 1.02269
  -3  -4 -10 2.88988 0.30559
   3   4  10 2.09066 0.35679
  -4  -4 -10 0.71847 0.28278
   4   4  10 0.78062 0.35347
  -5  -4 -10 10.3433 0.48564
   5   4  10 9.98277 0.60952
  -6  -4 -10 74.4608 1.64638
   6   4  10 78.0324 1.95799
  -7  -4 -10 128.306 2.78395
   7   4  10 127.553 2.97287
  -8  -4 -10 1.60458 0.42548
   8   4  10 1.38648 0.73425
  -9  -4 -10 2.33882 0.52205
   9   4  10 0.27043 0.83852
 -10  -4 -10 9.41149 0.74838
  10   4  10 16.6120 4.52418
 -11  -4 -10 4.42422 0.73204
 -12  -4 -10 1.26793 0.74073
  12   4  10 0.00000 7.80023
   9  -5 -10 0.00000 2.88780
   8  -5 -10 0.00000 2.39794
   7  -5 -10 102.479 6.83972
   6  -5 -10 59.2577 3.56572
   5  -5 -10 2.06225 0.68694
   4  -5 -10 5.19590 0.42064
   3  -5 -10 74.9288 1.78324
   2  -5 -10 45.5087 1.00900
  -2   5  10 50.5276 2.42471
   1  -5 -10 75.8854 1.58024
  -1   5  10 76.6319 3.29620
   0  -5 -10 24.2366 0.77425
   0   5  10 23.9794 1.79885
  -1  -5 -10 8.19353 0.43080
   1   5  10 8.82327 0.92682
  -2  -5 -10 4.51124 0.31608
   2   5  10 3.99764 0.45347
  -3  -5 -10 1.82298 0.29805
   3   5  10 1.91800 0.36272
  -4  -5 -10 37.8578 1.05709
   4   5  10 39.9014 1.14100
  -5  -5 -10 84.3650 1.89389
   5   5  10 86.0069 2.04035
  -6  -5 -10 198.028 4.02586
   6   5  10 194.935 4.30798
  -7  -5 -10 86.8153 2.03885
   7   5  10 87.7325 2.15200
  -8  -5 -10 0.21109 0.40749
   8   5  10 0.19769 0.57084
  -9  -5 -10 21.3894 1.15687
   9   5  10 21.6492 1.49283
 -10  -5 -10 4.68831 0.68349
  10   5  10 5.49965 1.14962
 -11  -5 -10 4.47714 0.73845
  11   5  10 3.34701 1.68825
 -12  -5 -10 1.29006 0.84056
  12   5  10 0.00000 7.76567
   8  -6 -10 3.34829 2.12651
   7  -6 -10 17.0493 2.24672
   6  -6 -10 22.3703 3.48282
   5  -6 -10 2.81978 1.24623
   4  -6 -10 52.7094 2.52120
   3  -6 -10 18.2476 0.80086
  -3   6  10 21.2704 1.73223
   2  -6 -10 30.3597 1.05101
  -2   6  10 32.0080 1.99286
   1  -6 -10 5.95537 0.33478
  -1   6  10 6.01626 0.89471
   0  -6 -10 3.75618 0.68554
   0   6  10 3.65026 0.82576
  -1  -6 -10 2.58030 0.67454
   1   6  10 2.59101 0.77470
  -2  -6 -10 38.0427 1.33684
   2   6  10 34.9386 2.21623
  -3  -6 -10 130.993 3.66322
   3   6  10 129.224 3.21612
  -4  -6 -10 1.14420 0.39349
   4   6  10 1.22361 0.30383
  -5  -6 -10 15.0985 0.88181
   5   6  10 15.8854 0.74451
  -6  -6 -10 15.3264 0.83925
   6   6  10 14.8112 0.74397
  -7  -6 -10 0.53253 0.43514
   7   6  10 0.39437 0.47140
  -8  -6 -10 3.27676 0.50726
   8   6  10 3.60438 0.61257
  -9  -6 -10 6.02207 0.60280
   9   6  10 4.69553 0.68083
 -10  -6 -10 6.77673 0.80922
  10   6  10 7.89600 0.80064
 -11  -6 -10 29.3831 1.58328
  11   6  10 28.0090 1.86400
 -12  -6 -10 19.3044 1.18486
  12   6  10 25.0733 2.05372
   8  -7 -10 8.88379 1.40432
   7  -7 -10 0.00000 1.77159
   6  -7 -10 28.7337 2.23724
   5  -7 -10 6.05271 1.54931
   4  -7 -10 7.57310 1.14552
   3  -7 -10 8.45043 0.64869
  -3   7  10 6.58464 1.29716
   2  -7 -10 186.273 10.0297
  -2   7  10 181.558 6.93191
   1  -7 -10 400.070 12.0332
  -1   7  10 385.651 14.4588
   0  -7 -10 62.3853 2.51023
   0   7  10 61.8875 2.96143
  -1  -7 -10 0.30075 0.71036
   1   7  10 0.21694 0.74055
  -2  -7 -10 47.1423 2.10207
   2   7  10 45.3031 2.50376
  -3  -7 -10 20.5619 1.53390
   3   7  10 21.3314 1.32066
  -4  -7 -10 35.7398 1.90196
   4   7  10 32.9512 1.72781
  -5  -7 -10 57.9042 2.55330
   5   7  10 54.6508 1.85449
  -6  -7 -10 0.83493 0.59179
   6   7  10 0.53114 0.49926
  -7  -7 -10 25.1761 1.36890
   7   7  10 21.8444 1.17212
  -8  -7 -10 17.2877 1.67680
   8   7  10 16.1019 1.05627
  -9  -7 -10 9.56546 1.18664
   9   7  10 9.07269 0.74230
 -10  -7 -10 8.77125 1.32171
  10   7  10 12.1170 0.88184
 -11  -7 -10 40.9992 2.15802
  11   7  10 41.1594 2.03300
   7  -8 -10 8.67326 2.47811
   6  -8 -10 21.9717 2.91677
   5  -8 -10 4.21282 2.50548
   4  -8 -10 1.27770 0.40965
   2  -8 -10 103.830 7.64385
  -2   8  10 88.6467 5.44957
   1  -8 -10 141.351 6.99265
  -1   8  10 128.248 5.54355
   0  -8 -10 0.76691 1.07424
   0   8  10 0.62237 0.83280
  -1  -8 -10 39.7795 2.21599
   1   8  10 30.4670 2.27241
  -2  -8 -10 0.27005 0.79733
   2   8  10 0.28205 0.79614
  -3  -8 -10 14.7459 1.37198
   3   8  10 10.8884 1.14143
  -4  -8 -10 8.10238 0.99402
   4   8  10 6.84940 1.04450
  -5  -8 -10 2.75290 0.86638
   5   8  10 2.35012 0.96684
  -6  -8 -10 6.14637 1.42768
   6   8  10 2.28692 0.56258
  -7  -8 -10 43.5608 2.84751
   7   8  10 36.4554 1.47690
  -8  -8 -10 19.9988 2.17251
   8   8  10 17.6288 1.02797
  -9  -8 -10 11.4993 2.61451
   9   8  10 6.64977 0.70680
 -10  -8 -10 1.02877 2.61039
  10   8  10 0.59479 0.73838
 -11  -8 -10 0.00000 1.28934
  11   8  10 0.22406 0.75396
   6  -9 -10 47.8360 4.99166
   5  -9 -10 49.1811 5.15262
   4  -9 -10 0.40176 3.25354
   3  -9 -10 17.7152 3.51205
  -1   9  10 11.4198 1.56473
   0  -9 -10 0.00000 1.15007
   0   9  10 0.79868 0.84769
  -1  -9 -10 47.9120 2.56330
   1   9  10 35.5216 2.53059
  -2  -9 -10 0.57630 0.90648
   2   9  10 0.36391 0.88465
  -3  -9 -10 113.039 4.44301
   3   9  10 96.4381 4.50736
  -4  -9 -10 99.9929 3.98409
   4   9  10 82.5602 4.09287
  -5  -9 -10 12.3196 1.19164
   5   9  10 9.95935 1.23872
  -6  -9 -10 0.50239 0.89550
   6   9  10 0.77138 1.67522
  -7  -9 -10 4.17438 2.18225
   7   9  10 3.48537 1.11758
  -8  -9 -10 12.6954 1.74911
   8   9  10 9.64704 0.94682
  -9  -9 -10 0.20691 2.04527
   9   9  10 0.95908 0.64089
 -10  -9 -10 33.5801 2.32112
  10   9  10 22.8279 1.62194
   5 -10 -10 7.18179 3.43519
   4 -10 -10 0.44786 3.59781
   3 -10 -10 2.33583 3.63356
   2 -10 -10 0.00000 3.49824
   1 -10 -10 12.8348 4.66782
   0  10  10 43.3400 4.37254
   1  10  10 20.6328 1.91946
  -2 -10 -10 70.6752 4.49774
   2  10  10 52.2041 4.30548
  -3 -10 -10 125.063 6.32107
   3  10  10 105.093 5.00201
  -4 -10 -10 46.4572 2.93697
   4  10  10 39.4671 2.74727
  -5 -10 -10 4.16142 1.84414
   5  10  10 1.20613 1.03756
  -6 -10 -10 29.0294 2.20551
   6  10  10 19.0712 1.82389
  -7 -10 -10 1.01295 1.64704
   7  10  10 0.00000 1.01941
  -8 -10 -10 5.25833 1.57675
   8  10  10 5.84408 1.24774
  -9 -10 -10 13.7713 2.91385
   9  10  10 10.5162 2.10838
 -10 -10 -10 9.94514 1.13595
  10  10  10 6.54640 1.76318
   3 -11 -10 0.00000 3.38107
   2 -11 -10 0.00000 3.81768
   1 -11 -10 40.3313 6.04488
   0 -11 -10 38.2128 4.80656
  -1 -11 -10 4.75242 3.49093
   1  11  10 0.00000 1.23453
  -2 -11 -10 9.30006 1.56252
   2  11  10 9.47708 1.25984
  -3 -11 -10 0.00000 1.05072
   3  11  10 0.00000 0.98290
  -4 -11 -10 3.29513 1.14167
   4  11  10 2.31290 1.08209
  -5 -11 -10 0.06219 1.05565
   5  11  10 0.25683 1.03169
  -6 -11 -10 1.66299 1.09680
   6  11  10 1.54803 1.12242
  -7 -11 -10 1.03221 1.10447
   7  11  10 0.15046 1.10096
  -8 -11 -10 27.5898 3.13511
   8  11  10 16.2810 1.58172
  -9 -11 -10 10.5384 1.50373
   9  11  10 7.71333 2.23549
  -2  12  10 0.00000 1.32464
   1 -12 -10 0.94825 3.81648
   0 -12 -10 0.63960 3.76278
   0  12  10 6.43363 9.08107
  -1 -12 -10 0.00000 3.68913
   1  12  10 0.27869 1.36971
  -2 -12 -10 35.3840 3.13132
   2  12  10 20.5372 3.08519
  -3 -12 -10 27.1335 2.45960
   3  12  10 17.5669 1.61923
  -4 -12 -10 10.9518 1.42135
   4  12  10 8.84532 1.35386
  -5 -12 -10 43.2121 2.76812
   5  12  10 30.4237 2.82008
  -6 -12 -10 0.64206 1.18342
   6  12  10 2.74507 1.22815
  -7 -12 -10 16.9987 1.60934
   7  12  10 14.8877 1.60037
  -2 -13 -10 8.35749 1.81728
   2  13  10 7.90873 1.70790
  -3 -13 -10 3.41919 1.72503
   3  13  10 2.51814 1.26967
  -4 -13 -10 45.7334 3.00644
   4  13  10 30.3792 2.90629
   5  13  10 33.4478 2.89288
   5  10 -11 31.9524 3.42107
   4  10 -11 0.40809 0.76127
   3  10 -11 0.30023 0.99113
  -3 -10  11 0.00000 1.21421
   2  10 -11 8.17218 1.70289
  -2 -10  11 9.09157 1.44375
   1  10 -11 6.62308 2.53646
  -1 -10  11 0.00000 6.80147
   0  10 -11 6.09754 3.00067
   0 -10  11 4.21564 41.1409
  -1  10 -11 0.31626 2.51860
   1 -10  11 0.05088 34.4919
  -2  10 -11 11.8469 1.67495
   2 -10  11 13.7402 2.30753
   7   9 -11 1.51018 4.59751
   6   9 -11 0.00000 2.20630
   5   9 -11 3.02909 0.87769
   4   9 -11 8.60384 0.81661
   3   9 -11 6.60674 0.94611
  -3  -9  11 8.71575 1.26016
   2   9 -11 27.4362 2.52985
  -2  -9  11 27.5374 2.59038
   1   9 -11 52.2885 3.91338
  -1  -9  11 54.7963 3.28845
   0   9 -11 18.5550 2.85756
  -1   9 -11 9.02903 2.52339
   1  -9  11 4.26104 33.8230
  -2   9 -11 40.3746 3.13710
   2  -9  11 29.7755 6.74698
  -3   9 -11 5.81992 2.68638
   3  -9  11 5.84372 4.96531
  -4   9 -11 3.79525 2.26967
   4  -9  11 7.00010 9.41772
   8   8 -11 3.54426 4.13950
   7   8 -11 47.6489 3.49501
   6   8 -11 0.00000 2.03121
   5   8 -11 33.2055 3.02613
   4   8 -11 0.14131 0.90618
   3   8 -11 5.77455 0.96335
  -3  -8  11 4.83442 1.10291
   2   8 -11 37.5064 1.84888
  -2  -8  11 35.4509 2.65125
   1   8 -11 90.1266 2.94923
  -1  -8  11 96.4393 4.35785
   0   8 -11 81.5627 4.86016
   0  -8  11 76.4786 3.87399
  -1   8 -11 24.3719 4.22760
   1  -8  11 21.1573 25.4371
  -2   8 -11 0.66214 3.00081
   2  -8  11 0.00000 6.77599
  -3   8 -11 0.00000 2.20207
   3  -8  11 0.48342 4.35718
  -4   8 -11 0.00000 2.24874
   4  -8  11 0.64129 4.53435
  -5   8 -11 1.59165 2.77662
   5  -8  11 3.86636 5.40372
  -6   8 -11 4.98971 1.18857
   6  -8  11 8.29633 2.20458
   9   7 -11 1.74494 3.87007
   8   7 -11 6.06275 3.96758
   7   7 -11 0.00000 2.56342
   6   7 -11 44.9734 3.33846
   5   7 -11 136.409 4.91486
   4   7 -11 57.4047 1.50095
   3   7 -11 0.00982 0.58742
  -3  -7  11 0.46847 0.95669
   2   7 -11 1.28159 0.79391
   1   7 -11 1.16378 0.69975
  -1  -7  11 1.49948 1.51561
   0   7 -11 0.04339 0.81236
  -3   7 -11 8.10204 3.70438
   3  -7  11 1.37186 4.04602
  -4   7 -11 22.7412 4.06265
   4  -7  11 17.2643 4.34636
  -5   7 -11 32.4479 5.28693
   5  -7  11 34.5870 6.06499
  -6   7 -11 9.88481 3.69283
   6  -7  11 7.65922 4.67105
  -7   7 -11 8.95118 2.69029
   7  -7  11 8.00007 4.17862
   9   6 -11 50.4408 6.72937
   8   6 -11 17.3418 2.02997
   6   6 -11 7.39937 0.76331
   5   6 -11 107.522 3.08314
   4   6 -11 21.1835 0.93237
   3   6 -11 35.9771 1.22887
  -3  -6  11 39.4328 2.44741
   2   6 -11 55.9170 1.94725
  -2  -6  11 57.6374 3.04511
   1   6 -11 6.28938 0.67824
  -1  -6  11 4.94020 1.02056
   0   6 -11 9.47340 0.75485
   0  -6  11 8.44221 1.19313
  -1   6 -11 1.23027 1.00040
   1  -6  11 0.08891 1.09733
  -2   6 -11 5.78715 2.67508
  -3   6 -11 5.78430 6.06050
  -4   6 -11 30.6907 4.76118
   4  -6  11 30.6474 28.7381
  -5   6 -11 30.3015 2.58662
   5  -6  11 26.9340 4.44659
  -6   6 -11 13.1110 2.74897
   6  -6  11 10.9493 4.70577
  -7   6 -11 10.2172 3.46974
   7  -6  11 3.76393 5.68082
  -8   6 -11 2.24228 2.85377
   8  -6  11 0.00000 3.54708
   8   5 -11 62.6917 6.40218
   7   5 -11 0.06298 0.52464
   6   5 -11 1.52698 0.44222
   5   5 -11 17.4170 0.91736
  -5  -5  11 15.0552 4.93354
   4   5 -11 41.4133 1.29788
   3   5 -11 12.2078 0.55175
  -3  -5  11 11.9170 1.15098
   2   5 -11 44.5755 1.62974
  -2  -5  11 45.3179 2.61211
   1   5 -11 171.233 4.36697
  -1  -5  11 174.313 6.82868
   0   5 -11 362.308 8.98038
   0  -5  11 390.740 20.3780
  -1   5 -11 75.2047 2.42536
   1  -5  11 80.2723 3.76967
  -2   5 -11 0.27439 0.92773
   2  -5  11 0.05220 1.42060
  -3   5 -11 0.28503 1.33371
   3  -5  11 0.00000 4.69936
  -4   5 -11 7.30026 3.23507
  -5   5 -11 4.43279 4.20748
  -6   5 -11 11.8545 2.20979
   6  -5  11 0.00000 4.69100
  -7   5 -11 0.00000 2.15446
   7  -5  11 0.00000 4.84224
  -8   5 -11 0.00000 2.24442
   8  -5  11 0.36749 4.31885
  -9   5 -11 16.3611 2.16988
   9  -5  11 19.7676 2.67823
  10   4 -11 4.00491 5.34512
   9   4 -11 6.15788 0.64920
   8   4 -11 0.04748 0.74300
   7   4 -11 6.35388 0.55102
   6   4 -11 2.25370 0.45366
   5   4 -11 4.76986 0.37884
   4   4 -11 91.2900 2.28892
  -4  -4  11 84.7227 8.40895
   3   4 -11 51.9397 1.32931
  -3  -4  11 54.1853 2.50100
   2   4 -11 1.14921 0.25917
  -2  -4  11 0.90833 0.81176
   1   4 -11 12.6677 0.87124
  -1  -4  11 11.4072 1.09401
   0   4 -11 96.3311 2.64455
   0  -4  11 77.1996 9.24278
  -1   4 -11 59.3335 1.90315
   1  -4  11 58.3702 3.38905
  -2   4 -11 21.1809 1.15761
   2  -4  11 22.6490 2.15514
  -3   4 -11 31.1636 1.50913
   3  -4  11 30.8736 3.19032
  -4   4 -11 0.24431 0.93222
   4  -4  11 0.24716 1.46593
  -5   4 -11 2.22259 2.87423
   5  -4  11 0.00000 5.38726
  -6   4 -11 3.84052 6.11469
  -7   4 -11 4.53704 2.04545
   7  -4  11 0.38832 4.28791
  -8   4 -11 0.00000 2.01832
   8  -4  11 4.37964 4.56907
  -9   4 -11 47.5111 2.56707
   9  -4  11 46.4748 5.61482
  10   3 -11 5.27716 0.73290
   9   3 -11 0.70121 0.47152
   8   3 -11 8.49894 0.59324
   7   3 -11 12.6815 0.90272
   6   3 -11 25.8408 0.92082
   5   3 -11 53.1964 1.60454
   4   3 -11 59.2062 1.47806
   3   3 -11 100.226 2.23747
  -3  -3  11 106.148 5.36963
   2   3 -11 11.6964 0.42255
  -2  -3  11 11.2217 1.01663
   1   3 -11 19.8310 1.02604
  -1  -3  11 20.2982 1.66452
   0   3 -11 14.2092 0.76462
   0  -3  11 13.3242 4.44425
  -1   3 -11 9.40936 0.61253
   1  -3  11 9.67370 3.35268
  -2   3 -11 0.82691 0.54329
   2  -3  11 0.51361 0.91398
  -3   3 -11 6.06210 0.71056
   3  -3  11 6.77749 1.12539
  -4   3 -11 7.16021 0.66652
   4  -3  11 5.25566 1.06111
  -5   3 -11 60.8526 2.38950
   5  -3  11 65.3457 3.92675
  -6   3 -11 21.9930 1.90256
   6  -3  11 21.8661 5.45215
  -7   3 -11 4.29973 3.93327
  -8   3 -11 0.00000 2.27178
   8  -3  11 2.54320 4.95113
  -9   3 -11 10.3475 2.47231
   9  -3  11 8.37916 5.14613
 -10   3 -11 4.35855 1.22360
  10  -3  11 3.81097 2.34574
  10   2 -11 1.75136 0.48502
   9   2 -11 4.40917 0.53550
   8   2 -11 78.6246 2.32596
   7   2 -11 96.3806 2.73232
   6   2 -11 30.6469 1.00139
   5   2 -11 11.2453 0.58189
   4   2 -11 42.2799 1.16809
   3   2 -11 8.29315 0.39798
   2   2 -11 33.0546 0.75369
  -2  -2  11 31.9524 1.75255
   1   2 -11 20.2060 0.64801
  -1  -2  11 22.6564 1.61540
   0   2 -11 31.2533 1.23808
   0  -2  11 25.1965 4.75853
  -1   2 -11 95.4935 2.60656
   1  -2  11 97.2847 5.48047
  -2   2 -11 133.888 3.52991
   2  -2  11 140.702 4.96332
  -3   2 -11 81.4488 2.75305
   3  -2  11 86.1311 3.50121
  -4   2 -11 20.7303 1.74749
   4  -2  11 20.0444 2.09666
  -5   2 -11 62.2320 2.94368
   5  -2  11 63.1334 3.28451
  -6   2 -11 15.0219 1.39586
   6  -2  11 17.8590 2.13694
  -7   2 -11 0.00000 1.42239
   7  -2  11 0.00000 1.87364
  -8   2 -11 8.79188 4.87236
  -9   2 -11 1.28581 2.01714
   9  -2  11 0.00000 4.17640
 -10   2 -11 15.5009 2.14263
  10  -2  11 4.52729 4.54244
  10   1 -11 1.16067 0.47773
   9   1 -11 0.15827 0.47817
   8   1 -11 3.48144 0.52731
   7   1 -11 24.6286 1.16617
   6   1 -11 18.1081 0.82831
   5   1 -11 37.2740 1.10209
   4   1 -11 0.70062 0.29626
   3   1 -11 27.7676 0.79191
   2   1 -11 1.85411 0.24559
  -2  -1  11 2.15589 0.86712
   1   1 -11 1.77663 0.22919
  -1  -1  11 1.19234 0.66247
   0   1 -11 7.95794 0.30987
   0  -1  11 5.25705 3.31693
  -1   1 -11 112.397 2.12080
   1  -1  11 119.041 7.64173
  -2   1 -11 53.5922 1.45059
   2  -1  11 55.2700 2.50027
  -3   1 -11 29.7539 1.16075
   3  -1  11 33.0676 1.94307
  -4   1 -11 40.0461 1.53260
   4  -1  11 43.4629 2.33999
  -5   1 -11 0.48824 0.79238
   5  -1  11 0.68253 0.95468
  -6   1 -11 7.26806 1.01506
   6  -1  11 6.25337 1.56269
  -7   1 -11 0.41751 0.91924
   7  -1  11 1.32364 0.41959
  -8   1 -11 0.28300 1.73320
   8  -1  11 1.97843 2.03708
  -9   1 -11 1.32161 1.63076
   9  -1  11 2.20047 1.99170
 -10   1 -11 12.0576 2.44808
  10  -1  11 11.6807 4.69606
 -11   1 -11 28.3844 1.84823
  11  -1  11 30.3086 3.20944
  10   0 -11 0.75365 0.55185
   9   0 -11 4.30113 0.49832
   8   0 -11 1.19997 0.49972
   7   0 -11 18.3870 0.99759
   6   0 -11 0.02637 0.37600
   5   0 -11 0.45842 0.33655
   4   0 -11 146.599 2.97294
   3   0 -11 115.741 2.01075
   2   0 -11 37.6058 0.83304
   1   0 -11 9.75337 0.38532
  -1   0  11 10.2223 0.83039
   0   0 -11 0.21883 0.19411
   0   0  11 0.06471 0.91683
  -1   0 -11 51.9935 1.04382
   1   0  11 50.0806 6.30114
  -2   0 -11 10.1934 0.37460
   2   0  11 10.4412 0.91025
  -3   0 -11 6.07813 0.39698
   3   0  11 6.59982 0.84815
  -4   0 -11 12.5151 0.51643
   4   0  11 11.8623 1.05981
  -5   0 -11 8.77180 0.46706
   5   0  11 6.08923 1.36340
  -6   0 -11 107.303 2.79411
   6   0  11 96.0888 3.40834
  -7   0 -11 44.8057 1.48932
   7   0  11 41.5793 1.64412
  -8   0 -11 9.71866 0.68229
   8   0  11 6.57854 0.63981
  -9   0 -11 1.96935 0.61008
   9   0  11 1.53759 1.92173
 -10   0 -11 21.4720 1.76504
  10   0  11 23.6839 2.67003
 -11   0 -11 17.1188 1.32038
  11   0  11 10.8256 2.52475
  10  -1 -11 5.85004 0.78693
   9  -1 -11 22.0739 1.43947
   8  -1 -11 39.2160 1.64502
   7  -1 -11 221.693 5.36410
   6  -1 -11 84.6947 3.77291
   5  -1 -11 21.1405 0.99593
   4  -1 -11 45.7072 1.12665
   3  -1 -11 87.9228 1.66811
   2  -1 -11 4.98161 0.29229
   1  -1 -11 1.21862 0.23582
  -1   1  11 0.84867 0.73164
   0  -1 -11 55.5554 1.05369
   0   1  11 54.5266 2.48173
  -1  -1 -11 45.1003 1.02781
   1   1  11 43.8505 2.85431
  -2  -1 -11 25.5601 0.73460
   2   1  11 25.8748 2.06611
  -3  -1 -11 6.09953 0.35196
   3   1  11 8.25405 0.83248
  -4  -1 -11 0.79790 0.27284
   4   1  11 1.62728 0.71440
  -5  -1 -11 111.114 2.29577
   5   1  11 113.741 3.34431
  -6  -1 -11 327.101 6.48457
   6   1  11 308.254 9.21607
  -7  -1 -11 86.7100 2.46534
   7   1  11 85.1247 2.69681
  -8  -1 -11 5.24706 0.55721
   8   1  11 4.55191 0.69411
  -9  -1 -11 7.34362 0.64444
   9   1  11 5.75078 1.65059
 -10  -1 -11 1.85615 0.69320
  10   1  11 0.99148 1.66527
 -11  -1 -11 6.95468 0.85902
  11   1  11 5.76253 2.29872
  10  -2 -11 1.95032 0.77635
   9  -2 -11 1.30368 0.72687
   8  -2 -11 26.8467 1.69009
   7  -2 -11 83.8311 3.03427
   6  -2 -11 78.5466 2.83239
   5  -2 -11 1.79409 0.39324
   4  -2 -11 38.6063 1.03646
   3  -2 -11 7.82144 0.40145
   2  -2 -11 0.60468 0.28898
   1  -2 -11 14.4582 0.53225
   0  -2 -11 7.44045 0.41428
   0   2  11 7.40091 0.92918
  -1  -2 -11 74.3168 1.49219
   1   2  11 75.4480 3.09470
  -2  -2 -11 173.500 3.13679
   2   2  11 183.172 6.72839
  -3  -2 -11 14.7683 0.57098
   3   2  11 16.3082 1.36118
  -4  -2 -11 8.58086 0.44414
   4   2  11 7.95973 0.63045
  -5  -2 -11 11.0894 0.63587
   5   2  11 14.9156 0.98273
  -6  -2 -11 3.44679 0.44319
   6   2  11 2.69384 0.73586
  -7  -2 -11 4.15255 0.48273
   7   2  11 3.97463 0.79489
  -8  -2 -11 16.8432 1.02745
   8   2  11 18.9321 1.49311
  -9  -2 -11 36.4847 1.49947
   9   2  11 41.0129 5.12226
 -10  -2 -11 3.81009 0.75822
 -11  -2 -11 40.1044 1.73790
  11   2  11 30.3246 3.81922
   9  -3 -11 13.5161 3.14322
   8  -3 -11 1.87500 1.18568
   7  -3 -11 0.00000 2.84827
   6  -3 -11 0.54771 0.49983
   5  -3 -11 0.62633 0.39040
   4  -3 -11 34.6121 1.02289
   3  -3 -11 16.0539 0.71335
   2  -3 -11 96.2115 1.94905
   1  -3 -11 56.8546 1.41620
   0  -3 -11 40.5821 1.08424
  -1  -3 -11 50.7750 1.18898
   1   3  11 52.2757 2.21990
  -2  -3 -11 71.4660 1.64621
   2   3  11 71.3310 2.93960
  -3  -3 -11 31.9879 0.96561
   3   3  11 34.8716 1.74545
  -4  -3 -11 53.1955 1.32286
   4   3  11 52.2982 1.64740
  -5  -3 -11 3.16319 0.37889
   5   3  11 4.38784 0.53798
  -6  -3 -11 10.2458 0.58473
   6   3  11 9.61700 0.89633
  -7  -3 -11 3.77840 0.44029
   7   3  11 2.80999 0.84790
  -8  -3 -11 1.95308 0.50426
   8   3  11 3.15688 0.91476
  -9  -3 -11 0.47344 0.56924
   9   3  11 0.00000 1.46862
 -10  -3 -11 10.7018 0.79432
  10   3  11 1.83780 5.78011
 -11  -3 -11 60.8577 2.17663
  11   3  11 59.4309 7.29919
   9  -4 -11 7.94804 2.89547
   8  -4 -11 22.5227 2.51527
   7  -4 -11 0.00000 2.99845
   6  -4 -11 39.9281 3.64822
   5  -4 -11 49.2082 1.50812
   4  -4 -11 5.66192 0.43655
   3  -4 -11 23.9152 0.79274
   2  -4 -11 257.046 6.09735
   1  -4 -11 53.6690 1.54150
   0  -4 -11 31.5880 1.09478
   0   4  11 42.4133 3.30196
  -1  -4 -11 23.2306 0.94014
   1   4  11 24.2514 1.46591
  -2  -4 -11 4.09962 0.39175
   2   4  11 3.30282 0.43959
  -3  -4 -11 0.69613 0.34068
   3   4  11 0.76398 0.43033
  -4  -4 -11 3.49253 0.37422
   4   4  11 3.77736 0.43383
  -5  -4 -11 49.0588 1.29668
   5   4  11 49.7841 1.40163
  -6  -4 -11 107.082 2.42954
   6   4  11 109.238 2.88158
  -7  -4 -11 106.394 2.40737
   7   4  11 105.660 3.03934
  -8  -4 -11 59.0902 1.62996
   8   4  11 57.6958 2.07467
  -9  -4 -11 0.89860 0.57860
   9   4  11 0.00000 1.52220
 -10  -4 -11 4.75465 0.72055
  10   4  11 7.31705 1.95391
 -11  -4 -11 1.46101 0.83174
   8  -5 -11 1.77729 2.26009
   7  -5 -11 4.79414 2.33015
   6  -5 -11 73.0710 7.18330
   5  -5 -11 69.9368 2.71811
   4  -5 -11 0.49942 0.44198
   3  -5 -11 10.7960 0.60116
   2  -5 -11 5.89886 0.36467
   1  -5 -11 0.44461 0.41968
  -1   5  11 0.43983 0.98406
   0  -5 -11 20.7153 0.85494
   0   5  11 22.3589 1.85867
  -1  -5 -11 34.9094 1.12427
   1   5  11 33.7934 2.16281
  -2  -5 -11 0.44204 0.33418
   2   5  11 0.48763 0.43717
  -3  -5 -11 64.8189 1.77986
   3   5  11 65.7591 1.98119
  -4  -5 -11 46.2334 1.29149
   4   5  11 46.5871 1.33200
  -5  -5 -11 39.6796 1.16186
   5   5  11 39.4399 1.24844
  -6  -5 -11 14.7307 0.74283
   6   5  11 12.4883 0.70727
  -7  -5 -11 28.7725 1.06969
   7   5  11 28.2406 1.30395
  -8  -5 -11 27.4997 1.11492
   8   5  11 25.6450 1.88853
  -9  -5 -11 0.54446 0.59488
   9   5  11 0.42127 0.83242
 -10  -5 -11 27.7371 1.50021
  10   5  11 28.4027 2.37808
 -11  -5 -11 0.00000 0.97422
  11   5  11 0.00000 1.81783
   8  -6 -11 3.40247 1.26341
   7  -6 -11 0.53305 1.87077
   6  -6 -11 7.40541 1.77635
   5  -6 -11 21.1715 2.85307
   4  -6 -11 7.53007 1.38286
   3  -6 -11 68.0903 2.22110
   2  -6 -11 1.58013 0.29990
  -2   6  11 2.45715 0.87317
   1  -6 -11 83.2366 1.79402
  -1   6  11 80.0635 3.65745
   0  -6 -11 50.0379 1.43956
   0   6  11 52.6710 2.70175
  -1  -6 -11 3.12583 0.34716
   1   6  11 2.29811 0.82521
  -2  -6 -11 0.14798 0.65159
   2   6  11 0.00000 0.76738
  -3  -6 -11 66.6600 2.10401
   3   6  11 68.1403 2.42325
  -4  -6 -11 90.7263 2.44470
   4   6  11 89.6582 2.39286
  -5  -6 -11 0.20775 0.50906
   5   6  11 0.38391 0.36553
  -6  -6 -11 8.20132 0.53051
   6   6  11 6.32101 0.52009
  -7  -6 -11 3.36860 0.65986
   7   6  11 3.64359 0.58740
  -8  -6 -11 15.2844 1.03361
   8   6  11 13.9152 1.18890
  -9  -6 -11 0.32250 0.74606
   9   6  11 0.17121 0.68859
 -10  -6 -11 0.00000 0.82009
  10   6  11 1.33788 0.89510
 -11  -6 -11 15.8186 1.63413
  11   6  11 13.3029 1.23724
   7  -7 -11 41.2679 3.07708
   6  -7 -11 1.58347 1.75969
   5  -7 -11 9.07684 1.57289
   4  -7 -11 2.18826 0.48480
   3  -7 -11 1.56725 0.33142
  -3   7  11 0.76751 1.11355
   2  -7 -11 44.2882 2.51867
  -2   7  11 44.2855 2.55851
   1  -7 -11 291.650 10.5822
  -1   7  11 273.862 10.5016
   0  -7 -11 154.277 5.30137
   0   7  11 138.113 5.86840
  -1  -7 -11 0.94068 0.78297
   1   7  11 0.36036 0.82137
  -2  -7 -11 4.84494 0.85407
   2   7  11 4.21068 0.92765
  -3  -7 -11 2.23667 0.78130
   3   7  11 1.57452 0.90144
  -4  -7 -11 1.54080 0.79123
   4   7  11 0.91847 0.92273
  -5  -7 -11 15.2641 1.15598
   5   7  11 12.7023 0.89898
  -6  -7 -11 21.7332 1.53130
   6   7  11 14.8609 0.84886
  -7  -7 -11 14.4604 1.95240
   7   7  11 9.13327 0.90176
  -8  -7 -11 28.6014 2.01217
   8   7  11 27.4133 1.37265
  -9  -7 -11 28.6903 27.9219
   9   7  11 19.8510 1.38219
  10   7  11 4.63745 0.87392
 -11  -7 -11 1.29719 1.17817
  11   7  11 1.89089 0.90286
   6  -8 -11 0.00001 4.10478
   5  -8 -11 28.3437 5.24945
   4  -8 -11 53.9003 5.14768
  -2   8  11 0.00945 1.12242
   1  -8 -11 38.7843 2.99104
  -1   8  11 34.0126 2.45727
   0  -8 -11 46.6594 2.59273
   0   8  11 40.7859 2.60616
  -1  -8 -11 5.32725 0.99343
   1   8  11 6.50250 1.02896
  -2  -8 -11 73.6361 3.19528
   2   8  11 61.0847 3.29632
  -3  -8 -11 2.04392 0.86696
   3   8  11 2.43195 0.93697
  -4  -8 -11 60.3257 2.77804
   4   8  11 48.7753 2.96640
  -5  -8 -11 38.2538 2.23389
   5   8  11 29.6893 2.76472
  -6  -8 -11 15.2802 1.63732
   6   8  11 10.8225 1.43942
  -7  -8 -11 24.7938 1.88404
   7   8  11 16.5335 1.10748
  -8  -8 -11 6.16881 22.1151
   8   8  11 7.15184 0.85407
  -9  -8 -11 25.2051 7.40969
   9   8  11 17.3932 1.31125
 -10  -8 -11 0.00000 2.84840
  10   8  11 0.20264 1.23772
   5  -9 -11 29.3986 3.95168
   4  -9 -11 15.1778 4.04719
   3  -9 -11 0.00000 3.47778
   2  -9 -11 2.02503 3.17620
  -1   9  11 0.00000 1.57844
   0  -9 -11 12.6147 1.73325
   0   9  11 9.00996 1.33206
  -1  -9 -11 1.28017 0.97447
   1   9  11 1.74109 1.12297
  -2  -9 -11 0.00000 0.90297
   2   9  11 0.94653 1.32251
  -3  -9 -11 38.8768 2.38053
   3   9  11 33.5600 2.56156
  -4  -9 -11 95.4433 3.91493
   4   9  11 79.5495 4.07419
  -5  -9 -11 76.0977 3.42638
   5   9  11 67.6320 3.61476
  -6  -9 -11 10.2024 2.66214
   6   9  11 5.98378 1.17362
  -7  -9 -11 3.01426 1.70895
   7   9  11 2.39060 1.11963
  -8  -9 -11 0.00000 4.61464
   8   9  11 0.00000 1.68792
  -9  -9 -11 4.67434 3.01354
   9   9  11 4.84225 1.91036
 -10  -9 -11 0.02069 0.93845
  10   9  11 0.00000 1.40091
   4 -10 -11 3.59332 1.62332
   3 -10 -11 0.24908 3.34976
   2 -10 -11 0.46582 3.32484
   1 -10 -11 1.43713 3.36257
  -1  10  11 1.60371 1.22805
   0 -10 -11 77.1619 4.10263
   0  10  11 50.6786 4.46473
  -1 -10 -11 87.6650 4.92404
   1  10  11 69.0054 3.69648
  -2 -10 -11 8.16502 1.21255
   2  10  11 6.78564 1.17737
  -3 -10 -11 10.7190 1.27098
   3  10  11 9.21427 1.24671
  -4 -10 -11 41.3332 2.52477
   4  10  11 31.1969 2.64491
  -5 -10 -11 48.6968 2.68726
   5  10  11 38.7425 2.86009
  -6 -10 -11 2.64707 1.06801
   6  10  11 2.39977 1.11918
  -7 -10 -11 24.5273 2.99830
   7  10  11 17.8415 1.63736
  -8 -10 -11 0.01197 1.22445
   8  10  11 0.00000 1.13209
  -9 -10 -11 0.00000 2.71105
   2 -11 -11 3.45073 1.66173
   1 -11 -11 7.29562 3.79837
   0 -11 -11 73.6933 5.51469
   0  11  11 41.6561 3.77657
  -1 -11 -11 20.7545 2.83326
   1  11  11 11.1021 1.85312
  -2 -11 -11 9.94458 1.60634
   2  11  11 8.74819 1.28648
  -3 -11 -11 52.6601 2.92442
   3  11  11 40.6376 2.96378
  -4 -11 -11 2.34736 1.12749
   4  11  11 1.13921 1.11991
  -5 -11 -11 9.13884 1.27116
   5  11  11 6.32603 1.27921
  -6 -11 -11 8.54029 1.27631
   6  11  11 6.82324 1.36909
  -7 -11 -11 0.14372 1.11357
   7  11  11 1.14503 1.17351
  -8 -11 -11 10.5989 1.93783
   8  11  11 10.3210 2.22571
   0 -12 -11 4.23430 1.67934
   0  12  11 1.50399 1.41110
  -1 -12 -11 3.88615 1.56462
   1  12  11 0.52158 1.50379
  -2 -12 -11 0.75259 1.43738
   2  12  11 1.41728 1.16280
  -3 -12 -11 5.75317 1.35087
   3  12  11 5.47444 1.29744
  -4 -12 -11 0.74883 1.23971
   4  12  11 1.60685 1.17575
  -5 -12 -11 27.7217 2.50678
   5  12  11 14.3424 1.78035
  -6 -12 -11 44.0792 2.87225
   6  12  11 30.8391 2.97010
   5   9 -12 0.78161 0.73619
   4   9 -12 2.63930 0.83013
   3   9 -12 4.60767 0.80868
  -3  -9  12 4.49863 1.26580
   2   9 -12 0.00000 1.02123
  -2  -9  12 0.05459 1.20896
   1   9 -12 39.3035 2.74458
  -1  -9  12 31.8333 3.72271
   0   9 -12 70.4461 3.31878
   0  -9  12 45.9954 32.5832
  -1   9 -12 41.0505 2.79769
   1  -9  12 30.5168 27.3175
  -2   9 -12 12.6815 2.56391
   6   8 -12 21.5106 2.06387
   5   8 -12 17.3051 1.89395
   4   8 -12 15.3734 0.93075
   3   8 -12 0.92448 0.67662
  -3  -8  12 0.21759 1.12400
   2   8 -12 5.03973 1.09130
  -2  -8  12 5.58900 1.20044
   1   8 -12 10.2951 1.05738
  -1  -8  12 15.2768 1.56298
   0   8 -12 44.9733 2.88250
  -1   8 -12 28.8944 2.63226
   1  -8  12 27.1035 26.7868
  -2   8 -12 4.46331 2.61825
   2  -8  12 0.00000 6.59850
  -3   8 -12 0.56004 2.38631
   3  -8  12 0.00000 4.57272
  -4   8 -12 0.00000 2.27939
   4  -8  12 0.00000 5.90280
   7   7 -12 6.23474 4.22480
   6   7 -12 0.81452 0.98280
   5   7 -12 47.5892 2.91647
   4   7 -12 109.718 3.22105
   3   7 -12 13.9795 0.95850
  -3  -7  12 16.5096 1.47072
   2   7 -12 3.67139 0.68086
  -2  -7  12 3.09998 1.14468
   1   7 -12 1.97050 0.66562
  -1  -7  12 1.66629 1.06416
   0   7 -12 0.92956 1.22367
   0  -7  12 0.00000 1.16697
  -1   7 -12 2.32854 3.48795
  -2   7 -12 0.00000 2.69491
   2  -7  12 0.00000 6.19388
  -3   7 -12 0.00000 2.19061
   3  -7  12 0.99284 4.18149
  -4   7 -12 15.7123 2.29991
   4  -7  12 16.4642 4.42773
  -5   7 -12 64.7952 3.25069
   5  -7  12 62.0890 5.81040
  -6   7 -12 27.8019 1.92387
   6  -7  12 25.1081 2.67491
   8   6 -12 45.1718 6.36245
   7   6 -12 8.63435 1.14262
   6   6 -12 0.12075 0.73984
   5   6 -12 0.00000 0.86603
   4   6 -12 30.3732 1.21740
   3   6 -12 0.33349 0.56651
  -3  -6  12 0.00000 0.94888
   2   6 -12 33.1627 1.55064
  -2  -6  12 32.6155 2.55249
   1   6 -12 9.07940 0.74563
  -1  -6  12 11.8312 1.50931
   0   6 -12 44.0710 1.85810
   0  -6  12 41.6285 3.14781
  -1   6 -12 113.527 5.18542
   1  -6  12 120.099 7.58287
  -3   6 -12 7.27171 3.36963
   3  -6  12 6.50470 4.59864
  -4   6 -12 20.9138 4.09015
   4  -6  12 24.1718 4.77191
  -5   6 -12 47.0464 3.95446
   5  -6  12 44.4708 5.85228
  -6   6 -12 1.53281 3.00583
   6  -6  12 5.32550 4.63971
  -7   6 -12 2.22881 1.34829
   7  -6  12 4.28235 2.27531
   9   5 -12 11.8557 1.27356
   8   5 -12 18.6367 1.03792
   7   5 -12 12.6684 0.76332
   6   5 -12 0.64247 0.53095
   5   5 -12 1.66834 0.56483
   4   5 -12 0.40183 0.38656
   3   5 -12 8.27940 0.48087
  -3  -5  12 5.74846 1.04041
   2   5 -12 0.74747 0.56078
  -2  -5  12 2.10758 1.00802
   1   5 -12 2.25986 0.60700
  -1  -5  12 4.10595 1.12268
   0   5 -12 110.089 3.22751
   0  -5  12 117.130 7.00699
  -1   5 -12 170.277 4.67001
   1  -5  12 186.019 10.2524
  -2   5 -12 25.1630 2.45130
   2  -5  12 25.4725 3.93363
  -3   5 -12 7.11753 1.99816
  -4   5 -12 3.55285 4.87439
  -5   5 -12 0.00000 3.27517
   5  -5  12 5.62122 5.62512
  -6   5 -12 0.27960 3.48449
   6  -5  12 6.34823 4.71402
  -7   5 -12 6.97950 3.80641
   7  -5  12 9.09457 5.25103
  -8   5 -12 4.85844 1.43210
   8  -5  12 3.78388 2.30943
   9   4 -12 12.0563 0.86933
   8   4 -12 9.75066 0.66003
   7   4 -12 1.50995 0.56091
   6   4 -12 0.41199 0.45019
   5   4 -12 1.54413 0.34876
   4   4 -12 4.10893 0.38777
  -4  -4  12 3.90943 4.55840
   3   4 -12 48.0254 1.07165
  -3  -4  12 53.1986 3.10521
   2   4 -12 72.6155 2.29803
  -2  -4  12 66.8571 3.19449
   1   4 -12 21.1546 1.34448
  -1  -4  12 25.8936 2.85655
   0   4 -12 0.73657 0.62431
  -1   4 -12 17.0585 1.21427
  -2   4 -12 8.73857 0.74912
   2  -4  12 10.1738 1.31757
  -3   4 -12 19.2844 1.20605
   3  -4  12 20.2806 2.15421
  -4   4 -12 8.79053 1.40042
  -5   4 -12 0.00000 3.37360
  -6   4 -12 11.1599 2.49514
   6  -4  12 21.6510 4.35019
  -7   4 -12 6.48803 2.46003
   7  -4  12 3.51589 4.86504
  -8   4 -12 1.23763 3.20829
   8  -4  12 1.75682 4.33763
   9   3 -12 2.29216 0.56897
   8   3 -12 3.79637 0.63777
   7   3 -12 65.3699 2.07380
   6   3 -12 51.5109 1.39254
   5   3 -12 19.7980 0.84752
   4   3 -12 8.56788 0.48547
   3   3 -12 35.0433 0.86790
  -3  -3  12 37.7559 6.14368
   2   3 -12 12.4963 0.73880
  -2  -3  12 15.2358 1.18167
   1   3 -12 16.1332 1.12829
  -1  -3  12 11.2939 4.53364
   0   3 -12 1.58268 0.70139
   0  -3  12 1.12607 6.91510
  -1   3 -12 4.18794 0.82364
  -2   3 -12 39.2373 1.66016
   2  -3  12 40.5569 2.63797
  -3   3 -12 5.51096 0.69542
   3  -3  12 4.94774 1.13653
  -4   3 -12 3.31431 0.67052
   4  -3  12 4.77757 1.20128
  -5   3 -12 20.6327 1.98540
   5  -3  12 24.5793 2.62108
  -6   3 -12 37.9767 2.56554
   6  -3  12 37.1293 4.21492
  -7   3 -12 5.52941 2.41231
   7  -3  12 0.00000 4.29035
  -8   3 -12 0.00000 2.59635
   8  -3  12 1.11292 4.93968
  -9   3 -12 0.00102 1.53949
   9  -3  12 7.37174 6.00896
   9   2 -12 1.17270 0.55713
   8   2 -12 10.8829 0.77377
   7   2 -12 80.5308 2.42799
   6   2 -12 44.4672 1.27768
   5   2 -12 0.40226 0.34889
   4   2 -12 10.6882 0.53120
   3   2 -12 0.16477 0.24622
   2   2 -12 9.12762 0.40420
  -2  -2  12 10.0381 0.98027
   1   2 -12 0.41276 0.33497
  -1  -2  12 6.84663 3.87764
   0   2 -12 0.29856 0.66691
   0  -2  12 2.47351 4.21996
  -1   2 -12 64.9043 2.66738
   1  -2  12 49.5315 6.90423
  -2   2 -12 210.952 7.73556
   2  -2  12 249.001 8.79369
  -3   2 -12 156.095 5.95455
   3  -2  12 167.922 7.62184
  -4   2 -12 5.42107 0.94959
   4  -2  12 6.40076 1.10613
  -5   2 -12 0.38285 0.68745
   5  -2  12 0.81961 1.06156
  -6   2 -12 9.74402 1.20392
   6  -2  12 17.3131 2.37238
  -7   2 -12 1.13535 1.79926
  -8   2 -12 8.17956 1.50693
   8  -2  12 0.96941 4.94709
  -9   2 -12 1.50555 2.61728
   9  -2  12 0.00000 5.25120
   9   1 -12 0.24590 0.53251
   8   1 -12 1.03437 0.53608
   7   1 -12 3.90412 0.55995
   6   1 -12 4.09339 0.46940
   5   1 -12 56.4443 1.49571
   4   1 -12 21.7204 0.78987
   3   1 -12 3.42518 0.32764
   2   1 -12 60.4862 1.28275
  -2  -1  12 61.2463 3.95908
   1   1 -12 1.80299 0.25149
  -1  -1  12 2.36778 1.13821
   0   1 -12 4.55284 0.40386
   0  -1  12 1.15093 3.94887
  -1   1 -12 32.1708 1.29501
   1  -1  12 22.9204 5.00377
  -2   1 -12 136.857 3.58614
   2  -1  12 145.111 5.54896
  -3   1 -12 14.2679 0.95735
   3  -1  12 17.2961 5.94879
  -4   1 -12 53.9060 2.69404
   4  -1  12 57.2554 3.57705
  -5   1 -12 7.01742 0.97789
   5  -1  12 7.89219 1.15250
  -6   1 -12 1.61911 0.95318
   6  -1  12 2.02993 1.14560
  -7   1 -12 0.69351 0.99455
   7  -1  12 43.0127 10.9910
  -8   1 -12 0.25022 0.97373
   8  -1  12 0.00000 2.17206
  -9   1 -12 0.00000 1.55919
   9  -1  12 0.00000 2.07482
 -10   1 -12 7.73311 1.82141
  10  -1  12 6.74088 2.41420
   9   0 -12 9.54840 0.67823
   8   0 -12 14.2774 0.78899
   7   0 -12 24.1417 1.15879
   6   0 -12 92.9838 2.72717
   5   0 -12 2.91851 0.49110
   4   0 -12 12.6457 0.59432
   3   0 -12 96.1068 1.90275
   2   0 -12 104.589 2.03409
   1   0 -12 39.7102 0.93297
  -1   0  12 38.2183 2.08141
   0   0 -12 0.52980 0.21084
   0   0  12 0.13252 1.03404
  -1   0 -12 0.27696 0.19286
   1   0  12 0.18524 4.02205
  -2   0 -12 1.66745 0.50985
   2   0  12 2.18879 3.16474
  -3   0 -12 0.70612 0.37576
   3   0  12 5.44341 4.47402
  -4   0 -12 3.08668 0.44156
   4   0  12 7.26641 3.94489
  -5   0 -12 10.3500 0.79478
   5   0  12 6.80194 1.35504
  -6   0 -12 61.6996 2.28675
   6   0  12 65.8618 3.67176
  -7   0 -12 120.043 3.61746
   7   0  12 87.8778 3.54229
  -8   0 -12 13.0483 1.02058
  -9   0 -12 0.70501 0.83093
   9   0  12 0.67237 1.32086
 -10   0 -12 5.15921 0.98931
  10   0  12 4.63519 2.22143
   9  -1 -12 5.58593 0.66648
   8  -1 -12 26.2977 1.30105
   7  -1 -12 43.6279 1.55045
   6  -1 -12 292.076 10.6887
   5  -1 -12 89.6735 2.56605
   4  -1 -12 19.6452 0.78549
   3  -1 -12 0.62965 0.30300
   2  -1 -12 0.26476 0.27361
   1  -1 -12 11.1853 0.47117
  -1   1  12 10.0274 1.17613
   0  -1 -12 14.7832 0.55851
   0   1  12 15.6808 1.42349
  -1  -1 -12 19.3594 0.74249
   1   1  12 16.3710 2.11053
  -2  -1 -12 0.25350 0.27563
   2   1  12 0.82426 3.09783
  -3  -1 -12 115.522 2.50347
   3   1  12 130.784 6.05445
  -4  -1 -12 6.55931 0.42671
   4   1  12 4.91145 3.61004
  -5  -1 -12 5.92220 0.47398
   5   1  12 7.81434 2.64407
  -6  -1 -12 3.70454 0.45947
   6   1  12 3.62145 0.82497
  -7  -1 -12 54.4570 1.78506
   7   1  12 89.3489 9.87558
  -8  -1 -12 6.62372 0.60700
   8   1  12 0.00008 9.53783
  -9  -1 -12 5.08319 0.59806
   9   1  12 5.52838 1.70954
 -10  -1 -12 1.12130 0.59473
  10   1  12 0.00000 1.73561
   9  -2 -12 2.17675 0.83321
   8  -2 -12 3.11623 0.78337
   7  -2 -12 6.04169 0.94963
   6  -2 -12 53.7758 2.17462
   5  -2 -12 16.7261 0.95420
   4  -2 -12 16.4422 0.79874
   3  -2 -12 35.2096 1.07864
   2  -2 -12 3.98018 0.34276
   1  -2 -12 50.6558 1.21436
   0  -2 -12 12.0282 0.58539
   0   2  12 13.2283 1.67748
  -1  -2 -12 3.70370 0.36326
   1   2  12 4.31603 0.68842
  -2  -2 -12 59.9987 1.46456
   2   2  12 57.6093 3.82587
  -3  -2 -12 40.8124 1.11712
   3   2  12 34.4390 4.35500
  -4  -2 -12 46.3597 1.25384
   4   2  12 51.0683 2.86589
  -5  -2 -12 0.27714 0.34115
   5   2  12 0.58463 1.08475
  -6  -2 -12 25.1433 1.05215
   6   2  12 29.2367 2.36778
  -7  -2 -12 31.1720 1.30399
   7   2  12 35.9167 3.41368
  -8  -2 -12 12.2470 0.86172
   8   2  12 18.3264 6.17644
  -9  -2 -12 4.72964 0.63339
   9   2  12 7.72398 9.55066
 -10  -2 -12 0.43709 0.82857
  10   2  12 0.00000 4.99539
 -11  -2 -12 7.38051 0.81092
  11   2  12 8.36865 1.70017
   8  -3 -12 2.49831 1.01463
   7  -3 -12 4.59386 1.17534
   6  -3 -12 17.0393 1.69244
   5  -3 -12 47.7429 1.42981
   4  -3 -12 0.79162 0.45174
   3  -3 -12 10.1919 0.56386
   2  -3 -12 61.2468 1.54159
   1  -3 -12 301.148 7.85097
   0  -3 -12 129.613 2.93765
  -1  -3 -12 0.80408 0.35523
   1   3  12 0.28209 0.73079
  -2  -3 -12 0.43594 0.34337
   2   3  12 0.35407 0.59613
  -3  -3 -12 33.0584 1.01629
   3   3  12 33.5772 2.38686
  -4  -3 -12 17.7500 0.78406
   4   3  12 17.2886 1.51852
  -5  -3 -12 0.96475 0.36982
   5   3  12 0.03630 0.52060
  -6  -3 -12 0.16312 0.37926
   6   3  12 0.71758 0.85353
  -7  -3 -12 2.56819 0.48099
   7   3  12 4.41007 1.31807
  -8  -3 -12 22.1482 1.24572
   8   3  12 19.4965 5.43256
  -9  -3 -12 20.1586 1.10269
   9   3  12 17.1050 6.07007
 -10  -3 -12 5.45237 0.73030
 -11  -3 -12 1.96210 0.75887
  11   3  12 1.94857 1.84014
   8  -4 -12 18.1779 2.38970
   7  -4 -12 0.06033 1.97867
   6  -4 -12 1.68522 2.86290
   5  -4 -12 111.048 3.07823
   4  -4 -12 45.9441 1.39286
   3  -4 -12 0.85711 0.41226
   2  -4 -12 27.3561 0.98693
   1  -4 -12 79.5013 2.30974
   0  -4 -12 3.26582 0.53461
  -1  -4 -12 128.302 3.17339
  -2  -4 -12 74.8228 1.91254
   2   4  12 79.9124 4.42161
  -3  -4 -12 12.4307 0.62793
   3   4  12 13.0804 0.89317
  -4  -4 -12 41.8113 1.20709
   4   4  12 41.8840 1.81166
  -5  -4 -12 4.99661 0.43343
   5   4  12 4.63674 0.55874
  -6  -4 -12 10.3867 0.59169
   6   4  12 9.60727 0.77311
  -7  -4 -12 23.7750 1.03753
   7   4  12 23.9256 1.47148
  -8  -4 -12 64.1273 1.87787
   8   4  12 65.2858 5.16300
  -9  -4 -12 18.1147 1.12091
   9   4  12 21.3127 4.97663
 -10  -4 -12 0.26802 0.67640
  10   4  12 0.00000 8.48787
 -11  -4 -12 0.46603 0.75595
  11   4  12 3.25361 2.43830
   7  -5 -12 1.73852 2.05048
   6  -5 -12 39.8245 2.21592
   5  -5 -12 78.1660 4.27725
   4  -5 -12 20.1617 1.11297
   3  -5 -12 3.19717 0.38451
   2  -5 -12 8.72472 0.54700
   1  -5 -12 0.40469 0.34631
   0  -5 -12 2.17411 0.38254
   0   5  12 3.03731 1.45477
  -1  -5 -12 14.4588 0.77193
   1   5  12 13.3813 1.83522
  -2  -5 -12 11.0115 0.71905
   2   5  12 10.7497 0.83347
  -3  -5 -12 4.14532 0.41847
   3   5  12 3.83850 0.57025
  -4  -5 -12 78.0127 1.87714
   4   5  12 77.7611 2.11775
  -5  -5 -12 93.8244 2.23002
   5   5  12 91.8115 2.26332
  -6  -5 -12 2.38050 0.52500
   6   5  12 0.95718 0.47332
  -7  -5 -12 1.53479 0.48205
   7   5  12 1.00767 0.58208
  -8  -5 -12 27.8162 1.64314
   8   5  12 25.0636 1.89557
  -9  -5 -12 1.03160 0.85091
   9   5  12 3.15796 4.49878
 -10  -5 -12 13.2418 1.11840
  10   5  12 15.1197 4.88225
   7  -6 -12 0.00000 2.41798
   6  -6 -12 0.00000 1.75201
   5  -6 -12 0.80404 1.52518
   4  -6 -12 21.8469 1.68943
   3  -6 -12 19.5720 1.06231
   2  -6 -12 12.7588 0.61834
   1  -6 -12 48.3948 1.31808
  -1   6  12 50.8524 2.73122
   0  -6 -12 106.251 3.21109
   0   6  12 102.621 4.53078
  -1  -6 -12 55.1825 1.92997
   1   6  12 55.0216 2.94087
  -2  -6 -12 2.40133 0.41252
   2   6  12 1.52400 0.89471
  -3  -6 -12 3.01678 0.46824
   3   6  12 1.90485 0.96674
  -4  -6 -12 120.766 3.26058
   4   6  12 116.393 3.37974
  -5  -6 -12 12.7744 0.77727
   5   6  12 10.4224 0.71022
  -6  -6 -12 35.5030 1.37789
   6   6  12 33.0708 1.41869
  -7  -6 -12 2.41831 0.77610
   7   6  12 4.60512 0.67602
  -8  -6 -12 9.85933 2.51553
   8   6  12 5.74560 0.83747
  -9  -6 -12 21.0553 2.32153
   9   6  12 12.4407 4.32128
 -10  -6 -12 2.73730 1.09193
  10   6  12 4.18995 1.32493
   6  -7 -12 1.37217 3.25819
   5  -7 -12 5.76190 2.42132
   4  -7 -12 9.83127 0.96760
   3  -7 -12 7.98745 1.13981
   2  -7 -12 0.89911 1.10052
  -2   7  12 0.98577 0.92382
   1  -7 -12 14.0280 1.23393
  -1   7  12 11.8421 1.24451
   0  -7 -12 107.438 4.22564
   0   7  12 88.7227 4.32216
  -1  -7 -12 46.0368 2.47002
   1   7  12 41.3250 2.70173
  -2  -7 -12 29.2497 1.97570
   2   7  12 25.3260 2.28096
  -3  -7 -12 63.3005 2.86975
   3   7  12 56.4436 3.15914
  -4  -7 -12 0.08584 0.78960
   4   7  12 0.00000 1.26941
  -5  -7 -12 2.51122 1.31641
   5   7  12 2.00520 0.53643
  -6  -7 -12 0.79081 1.01144
   6   7  12 0.24633 0.56766
  -7  -7 -12 0.29461 2.93481
   7   7  12 0.91006 0.95010
  -8  -7 -12 0.57494 3.60124
   8   7  12 8.01661 4.75651
  -9  -7 -12 18.2358 6.36424
   9   7  12 9.43099 1.10891
 -10  -7 -12 3.93819 1.30403
  10   7  12 2.66176 1.06213
   5  -8 -12 42.6474 4.95004
   4  -8 -12 79.0429 7.22309
   3  -8 -12 79.7739 5.95334
  -3   8  12 62.2934 4.46751
  -2   8  12 5.12278 1.36755
   1  -8 -12 1.60862 1.32797
  -1   8  12 2.96897 1.14441
   0  -8 -12 2.29481 0.99978
   0   8  12 1.29305 1.25380
  -1  -8 -12 9.17785 1.11383
   1   8  12 7.83215 1.34895
  -2  -8 -12 11.2393 1.12527
   2   8  12 8.15602 1.20974
  -3  -8 -12 32.6825 2.12678
   3   8  12 25.8569 2.39600
  -4  -8 -12 3.96865 0.96982
   4   8  12 4.71093 1.09722
  -5  -8 -12 82.3894 2.95646
   5   8  12 71.5970 3.85640
  -6  -8 -12 31.1494 2.78983
   6   8  12 29.8043 2.56033
   7   8  12 6.90432 1.89210
  -8  -8 -12 16.1297 3.18495
  -9  -8 -12 0.00000 2.02448
   4  -9 -12 1.73080 1.54518
   3  -9 -12 0.00000 3.36715
   2  -9 -12 3.37704 3.39288
   1  -9 -12 0.00011 1.25225
  -1   9  12 0.00000 1.29420
   0  -9 -12 4.10343 1.37182
   0   9  12 5.50441 1.10374
  -1  -9 -12 6.31674 1.18170
   1   9  12 6.05361 1.13320
  -2  -9 -12 6.68791 1.42875
   2   9  12 2.88161 1.05804
  -3  -9 -12 4.50586 1.14141
   3   9  12 1.57820 1.04104
  -4  -9 -12 64.9899 3.35555
   4   9  12 56.6054 3.31583
  -5  -9 -12 169.939 6.86761
   5   9  12 155.518 6.66439
  -6  -9 -12 49.0881 4.37677
   6   9  12 38.5093 2.86241
  -7  -9 -12 5.21121 1.65217
   7   9  12 6.04818 2.03338
  -8  -9 -12 17.9013 2.26988
  -9  -9 -12 0.12998 0.88864
   9   9  12 0.00000 1.44541
   2 -10 -12 1.72710 1.53373
   1 -10 -12 0.00000 1.40350
  -1  10  12 0.00000 1.36098
   0 -10 -12 5.66418 1.54905
   0  10  12 2.17292 1.04778
  -1 -10 -12 86.9853 3.85842
   1  10  12 69.6789 3.82083
  -2 -10 -12 22.5002 1.92216
   2  10  12 15.7508 1.75329
  -3 -10 -12 3.21654 1.10303
   3  10  12 4.11402 1.12217
  -4 -10 -12 0.84264 1.07577
   4  10  12 1.84727 1.12207
  -5 -10 -12 13.7719 1.40171
   5  10  12 11.8250 1.49365
  -6 -10 -12 23.7157 2.27506
   6  10  12 14.4522 1.52531
  -7 -10 -12 1.17593 1.59668
   7  10  12 1.76099 1.99329
  -8 -10 -12 2.62860 1.27140
   8  10  12 4.54023 2.13038
  -1  11  12 0.65116 1.46849
   0 -11 -12 8.67723 1.71859
   0  11  12 3.90420 1.55353
  -1 -11 -12 6.12137 1.68673
   1  11  12 6.02823 1.29217
  -2 -11 -12 0.19879 1.08419
   2  11  12 0.40439 1.10158
  -3 -11 -12 13.8359 1.48320
   3  11  12 7.84287 1.36436
  -4 -11 -12 10.1374 1.32922
   4  11  12 8.27670 1.35721
  -5 -11 -12 0.00000 1.13775
   5  11  12 1.55996 1.19138
  -6 -11 -12 15.1729 1.56324
   6  11  12 13.5122 1.60198
   4   8 -13 56.3503 2.21339
   3   8 -13 46.8169 2.05796
  -3  -8  13 50.4916 3.19164
   2   8 -13 4.92198 0.97752
  -2  -8  13 5.19283 1.39908
   1   8 -13 0.59935 1.14983
  -1  -8  13 1.27497 1.27479
   0   8 -13 0.00000 3.02824
  -1   8 -13 0.00000 2.62004
  -2   8 -13 18.8381 2.58083
   6   7 -13 4.40961 0.80789
   5   7 -13 0.83500 0.73611
   4   7 -13 26.5237 1.48610
   3   7 -13 50.2762 3.12110
  -3  -7  13 54.6324 3.18366
   2   7 -13 1.29987 0.68390
  -2  -7  13 1.50345 1.16574
   1   7 -13 22.2085 1.31275
  -1  -7  13 21.0460 2.01462
   0   7 -13 3.67553 1.22717
   0  -7  13 4.22951 1.96053
  -1   7 -13 0.00000 2.45925
   1  -7  13 0.00000 1.83126
  -2   7 -13 0.24091 2.56405
  -3   7 -13 0.00000 2.57190
   3  -7  13 0.00000 5.30931
  -4   7 -13 0.49182 2.28053
   4  -7  13 4.93599 4.68095
   7   6 -13 23.4430 1.42095
   6   6 -13 15.2789 1.18359
   5   6 -13 0.01983 0.88423
   4   6 -13 3.50741 0.75116
   3   6 -13 3.70757 0.73477
  -3  -6  13 0.88113 1.36879
   2   6 -13 0.31066 0.63055
  -2  -6  13 0.00000 1.02640
   1   6 -13 5.88269 0.78913
  -1  -6  13 9.00900 1.79481
   0   6 -13 9.03970 0.81651
   0  -6  13 5.46713 1.58358
  -1   6 -13 44.0919 2.35073
  -2   6 -13 87.4486 3.46538
   2  -6  13 104.854 8.81236
  -3   6 -13 4.02430 2.30764
   3  -6  13 1.32383 5.51214
  -4   6 -13 2.05717 2.48829
   4  -6  13 7.67058 4.82936
  -5   6 -13 18.1353 3.17679
   5  -6  13 21.1692 5.83169
   7   5 -13 17.1343 1.16749
   6   5 -13 3.66432 0.78556
   5   5 -13 29.8083 1.59393
   4   5 -13 13.4327 0.87771
   3   5 -13 0.00000 0.80109
  -3  -5  13 1.50154 1.35951
   2   5 -13 28.6296 1.64456
  -2  -5  13 29.4929 2.41969
   1   5 -13 24.2142 1.59668
   0   5 -13 10.1885 0.91011
  -1   5 -13 20.5107 1.24233
  -2   5 -13 16.4828 1.52264
  -3   5 -13 0.00000 1.14854
   3  -5  13 0.00000 5.66834
  -4   5 -13 12.0629 3.05398
   4  -5  13 4.97363 4.54730
  -5   5 -13 12.2900 2.77704
   5  -5  13 8.68137 4.95119
  -6   5 -13 2.32009 2.39981
   6  -5  13 0.00000 4.48819
   8   4 -13 0.84857 0.57873
   7   4 -13 19.4676 1.18022
   6   4 -13 4.27169 0.63218
   5   4 -13 4.20546 0.61811
   4   4 -13 0.26500 0.34975
   3   4 -13 36.2064 1.21689
   2   4 -13 78.3123 3.29486
  -2  -4  13 75.7457 3.69778
   1   4 -13 36.1320 2.14638
   0   4 -13 0.00000 0.92330
  -1   4 -13 0.00000 0.75836
  -2   4 -13 15.1438 1.24286
  -3   4 -13 0.09414 0.82220
   3  -4  13 2.17014 2.10217
  -4   4 -13 2.66378 1.24372
   4  -4  13 5.64209 2.16277
  -5   4 -13 0.56714 1.57428
   5  -4  13 0.00000 6.72224
  -6   4 -13 3.39354 2.94673
   6  -4  13 8.68963 4.45090
  -7   4 -13 30.7736 3.42568
   7  -4  13 40.3187 5.07524
   8   3 -13 0.90539 0.57368
   7   3 -13 13.3603 0.87032
   6   3 -13 76.7108 2.40202
   5   3 -13 40.8063 1.64544
   4   3 -13 2.19195 0.30693
   3   3 -13 3.22005 0.28937
   2   3 -13 41.1992 1.30574
  -2  -3  13 38.7580 2.32333
   1   3 -13 3.74829 0.81632
   0   3 -13 21.0833 1.79225
  -1   3 -13 1.89234 0.82528
  -2   3 -13 10.9744 0.94577
   2  -3  13 18.6511 16.7966
  -3   3 -13 33.4357 1.70383
   3  -3  13 31.5281 2.64801
  -4   3 -13 10.5202 0.96305
   4  -3  13 13.3855 2.23791
  -5   3 -13 14.4144 1.48942
   5  -3  13 17.5074 2.45236
  -6   3 -13 9.17599 1.37634
   6  -3  13 6.31029 1.94642
  -7   3 -13 30.2515 3.12185
   7  -3  13 25.9688 4.80711
  -8   3 -13 18.1012 1.71971
   8  -3  13 11.0561 2.55850
   8   2 -13 0.62310 0.57229
   7   2 -13 28.2458 1.41871
   6   2 -13 18.8170 1.11390
   5   2 -13 0.08228 0.40790
   4   2 -13 45.5009 1.10772
   3   2 -13 18.8948 0.66981
   2   2 -13 6.84824 0.35566
  -2  -2  13 5.67926 1.21981
   1   2 -13 6.90630 0.53187
  -1  -2  13 10.4146 4.82243
   0   2 -13 0.13094 0.77460
  -1   2 -13 11.6310 1.05882
  -2   2 -13 86.4845 3.67322
   2  -2  13 101.639 10.7966
  -3   2 -13 126.964 4.15701
   3  -2  13 136.191 6.99975
  -4   2 -13 32.5272 1.90348
   4  -2  13 29.9118 3.17229
  -5   2 -13 8.62898 0.89732
   5  -2  13 7.92329 2.12441
  -6   2 -13 0.34834 0.80860
   6  -2  13 0.95042 1.29814
  -7   2 -13 3.60540 1.82221
   7  -2  13 3.67148 2.05459
  -8   2 -13 0.43747 1.38862
   8  -2  13 0.00000 5.30034
   9  -2  13 0.00000 7.10667
   8   1 -13 2.37455 0.63858
   7   1 -13 0.67060 0.57184
   6   1 -13 8.40696 0.72687
   5   1 -13 2.43122 0.35066
   4   1 -13 44.8764 1.11578
   3   1 -13 8.87599 0.45875
   2   1 -13 51.2562 1.28354
   1   1 -13 60.2291 1.38484
  -1  -1  13 58.4151 3.82722
   0   1 -13 5.78412 0.52180
   0  -1  13 2.15315 4.51154
  -1   1 -13 0.90574 0.80190
  -2   1 -13 7.88695 0.99178
   2  -1  13 9.53503 10.4100
  -3   1 -13 40.4414 2.39068
   3  -1  13 53.0895 7.29790
  -4   1 -13 0.00000 0.90072
   4  -1  13 0.00000 4.01947
  -5   1 -13 7.34280 1.08028
   5  -1  13 10.8117 3.70618
  -6   1 -13 1.58114 1.01141
   6  -1  13 1.75392 1.68143
  -7   1 -13 17.8798 1.74656
   7  -1  13 15.4013 2.25675
  -8   1 -13 29.6124 2.52286
   8  -1  13 29.6993 3.86374
  -9   1 -13 5.17744 2.10181
   9  -1  13 4.77463 5.69587
   8   0 -13 7.37964 0.62935
   7   0 -13 24.3895 1.48505
   6   0 -13 48.0060 1.58460
   5   0 -13 150.597 3.10122
   4   0 -13 12.3455 0.64476
   3   0 -13 1.58787 0.35013
   2   0 -13 18.6071 0.70478
   1   0 -13 51.2231 1.21562
  -1   0  13 54.9455 3.56758
   0   0 -13 14.5590 0.59439
   0   0  13 14.6875 1.63907
  -1   0 -13 0.49725 0.34250
  -2   0 -13 1.54891 0.43202
  -3   0 -13 15.5170 0.86993
   3   0  13 16.5142 6.11929
  -4   0 -13 3.25694 0.96063
   4   0  13 12.1098 4.57399
  -5   0 -13 0.00000 1.32379
   5   0  13 2.36476 4.62551
  -6   0 -13 8.30062 1.14546
   6   0  13 10.8165 3.47597
  -7   0 -13 37.8194 2.50585
   7   0  13 41.1019 9.09912
  -8   0 -13 129.047 4.18235
   8   0  13 126.746 7.71704
  -9   0 -13 39.7770 2.80953
   9   0  13 33.1700 6.04345
   8  -1 -13 0.66947 0.70814
   7  -1 -13 0.70148 0.53640
   6  -1 -13 91.9891 2.13232
   5  -1 -13 109.373 3.10689
   4  -1 -13 7.85862 0.52275
   3  -1 -13 10.6237 0.54389
   2  -1 -13 19.8768 0.73064
   1  -1 -13 0.98837 0.29108
   0  -1 -13 1.76310 0.27689
   0   1  13 1.99545 0.72680
  -1  -1 -13 4.30708 0.30678
  -2  -1 -13 0.82596 0.25788
  -3  -1 -13 58.0204 1.48663
   3   1  13 71.6483 6.16236
  -4  -1 -13 99.1165 2.48571
   4   1  13 118.376 6.95526
  -5  -1 -13 15.0483 0.79963
   5   1  13 14.7500 7.66384
  -6  -1 -13 0.91816 0.45795
   6   1  13 3.39177 3.65981
  -7  -1 -13 4.10222 0.47223
   7   1  13 0.00000 5.48841
  -8  -1 -13 0.33954 0.44986
  -9  -1 -13 1.10016 0.52365
   9   1  13 0.00000 5.84355
 -10  -1 -13 0.00000 1.19686
  10   1  13 0.54892 1.91999
   8  -2 -13 3.14061 0.75324
   7  -2 -13 4.28243 0.72195
   6  -2 -13 0.46557 0.67505
   5  -2 -13 21.1234 1.27103
   4  -2 -13 0.16229 0.45726
   3  -2 -13 56.8515 1.37823
   2  -2 -13 39.2251 1.02115
   1  -2 -13 28.8599 0.87016
   0  -2 -13 134.036 2.47510
   0   2  13 135.245 7.37435
  -1  -2 -13 20.1438 0.81561
   1   2  13 18.3852 2.37791
  -2  -2 -13 8.70693 0.49667
   2   2  13 10.1198 1.39520
  -3  -2 -13 71.5840 1.75855
   3   2  13 74.4042 4.08913
  -4  -2 -13 43.9739 1.26165
   4   2  13 43.8070 5.45258
  -5  -2 -13 5.41307 0.45191
   5   2  13 3.00230 5.00939
  -6  -2 -13 0.67202 0.46431
   6   2  13 3.18526 3.22152
  -7  -2 -13 10.4750 0.73770
   7   2  13 14.8093 3.95407
  -8  -2 -13 4.77426 0.59563
   8   2  13 8.27004 9.11667
  -9  -2 -13 0.78150 0.58406
   9   2  13 6.79272 6.50675
 -10  -2 -13 1.38308 0.60907
  10   2  13 0.73716 4.56246
   7  -3 -13 3.39272 1.14369
   6  -3 -13 4.94162 0.94776
   5  -3 -13 12.1640 0.92898
   4  -3 -13 18.6742 0.91589
   3  -3 -13 2.59613 0.42636
   2  -3 -13 0.17881 0.35947
   1  -3 -13 112.934 2.37415
   0  -3 -13 301.981 6.42449
  -1  -3 -13 36.2741 1.10275
   1   3  13 31.1186 2.43448
  -2  -3 -13 5.61083 0.43153
   2   3  13 6.14246 0.75250
  -3  -3 -13 8.86876 0.52957
   3   3  13 8.72787 0.87534
  -4  -3 -13 26.5491 0.99080
   4   3  13 29.6471 2.53064
  -5  -3 -13 1.84446 0.40940
   5   3  13 0.15734 4.92249
  -6  -3 -13 4.88052 0.57816
   6   3  13 5.31936 1.36771
  -7  -3 -13 1.63217 0.53206
   7   3  13 2.53075 1.42535
  -8  -3 -13 32.3584 1.44073
   8   3  13 35.0490 5.13970
  -9  -3 -13 44.3131 1.75836
 -10  -3 -13 6.83796 0.77430
  10   3  13 0.00000 6.05761
   7  -4 -13 2.57190 2.08952
   6  -4 -13 0.10918 0.98110
   5  -4 -13 27.2894 1.68423
   4  -4 -13 67.4615 2.17419
   3  -4 -13 11.6877 0.70081
   2  -4 -13 0.63017 0.46109
   1  -4 -13 11.4621 0.70007
   0  -4 -13 3.62173 0.43921
  -1  -4 -13 8.98308 0.81729
  -2  -4 -13 21.5793 0.92077
   2   4  13 23.5592 1.96752
  -3  -4 -13 0.35454 0.38239
   3   4  13 0.75483 0.60659
  -4  -4 -13 18.8950 0.85625
  -5  -4 -13 28.3934 1.17139
   5   4  13 32.1533 31.1656
  -6  -4 -13 11.9961 0.82691
   6   4  13 8.12515 1.03479
  -7  -4 -13 5.10451 0.73918
   7   4  13 8.58438 1.04760
  -8  -4 -13 9.45516 0.90996
   8   4  13 13.4534 1.87813
  -9  -4 -13 23.1302 1.32853
   9   4  13 24.7412 6.54154
 -10  -4 -13 1.58514 0.74345
   6  -5 -13 0.00000 1.82370
   5  -5 -13 1.06031 0.87399
   4  -5 -13 27.6652 1.45022
   3  -5 -13 12.2066 0.83965
   2  -5 -13 11.1151 0.66090
   1  -5 -13 18.5885 0.93049
   0  -5 -13 6.76292 0.50959
  -1  -5 -13 14.8038 0.91725
  -2  -5 -13 0.77652 0.40268
  -3  -5 -13 5.52986 0.44660
   3   5  13 4.34363 1.54136
  -4  -5 -13 33.1268 1.53306
   4   5  13 33.0524 24.6829
  -5  -5 -13 51.8733 1.84822
   5   5  13 56.8157 3.21402
  -6  -5 -13 10.9260 1.21423
   6   5  13 16.0516 1.40682
  -7  -5 -13 1.53664 1.88477
   7   5  13 1.66412 1.08400
  -8  -5 -13 4.10308 0.82838
   8   5  13 4.09877 1.02555
  -9  -5 -13 5.70151 0.93536
   9   5  13 8.64138 1.83891
 -10  -5 -13 0.55415 0.90362
  10   5  13 0.00000 2.17990
   6  -6 -13 9.38100 1.14969
   5  -6 -13 15.2797 1.40314
   4  -6 -13 2.34787 0.72686
   3  -6 -13 8.94602 0.72742
   2  -6 -13 9.16558 0.69817
   1  -6 -13 1.11655 0.28327
   0  -6 -13 42.7724 1.69618
   0   6  13 37.3227 4.43464
  -1  -6 -13 162.786 4.91517
   1   6  13 135.732 9.86218
  -2  -6 -13 79.3680 2.59395
   2   6  13 69.8061 4.02518
  -3  -6 -13 1.25526 0.45434
   3   6  13 1.14532 1.01783
  -4  -6 -13 0.68432 1.01528
   4   6  13 0.38829 1.00335
  -5  -6 -13 16.1141 1.13466
   5   6  13 19.3357 1.02910
  -6  -6 -13 0.00000 2.31268
   6   6  13 0.89698 0.64434
  -7  -6 -13 4.29944 1.85517
   7   6  13 2.38492 0.95708
  -8  -6 -13 0.00000 1.93813
   8   6  13 2.52213 1.17226
  -9  -6 -13 2.28654 3.23197
   9   6  13 3.85359 1.61289
[truncated: 31,939 more chars]
