# Supplementary material for: Synthesis and crystal structure of a heterobimetallic nickel–manganese 12-metallacrown-4 methanol disolvate monohydrate compound
Source: Acta Crystallogr E Crystallogr Commun. 2020 Oct 6;76(Pt 11):1720–4. doi: 10.1107/S205698902001316X (PMC7643227; doi:10.1107/S205698902001316X)
Supplement: Supplementary file 2 [file e-76-01720-Isup2.hkl]

data_I                                                                          
_shelx_title ' AH1_125_0m in P-1'                                               
_shelx_refln_list_code          4                                               
_shelx_F_calc_maximum      282.45                                               
_exptl_crystal_F_000       652.00                                               
_reflns_d_resolution_high  0.6978                                               
                                                                                
loop_                                                                           
 _space_group_symop_operation_xyz                                               
 'x, y, z'                                                                      
 '-x, -y, -z'                                                                   
                                                                                
_cell_length_a    10.3647                                                       
_cell_length_b    10.7781                                                       
_cell_length_c    11.8303                                                       
_cell_angle_alpha  85.318                                                       
_cell_angle_beta   86.231                                                       
_cell_angle_gamma  77.583                                                       
                                                                                
_shelx_F_squared_multiplier     1.000                                           
                                                                                
loop_                                                                           
 _refln_index_h                                                                 
 _refln_index_k                                                                 
 _refln_index_l                                                                 
 _refln_F_squared_calc                                                          
 _refln_F_squared_meas                                                          
 _refln_F_squared_sigma                                                         
 _refln_observed_status                                                         
   2   0   0       2163.00       2057.60        33.39 o                         
   3   0   0        703.59        746.85        17.87 o                         
   4   0   0        124.19        113.04         3.05 o                         
   5   0   0         16.70         14.31         1.62 o                         
   6   0   0       1368.99       1506.77        23.89 o                         
   7   0   0          7.76          4.19         1.62 o                         
   8   0   0        384.88        387.00         7.10 o                         
   9   0   0       1245.50       1366.84        21.84 o                         
  10   0   0       1027.47       1043.76        62.83 o                         
  11   0   0         16.53         16.83         4.24 o                         
  12   0   0         54.00         70.95         6.86 o                         
 -12   1   0         91.65         93.00         9.28 o                         
 -11   1   0          0.65          0.07         5.04 o                         
 -10   1   0          9.71          9.58         3.67 o                         
  -9   1   0         79.87         71.06         2.93 o                         
  -8   1   0        321.23        286.57         6.15 o                         
  -7   1   0        190.04        182.04         4.57 o                         
  -6   1   0          1.88          1.79         1.54 o                         
  -5   1   0         21.36         14.71         1.49 o                         
  -4   1   0       3824.25       3503.28        90.43 o                         
  -3   1   0          5.88          5.52         1.68 o                         
  -2   1   0       2449.80       2587.60        39.96 o                         
  -1   1   0       2829.53       2408.40       190.53 o                         
   2   1   0        361.69        102.31       170.43 o                         
   3   1   0       1254.52       1319.43        44.66 o                         
   4   1   0        498.25        523.14        14.17 o                         
   5   1   0       2337.99       2431.28        49.08 o                         
   6   1   0          3.80          1.70         1.49 o                         
   7   1   0        303.12        362.84         7.53 o                         
   8   1   0        465.91        440.82         9.04 o                         
   9   1   0       1073.42       1070.84        18.54 o                         
  10   1   0        790.76        783.18        24.37 o                         
  11   1   0         69.94         56.79         4.77 o                         
  12   1   0        262.97        213.73        16.07 o                         
 -12   2   0         47.80         53.06         7.24 o                         
 -11   2   0        375.63        338.58        15.29 o                         
 -10   2   0        514.11        532.35        14.60 o                         
  -9   2   0        322.67        288.72        15.28 o                         
  -8   2   0        296.26        297.51         7.03 o                         
  -7   2   0       1293.03       1250.86        19.13 o                         
  -6   2   0       1271.42       1193.71        18.04 o                         
  -5   2   0        975.72       1032.81        24.79 o                         
  -4   2   0       3903.10       3661.37        50.39 o                         
  -3   2   0         31.50         36.29         2.51 o                         
  -2   2   0       3369.45       3296.29        53.47 o                         
  -1   2   0        112.00        186.79         3.97 o                         
   0   2   0          4.63         11.70         1.12 o                         
   1   2   0       1183.36        981.32        35.30 o                         
   2   2   0       3832.31       3786.45       151.78 o                         
   3   2   0       1350.91       1366.61        68.89 o                         
   4   2   0       3385.23       2698.92       226.98 o                         
   5   2   0       9259.01       9023.26       340.34 o                         
   6   2   0       3160.29       3274.66       110.20 o                         
   7   2   0         27.66         28.11         4.09 o                         
   8   2   0         81.50         89.14         9.72 o                         
   9   2   0        261.69        231.89         5.90 o                         
  10   2   0         17.38         16.95         2.55 o                         
  11   2   0         23.05         20.73         5.94 o                         
  12   2   0         39.61         18.29        10.09 o                         
  13   2   0          3.90         23.33        57.19 o                         
 -13   3   0         43.63          5.28        60.32 o                         
 -12   3   0          4.03         41.24        56.22 o                         
 -11   3   0         21.41         16.40         7.49 o                         
 -10   3   0          3.00          1.73         4.91 o                         
  -9   3   0        361.95        380.83         9.65 o                         
  -8   3   0       2372.06       2436.69        37.27 o                         
  -7   3   0       1941.94       1950.43        30.10 o                         
  -6   3   0        373.01        334.41         7.66 o                         
  -5   3   0          3.22          2.53         1.31 o                         
  -4   3   0        605.99        555.67         8.36 o                         
  -3   3   0          1.53          7.50         1.31 o                         
  -2   3   0       1079.42       1195.56        19.88 o                         
  -1   3   0        236.43        378.19        13.92 o                         
   0   3   0       2514.12       2573.14        39.48 o                         
   1   3   0      14368.34      17547.85      1348.97 o                         
   2   3   0       1591.00       1742.04        70.58 o                         
   3   3   0       1027.40       1204.61        54.36 o                         
   4   3   0       2611.27       2602.85       115.81 o                         
   5   3   0        329.65        327.51        14.94 o                         
   6   3   0        744.84        747.37        27.55 o                         
   7   3   0       1321.73       1432.81        49.31 o                         
   8   3   0         90.12         72.06         6.55 o                         
   9   3   0        974.82        960.36        31.70 o                         
  10   3   0        743.96        813.50        27.15 o                         
  11   3   0        266.67        210.43        13.84 o                         
  12   3   0         88.72         71.07        11.38 o                         
  13   3   0       1025.93       1126.22        73.02 o                         
 -13   4   0        126.43        155.31        59.29 o                         
 -12   4   0        194.85        277.16        60.98 o                         
 -10   4   0         14.52         16.57        11.20 o                         
  -9   4   0          4.47          4.24         4.41 o                         
  -8   4   0        499.03        480.55        12.02 o                         
  -7   4   0         38.22         28.23         2.77 o                         
  -6   4   0         45.12         39.63         2.82 o                         
  -5   4   0        660.40        718.64        10.65 o                         
  -4   4   0          2.43          1.08         1.32 o                         
  -3   4   0       4086.36       3775.36        60.74 o                         
  -2   4   0       1344.63       1247.02        20.08 o                         
  -1   4   0        706.84        817.68        13.78 o                         
   0   4   0        783.36        626.04        10.66 o                         
   1   4   0        235.48        249.18         8.24 o                         
   2   4   0       2546.83       2438.19        53.01 o                         
   3   4   0       2635.13       2612.50        82.15 o                         
   4   4   0       8884.57       9416.26       352.67 o                         
   5   4   0         38.38         46.09         7.33 o                         
   6   4   0         56.78         40.62         5.46 o                         
   7   4   0        462.71        466.63        17.82 o                         
   8   4   0        124.84        103.98         7.73 o                         
   9   4   0        612.05        618.53        25.91 o                         
  10   4   0        598.32        652.43        21.24 o                         
  11   4   0        227.49        204.38        17.34 o                         
  12   4   0        278.28        248.69        11.49 o                         
  13   4   0         45.32         46.73         8.42 o                         
  14   4   0          2.83          0.00        91.31 o                         
 -12   5   0        125.07        107.83        51.10 o                         
 -11   5   0         58.39         14.45        63.57 o                         
 -10   5   0         80.27         73.45        45.74 o                         
  -9   5   0        267.20        271.81        14.84 o                         
  -8   5   0        214.78        192.10        22.22 o                         
  -7   5   0        806.61        786.59        26.98 o                         
  -6   5   0         22.86         24.50         2.58 o                         
  -5   5   0         14.67          5.96         1.62 o                         
  -4   5   0       2482.99       2593.70        34.66 o                         
  -3   5   0       6592.19       6608.08        83.73 o                         
  -2   5   0       1906.61       1864.11        26.03 o                         
  -1   5   0         64.08         82.64         3.65 o                         
   0   5   0         31.09         16.87         1.86 o                         
   1   5   0       3023.04       3296.01        46.58 o                         
   2   5   0       3630.30       3691.04        59.11 o                         
   3   5   0       5052.24       5199.45       162.30 o                         
   4   5   0        828.06        998.90        42.22 o                         
   5   5   0       1958.13       1976.96        74.87 o                         
   6   5   0       2624.13       2790.37       105.08 o                         
   7   5   0       1057.08       1210.78        42.39 o                         
   8   5   0        193.42        206.66        10.59 o                         
   9   5   0         67.21         54.15         8.06 o                         
  10   5   0        357.85        388.08        19.38 o                         
  11   5   0        364.12        335.35        12.88 o                         
  12   5   0         92.38         54.13         4.97 o                         
  13   5   0        176.48        141.83         8.10 o                         
  14   5   0          2.51          0.00        51.91 o                         
 -12   6   0          3.88          0.00        42.36 o                         
 -11   6   0          0.35          0.00       104.45 o                         
 -10   6   0        105.59        118.21        18.94 o                         
  -9   6   0        233.00        250.87        39.64 o                         
  -8   6   0        567.90        529.98        22.60 o                         
  -7   6   0       2038.23       1986.05        28.89 o                         
  -6   6   0        715.73        783.58        12.14 o                         
  -5   6   0        683.57        667.42         9.74 o                         
  -4   6   0         72.15         59.38         2.39 o                         
  -3   6   0        343.38        362.52         6.34 o                         
  -2   6   0        199.69        149.60         3.87 o                         
  -1   6   0       1215.00       1344.28        18.49 o                         
   0   6   0         93.93         72.57         5.32 o                         
   1   6   0        512.20        553.48         8.96 o                         
   2   6   0       1865.19       1641.22        26.26 o                         
   3   6   0       1633.88       1990.29        63.33 o                         
   4   6   0        300.63        402.74        15.00 o                         
   5   6   0       2416.75       2704.25        89.87 o                         
   6   6   0       3068.17       3431.48       114.13 o                         
   7   6   0        707.91        757.59        27.74 o                         
   8   6   0        601.43        603.18        23.21 o                         
   9   6   0       1155.22       1368.61        57.91 o                         
  10   6   0        202.14        213.40        14.40 o                         
  11   6   0        396.91        377.66        20.52 o                         
  12   6   0         53.84         41.18         6.47 o                         
  13   6   0          0.05          0.00         5.41 o                         
  14   6   0         74.57         87.19        10.32 o                         
 -11   7   0        118.61        241.09        64.02 o                         
 -10   7   0         56.65         84.01        18.37 o                         
  -9   7   0         62.07         99.73        26.28 o                         
  -8   7   0          6.67          8.57         8.07 o                         
  -7   7   0        676.60        668.80        14.92 o                         
  -6   7   0        577.80        620.06        10.45 o                         
  -5   7   0        104.42        114.03         3.47 o                         
  -4   7   0        708.44        661.93        11.97 o                         
  -3   7   0        284.27        396.34         7.58 o                         
  -2   7   0        394.67        364.29         6.37 o                         
  -1   7   0         18.92         27.54         1.99 o                         
   0   7   0         83.58        113.78         3.24 o                         
   1   7   0       2094.98       2203.86        28.60 o                         
   2   7   0       3520.82       3548.00        48.36 o                         
   3   7   0       1381.91       1458.38        35.18 o                         
   4   7   0          4.80         37.75         6.32 o                         
   5   7   0        130.89        172.90         9.07 o                         
   6   7   0          0.56         12.25         5.80 o                         
   7   7   0         17.95         26.85        14.45 o                         
   8   7   0        530.44        505.33        20.44 o                         
   9   7   0       1090.46       1224.65        50.13 o                         
  10   7   0        211.94        219.82        21.52 o                         
  11   7   0       2139.96       2438.33       101.91 o                         
  12   7   0        345.50        365.96        37.97 o                         
  13   7   0         17.43         10.70         5.65 o                         
  14   7   0          0.42          8.52         7.69 o                         
 -10   8   0         87.82          7.64        41.07 o                         
  -9   8   0          7.55          0.00        15.82 o                         
  -8   8   0          8.72          6.72         4.90 o                         
  -7   8   0          5.74          9.40         5.23 o                         
  -6   8   0         40.87         31.30         5.16 o                         
  -5   8   0          7.94          7.52         3.14 o                         
  -4   8   0         76.74         44.90         2.51 o                         
  -3   8   0        184.74        117.06        12.43 o                         
  -2   8   0       1977.44       2136.95        28.63 o                         
  -1   8   0        721.54        736.53        20.46 o                         
   0   8   0         11.72         13.92         1.89 o                         
   1   8   0        423.78        413.45         6.77 o                         
   2   8   0        129.98        140.88         4.29 o                         
   3   8   0         18.40         12.36         2.26 o                         
   4   8   0        117.57        139.53         7.30 o                         
   5   8   0         99.65         76.27         7.00 o                         
   6   8   0        264.06        293.58        13.29 o                         
   7   8   0         26.58         23.20         7.06 o                         
   8   8   0        168.74        212.55        16.59 o                         
   9   8   0        410.80        425.64        25.99 o                         
  10   8   0        552.45        581.82        28.21 o                         
  11   8   0       1460.78       1368.94       295.01 o                         
  12   8   0        353.45        397.64        37.86 o                         
  13   8   0         47.54         31.63        14.88 o                         
  -9   9   0          5.63          0.00        36.84 o                         
  -8   9   0         24.83         26.96         4.44 o                         
  -7   9   0          5.45         16.05         5.70 o                         
  -6   9   0        971.85       1012.95        34.45 o                         
  -5   9   0       1030.00       1129.09        19.25 o                         
  -4   9   0        216.15        210.09         7.89 o                         
  -3   9   0        208.97        194.78         6.52 o                         
  -2   9   0       3329.28       3648.42        47.94 o                         
  -1   9   0       1046.51        924.84        13.67 o                         
   0   9   0       1932.39       2151.65        29.39 o                         
   1   9   0       1983.92       2213.28        30.11 o                         
   2   9   0        328.03        307.43         6.11 o                         
   3   9   0         25.31         25.40         2.60 o                         
   4   9   0         42.10         49.00         2.87 o                         
   5   9   0        655.66        598.20        14.01 o                         
   6   9   0        984.81       1149.21        29.31 o                         
   7   9   0       1164.18       1210.87        62.99 o                         
   8   9   0        941.30        905.39       100.88 o                         
   9   9   0         22.71         16.36        14.66 o                         
  10   9   0          2.21          6.77        22.66 o                         
  11   9   0          8.99          5.96        17.40 o                         
  12   9   0          2.46          0.00        24.79 o                         
  13   9   0          0.17         14.62        20.77 o                         
  -8  10   0          1.97          0.00         8.22 o                         
  -7  10   0         82.05         73.92         7.12 o                         
  -6  10   0       1091.56       1160.13        26.73 o                         
  -5  10   0        541.08        555.21        13.27 o                         
  -4  10   0        205.87        209.58         7.60 o                         
  -3  10   0         38.34         31.09         3.90 o                         
  -2  10   0        235.02        253.00         7.65 o                         
  -1  10   0        126.21         82.08         4.45 o                         
   0  10   0         64.48         51.96         2.80 o                         
   1  10   0        505.85        590.38         9.70 o                         
   2  10   0        199.44        237.97         5.74 o                         
   3  10   0       1367.07       1386.96        27.29 o                         
   4  10   0       1265.65       1211.18        35.58 o                         
   5  10   0         18.89          9.94         3.04 o                         
   6  10   0          4.35          2.16         3.52 o                         
   7  10   0        497.29        482.09        15.93 o                         
   8  10   0          2.02          4.44         8.16 o                         
   9  10   0         65.98         51.52        16.20 o                         
  10  10   0         42.87         14.25        34.02 o                         
  11  10   0          0.25          0.00        25.07 o                         
  12  10   0        227.41        257.14        36.11 o                         
  13  10   0        108.13         87.11        34.58 o                         
  -7  11   0          7.13         16.41        36.18 o                         
  -6  11   0         72.15         67.31         8.24 o                         
  -5  11   0          8.04          3.76         5.32 o                         
  -4  11   0         13.48         13.33         7.26 o                         
  -3  11   0        182.31        191.06         8.59 o                         
  -2  11   0          9.23          6.67         4.05 o                         
  -1  11   0        779.11        773.85        22.25 o                         
   0  11   0        611.56        656.92        17.11 o                         
   1  11   0         35.42         30.83         3.28 o                         
   2  11   0        170.47        216.69        13.46 o                         
   3  11   0       1886.64       2004.03        35.07 o                         
   4  11   0        642.98        656.04        14.04 o                         
   5  11   0         94.13         82.86         4.52 o                         
   6  11   0        397.02        406.87        12.86 o                         
   7  11   0         35.62         35.40         5.15 o                         
   8  11   0         58.54         52.42         4.16 o                         
   9  11   0         21.67          9.44         8.95 o                         
  10  11   0         23.88         22.55         9.27 o                         
  11  11   0         91.38         87.63        12.23 o                         
  12  11   0        664.16        745.57        45.67 o                         
  -6  12   0         28.78         17.37         6.85 o                         
  -5  12   0        321.79        330.99        28.38 o                         
  -4  12   0         30.37         40.07        16.07 o                         
  -3  12   0          1.77          7.29         7.95 o                         
  -2  12   0        445.31        459.74        45.96 o                         
  -1  12   0       1005.08       1057.14        59.01 o                         
   0  12   0        797.42        833.45        49.66 o                         
   1  12   0        108.50        107.86        54.08 o                         
   2  12   0        131.65        145.48        57.92 o                         
   3  12   0        218.84        198.86        16.36 o                         
   4  12   0        364.50        398.65        10.98 o                         
   5  12   0          0.47          5.69         3.86 o                         
   6  12   0         29.14         23.95         4.38 o                         
   7  12   0        248.78        216.96        33.36 o                         
   8  12   0        737.14        772.44        23.61 o                         
   9  12   0        354.35        362.40        15.78 o                         
  10  12   0          2.03          0.75         9.47 o                         
  11  12   0         24.44         17.83        10.19 o                         
  -5  13   0        153.81        107.36         9.45 o                         
  -4  13   0        242.03        252.62        93.22 o                         
  -3  13   0         31.72         10.78        11.36 o                         
  -2  13   0         19.01          7.41        11.38 o                         
  -1  13   0         11.63          2.17        11.51 o                         
   0  13   0          3.18          1.97        15.77 o                         
   1  13   0        250.91        187.75        55.89 o                         
   2  13   0        724.15        623.16       150.43 o                         
   3  13   0         44.89         35.64        10.29 o                         
   4  13   0        633.69        662.20        94.88 o                         
   5  13   0        494.63        428.34        17.48 o                         
   6  13   0        342.31        441.27        45.25 o                         
   7  13   0        424.87        426.45        18.22 o                         
   8  13   0        441.53        465.12        41.71 o                         
   9  13   0          1.35          0.92         7.00 o                         
  10  13   0          1.51          6.76         7.29 o                         
  -3  14   0          6.93          6.13         6.69 o                         
  -2  14   0         92.51         77.96        18.25 o                         
  -1  14   0          0.21          0.63        10.37 o                         
   0  14   0         60.42         38.14        11.43 o                         
   1  14   0         13.77         16.87        10.78 o                         
   2  14   0          8.01          7.42        10.54 o                         
   3  14   0        237.88        226.50        23.58 o                         
   4  14   0        902.70        930.81        43.46 o                         
   5  14   0        331.89        350.57        63.86 o                         
   6  14   0         28.06         27.39        10.76 o                         
   7  14   0         32.00         15.21         7.07 o                         
   8  14   0        103.64        108.39         8.13 o                         
   0  15   0        363.97        411.13        50.13 o                         
   1  15   0        211.40        226.24        46.04 o                         
   2  15   0         29.26         29.99        18.09 o                         
   3  15   0         12.50         13.62        19.23 o                         
   4  15   0         89.17        156.23        23.29 o                         
   5  15   0        159.45        176.16        21.51 o                         
   6  15   0         22.23          3.08         9.56 o                         
  -5 -15   1          0.53          0.00         9.59 o                         
  -4 -15   1        113.50        105.38        13.97 o                         
  -3 -15   1        222.94        188.19        39.68 o                         
  -2 -15   1        162.05        120.61        61.15 o                         
  -1 -15   1        165.56        197.42        46.09 o                         
  -8 -14   1         11.13          4.28         6.61 o                         
  -7 -14   1         20.66          0.80         8.16 o                         
  -6 -14   1         58.67         40.79        11.37 o                         
  -5 -14   1         62.78         50.46        11.86 o                         
  -4 -14   1        568.81        582.76        32.70 o                         
  -3 -14   1        575.17        535.85        31.44 o                         
  -2 -14   1         14.71          0.00        10.56 o                         
  -1 -14   1        135.79         95.95        12.55 o                         
   0 -14   1         38.62         28.05        10.79 o                         
   1 -14   1         32.72          2.84        10.48 o                         
   2 -14   1          4.33          0.67        13.13 o                         
 -10 -13   1          1.04          0.00         9.93 o                         
  -9 -13   1          0.83          6.37         9.55 o                         
  -8 -13   1        269.76        203.15        44.21 o                         
  -7 -13   1        899.92        967.95        37.72 o                         
  -6 -13   1        195.48        140.97        11.60 o                         
  -5 -13   1         46.16         41.37         9.43 o                         
  -4 -13   1         89.68         32.72        28.59 o                         
  -3 -13   1        395.17        379.34        37.53 o                         
  -2 -13   1         17.79         11.67         8.22 o                         
  -1 -13   1        544.03        511.70        46.57 o                         
   0 -13   1         72.17         51.15        20.85 o                         
   1 -13   1        118.00         87.59        18.24 o                         
   2 -13   1        206.52        167.63        37.53 o                         
   3 -13   1          1.49         19.84        41.83 o                         
   4 -13   1         30.31         31.20        21.18 o                         
 -11 -12   1        302.02        339.77        20.95 o                         
 -10 -12   1         31.60         24.25        15.21 o                         
  -9 -12   1         32.02          7.17         8.67 o                         
  -8 -12   1        429.82        460.76        26.81 o                         
  -7 -12   1        563.90        565.28        23.32 o                         
  -6 -12   1         59.19         66.41         8.77 o                         
  -5 -12   1        145.97        144.26         6.92 o                         
  -4 -12   1          5.94          9.85         7.54 o                         
  -3 -12   1        497.04        494.17        34.77 o                         
  -2 -12   1        303.29        311.83        57.24 o                         
  -1 -12   1          1.48          6.54         5.61 o                         
   0 -12   1        404.64        422.84        31.94 o                         
   1 -12   1       1688.42       1775.46        63.85 o                         
   2 -12   1        973.27        854.19        35.89 o                         
   3 -12   1        146.56        123.77        10.21 o                         
   4 -12   1         70.28         47.10        11.76 o                         
   5 -12   1         24.57         17.66        21.64 o                         
   6 -12   1         13.79         13.59        11.18 o                         
 -12 -11   1        282.92        318.79        47.63 o                         
 -11 -11   1        374.71        465.46        32.46 o                         
 -10 -11   1        122.44         98.98        11.83 o                         
  -9 -11   1         39.08          6.57         9.74 o                         
  -8 -11   1        161.78        156.37         7.40 o                         
  -7 -11   1         11.77          4.43         5.19 o                         
  -6 -11   1         51.71         38.88         4.83 o                         
  -5 -11   1        224.83        220.09         8.24 o                         
  -4 -11   1        131.88        148.74         6.48 o                         
  -3 -11   1        944.42       1023.45        18.15 o                         
  -2 -11   1       1708.05       1739.17        26.74 o                         
  -1 -11   1        148.35        181.83        16.69 o                         
   0 -11   1        146.71        162.11        11.55 o                         
   1 -11   1        247.54        219.83         8.89 o                         
   2 -11   1         87.44         79.23        11.77 o                         
   3 -11   1         67.00         39.65         7.62 o                         
   4 -11   1         81.30         64.01        10.64 o                         
   5 -11   1        104.23         90.89         6.82 o                         
   6 -11   1         26.12         14.59         8.73 o                         
   7 -11   1         97.79         84.83         9.30 o                         
 -12 -10   1         26.68          9.59        39.44 o                         
 -10 -10   1         67.64         54.13        20.26 o                         
  -9 -10   1        119.82        124.87        17.69 o                         
  -8 -10   1         73.01         65.70         6.26 o                         
  -7 -10   1        676.65        728.29        30.80 o                         
  -6 -10   1       2150.14       2158.15        55.68 o                         
  -5 -10   1        386.12        440.97        11.58 o                         
  -4 -10   1        279.57        231.95         7.85 o                         
  -3 -10   1        253.51        227.12         5.92 o                         
  -2 -10   1        344.77        373.49         6.97 o                         
  -1 -10   1         38.12         42.44         2.63 o                         
   0 -10   1        400.24        459.84         8.21 o                         
   1 -10   1        104.17        104.77         4.04 o                         
   2 -10   1        112.19        104.13         9.43 o                         
   3 -10   1       1089.76       1159.18        34.03 o                         
   4 -10   1         31.67         19.14         3.74 o                         
   5 -10   1         18.23          3.60         4.12 o                         
   6 -10   1        642.55        631.82        16.30 o                         
   7 -10   1        312.40        300.10        90.74 o                         
   8 -10   1         30.18         14.94         6.76 o                         
 -13  -9   1         40.74         29.74        21.06 o                         
 -12  -9   1         40.21         29.47        18.79 o                         
 -11  -9   1         76.76         92.57        24.25 o                         
 -10  -9   1        131.51        113.25        20.25 o                         
  -9  -9   1          5.05          3.07        14.35 o                         
  -8  -9   1         79.50         47.11        19.59 o                         
  -7  -9   1       1153.01       1259.31        51.83 o                         
  -6  -9   1       1584.81       1777.52        53.48 o                         
  -5  -9   1       1325.22       1416.78        37.76 o                         
  -4  -9   1        669.64        587.71        12.92 o                         
  -3  -9   1          6.79          5.44         2.02 o                         
  -2  -9   1         88.70         83.17         6.55 o                         
  -1  -9   1        164.17        157.52         4.25 o                         
   0  -9   1        551.64        675.67        10.21 o                         
   1  -9   1        183.76        176.79         5.17 o                         
   2  -9   1        837.03        788.05        12.12 o                         
   3  -9   1       2615.16       2762.24        42.47 o                         
   4  -9   1        924.71        973.92        37.65 o                         
   5  -9   1         51.02         39.27         3.56 o                         
   6  -9   1        106.76         78.48        12.07 o                         
   7  -9   1         76.24         71.21        19.97 o                         
   8  -9   1          0.01         11.21         4.36 o                         
   9  -9   1         16.30         37.30        16.52 o                         
 -13  -8   1         69.17         67.07        19.96 o                         
 -12  -8   1         49.32         21.14        22.52 o                         
 -11  -8   1        983.51       1183.02        73.48 o                         
 -10  -8   1       2320.57       2593.18       131.34 o                         
  -9  -8   1        399.64        491.74        24.14 o                         
  -8  -8   1        138.58        173.23        16.04 o                         
  -7  -8   1         66.15         90.03         7.16 o                         
  -6  -8   1       1349.98       1366.02        45.42 o                         
  -5  -8   1         33.68         24.65         6.27 o                         
  -4  -8   1        771.17        805.17        25.67 o                         
  -3  -8   1         57.39         53.72         2.66 o                         
  -2  -8   1        238.24        250.28         4.77 o                         
  -1  -8   1       1358.61       1492.85        19.41 o                         
   0  -8   1        269.44        267.76         5.15 o                         
   1  -8   1         75.14         53.66         3.47 o                         
   2  -8   1        256.34        239.55         5.72 o                         
   3  -8   1        446.28        473.32        11.75 o                         
   4  -8   1          3.25          1.01         2.16 o                         
   5  -8   1        733.11        756.64        12.07 o                         
   6  -8   1        283.81        242.06         6.98 o                         
   7  -8   1         19.77         26.61         8.28 o                         
   8  -8   1         26.66         17.87         4.07 o                         
   9  -8   1          5.79          3.35         9.38 o                         
  10  -8   1          7.04          2.69        15.69 o                         
 -14  -7   1         50.60         54.09         9.06 o                         
 -13  -7   1         53.41         32.12        17.53 o                         
 -12  -7   1          7.59          0.00        31.59 o                         
 -11  -7   1        422.86        446.09        47.49 o                         
 -10  -7   1       1321.60       1425.26        60.68 o                         
  -9  -7   1         76.58         69.16        10.89 o                         
  -8  -7   1       1928.22       2170.42        74.39 o                         
  -7  -7   1         73.35         60.83         9.01 o                         
  -6  -7   1       1997.80       2047.72        68.88 o                         
  -5  -7   1       1626.13       1854.43        59.81 o                         
  -4  -7   1        146.02        128.22         6.96 o                         
  -3  -7   1        319.88        350.11        14.48 o                         
  -2  -7   1       3170.01       3330.10        50.68 o                         
  -1  -7   1       3742.95       3861.42       124.16 o                         
   0  -7   1         34.27         19.26         1.88 o                         
   1  -7   1         92.48         94.93         3.02 o                         
   2  -7   1        157.21        147.13         4.05 o                         
   3  -7   1         89.13        119.85         3.61 o                         
   4  -7   1          3.16         17.76         4.78 o                         
   5  -7   1        211.27        204.88         4.89 o                         
   6  -7   1         25.23         37.73         5.30 o                         
   7  -7   1       1192.33       1235.59        24.08 o                         
   8  -7   1        915.23        886.46        36.79 o                         
   9  -7   1        227.96        188.74        34.23 o                         
  10  -7   1          1.10          0.00        15.03 o                         
  11  -7   1          0.77          0.00        17.21 o                         
 -14  -6   1        124.05        100.23        16.44 o                         
 -13  -6   1         39.02         23.60         5.35 o                         
 -12  -6   1          1.73          0.00        23.11 o                         
 -11  -6   1         12.02          4.69        12.58 o                         
 -10  -6   1        226.50        208.52        14.17 o                         
  -9  -6   1          1.85          4.07         9.14 o                         
  -8  -6   1        490.45        566.71        22.22 o                         
  -7  -6   1         62.27         81.19         8.46 o                         
  -6  -6   1       1843.95       2105.27        64.00 o                         
  -5  -6   1       7736.55       8401.14       262.00 o                         
  -4  -6   1       1650.11       1636.80        52.55 o                         
  -3  -6   1        116.27        154.05         7.73 o                         
  -2  -6   1        756.54        781.79        24.54 o                         
  -1  -6   1          8.26         26.25         1.84 o                         
   0  -6   1        161.42        148.97         7.87 o                         
   1  -6   1       1324.77       1641.62        22.98 o                         
   2  -6   1        693.39        768.25        11.09 o                         
   3  -6   1        860.42        864.27        12.35 o                         
   4  -6   1       1299.08       1195.73        16.09 o                         
   5  -6   1       1188.48       1344.19        18.76 o                         
   6  -6   1         63.25         63.68         3.44 o                         
   7  -6   1         88.71        127.78        17.21 o                         
   8  -6   1       1056.00       1006.99        26.38 o                         
   9  -6   1        102.43         58.45        18.89 o                         
  10  -6   1        273.35        273.68        20.29 o                         
  11  -6   1         42.82         39.30        24.57 o                         
  12  -6   1         59.13         59.43        51.53 o                         
 -14  -5   1         33.96         17.87        13.84 o                         
 -13  -5   1          0.43          0.00         3.85 o                         
 -12  -5   1        327.27        281.20        14.82 o                         
 -11  -5   1          0.19         12.62        17.28 o                         
 -10  -5   1        565.02        565.25        25.57 o                         
  -9  -5   1        276.87        284.02        13.19 o                         
  -8  -5   1        546.11        520.06        20.41 o                         
  -7  -5   1        209.59        219.69        10.37 o                         
  -6  -5   1       1378.76       1384.77        69.78 o                         
  -5  -5   1       3168.13       3156.30       127.18 o                         
  -4  -5   1          8.63         18.30         6.51 o                         
  -3  -5   1       3800.87       4249.03       132.82 o                         
  -2  -5   1       1449.25       1643.12        32.10 o                         
  -1  -5   1       1803.45       1877.24        29.65 o                         
   0  -5   1        833.46        759.74        12.72 o                         
   1  -5   1          3.92          2.45         1.67 o                         
   2  -5   1        529.60        485.40         7.78 o                         
   3  -5   1       3456.14       3335.43        43.91 o                         
   4  -5   1       2410.47       2471.88        32.32 o                         
   5  -5   1        711.81        718.71        10.96 o                         
   6  -5   1        315.62        327.97         6.81 o                         
   7  -5   1         99.46         77.80         3.27 o                         
   8  -5   1        170.86        146.39        25.26 o                         
   9  -5   1         45.45         36.06         6.02 o                         
  10  -5   1        109.18         98.21        33.07 o                         
  11  -5   1          1.93          0.25        14.29 o                         
  12  -5   1        145.19        205.04        25.56 o                         
 -14  -4   1        131.02         65.92        20.44 o                         
 -13  -4   1         47.38         45.15         7.79 o                         
 -12  -4   1        634.56        556.02        18.17 o                         
 -11  -4   1        479.64        455.62        17.48 o                         
 -10  -4   1          4.94          3.88        10.68 o                         
  -9  -4   1       1870.79       1761.68       307.66 o                         
  -8  -4   1        188.18        181.48        11.14 o                         
  -7  -4   1        649.26        654.23        24.56 o                         
  -6  -4   1        525.48        556.32        20.95 o                         
  -5  -4   1          4.94          3.42         6.10 o                         
  -4  -4   1        332.65        371.42        13.68 o                         
  -3  -4   1       2717.32       3284.47       103.00 o                         
  -2  -4   1          1.70         18.36         3.52 o                         
  -1  -4   1       4476.71       3959.18        99.51 o                         
   0  -4   1        906.20        813.89        13.74 o                         
   1  -4   1       2925.66       2930.54        47.97 o                         
   2  -4   1        585.67        564.44         9.86 o                         
   3  -4   1        117.59         68.39         3.04 o                         
   4  -4   1        411.46        379.15         6.30 o                         
   5  -4   1        365.94        347.94         6.41 o                         
   6  -4   1         82.68         77.59         7.81 o                         
   7  -4   1        129.83        111.57         4.37 o                         
   8  -4   1        518.52        509.82        10.24 o                         
   9  -4   1        993.44       1037.11        21.34 o                         
  10  -4   1        155.75        172.30        21.50 o                         
  11  -4   1        103.34         82.38         9.56 o                         
  12  -4   1        195.15        209.99        31.00 o                         
 -13  -3   1       1002.22       1020.39        64.78 o                         
 -12  -3   1        872.57        970.49        43.48 o                         
 -11  -3   1         39.65         28.90         3.70 o                         
 -10  -3   1        299.74        234.35        27.84 o                         
  -9  -3   1        589.07        547.09        60.05 o                         
  -8  -3   1        147.56        149.20         8.02 o                         
  -7  -3   1        754.86        792.57        28.08 o                         
  -6  -3   1        236.14        149.06         7.53 o                         
  -5  -3   1       5255.91       5348.43       265.89 o                         
  -3  -3   1       1081.95       1104.36        42.11 o                         
  -2  -3   1          4.58          5.50         2.82 o                         
  -1  -3   1       7089.56       6639.57       264.98 o                         
   0  -3   1       1057.09       1104.85        17.58 o                         
   1  -3   1        336.96        294.81         5.87 o                         
   2  -3   1       2043.43       2023.36        34.03 o                         
   3  -3   1       4254.59       4628.36        62.88 o                         
   4  -3   1        847.65        799.89        11.48 o                         
   5  -3   1        671.20        601.62        12.41 o                         
   6  -3   1        970.41        935.74        13.48 o                         
   7  -3   1        221.26        196.13         5.81 o                         
   8  -3   1       1019.63       1013.63        17.19 o                         
   9  -3   1       1649.56       1674.23        29.62 o                         
  10  -3   1        161.44        153.57         8.64 o                         
  11  -3   1         51.57         36.72        10.43 o                         
 -12  -2   1        231.30        193.61        28.94 o                         
 -11  -2   1        119.13         94.70         7.34 o                         
 -10  -2   1         40.55         54.72         6.94 o                         
  -9  -2   1        225.87        198.73        15.07 o                         
  -8  -2   1        820.52        733.47        58.99 o                         
  -7  -2   1        142.61        166.27         5.31 o                         
  -6  -2   1         37.95         17.19         1.85 o                         
  -5  -2   1      11092.86      10060.87       443.56 o                         
  -4  -2   1       9176.10       9184.71       628.54 o                         
  -3  -2   1       1259.83       1248.55        63.01 o                         
  -2  -2   1        732.42        916.23        28.42 o                         
  -1  -2   1         93.54        145.30         4.80 o                         
   0  -2   1        238.90        205.31         3.95 o                         
   1  -2   1       6189.83       7461.98       219.14 o                         
   2  -2   1       8893.27       8649.51       209.60 o                         
   3  -2   1         16.45         20.89         2.17 o                         
   4  -2   1       1092.24       1014.00        15.37 o                         
   5  -2   1       4414.91       4419.88        77.59 o                         
   6  -2   1       2162.32       2156.05        32.74 o                         
   7  -2   1        806.89        809.06        13.69 o                         
   8  -2   1        283.44        260.64         6.39 o                         
   9  -2   1        353.84        317.89        15.92 o                         
  10  -2   1          2.78          1.47         3.82 o                         
  11  -2   1        452.99        424.47        14.49 o                         
  12  -2   1         72.07         51.13         7.45 o                         
 -12  -1   1         95.08         99.56        13.69 o                         
 -11  -1   1          0.02          4.83         3.18 o                         
 -10  -1   1         73.22         57.73         3.57 o                         
  -9  -1   1        686.68        703.89        18.67 o                         
  -8  -1   1       2999.82       2919.54        70.44 o                         
  -7  -1   1        344.11        384.97        15.71 o                         
  -6  -1   1         35.24         43.27         4.35 o                         
  -5  -1   1        363.58        356.46        10.86 o                         
  -4  -1   1        683.97        764.77        22.72 o                         
  -3  -1   1       1513.89       1398.71        53.62 o                         
  -2  -1   1       8064.02       8422.07       664.18 o                         
  -1  -1   1       1595.61       1256.77        42.89 o                         
   1  -1   1      20178.42      22658.55      2111.80 o                         
   2  -1   1       3894.21       3902.86        63.05 o                         
   3  -1   1      11528.67      13850.49      1289.05 o                         
   4  -1   1        604.74        556.80         9.02 o                         
   5  -1   1       4530.72       4288.89       107.76 o                         
   6  -1   1         79.86         89.66         7.71 o                         
   7  -1   1        387.41        416.94         7.30 o                         
   8  -1   1          0.60          1.52         2.04 o                         
   9  -1   1        298.96        339.82         7.09 o                         
  10  -1   1        132.99        147.40         8.88 o                         
  11  -1   1          3.95          3.14         4.29 o                         
  12  -1   1          0.27         16.35         6.64 o                         
 -12   0   1        902.30        935.36        34.62 o                         
 -11   0   1        606.75        659.31        21.15 o                         
 -10   0   1        348.45        358.24        10.83 o                         
  -9   0   1       1345.40       1394.69        24.85 o                         
  -8   0   1        290.56        261.14         6.94 o                         
  -7   0   1         36.83         35.21         3.03 o                         
  -6   0   1          7.86          2.44         2.19 o                         
  -5   0   1         67.52         92.13        10.78 o                         
  -4   0   1         27.65         21.90         4.13 o                         
  -3   0   1         64.61         52.28        16.91 o                         
  -2   0   1       2234.30       1977.24        53.92 o                         
  -1   0   1         76.21         19.50         8.93 o                         
   1   0   1      37939.52      37609.49      2568.76 o                         
   2   0   1       1435.85       1288.40        20.50 o                         
   3   0   1        123.92        120.88         2.66 o                         
   4   0   1         40.80         33.17         1.45 o                         
   5   0   1       4332.93       3891.31       123.99 o                         
   6   0   1         19.22         16.91         1.58 o                         
   7   0   1         97.52        129.64         3.96 o                         
   8   0   1         50.09         33.81         2.18 o                         
   9   0   1        536.40        597.19        10.28 o                         
  10   0   1       1496.72       1594.58        26.87 o                         
  11   0   1         40.63         38.78         5.18 o                         
  12   0   1         62.84         60.80         6.82 o                         
  13   0   1          3.16          5.00        87.90 o                         
 -12   1   1        741.65        774.28        30.23 o                         
 -11   1   1        143.28        157.66        10.56 o                         
 -10   1   1        188.71        200.17         9.16 o                         
  -9   1   1        486.92        492.04        11.53 o                         
  -8   1   1        143.14        123.40         5.86 o                         
  -7   1   1        250.55        202.81         5.08 o                         
  -6   1   1        145.20        178.11         5.90 o                         
  -5   1   1         61.73         85.85         2.91 o                         
  -4   1   1         56.89         55.30         2.83 o                         
  -3   1   1        369.70        446.99         8.25 o                         
  -2   1   1         22.33         17.91         1.40 o                         
  -1   1   1       2226.97       2342.02        53.28 o                         
   0   1   1         27.00          4.58         1.91 o                         
   1   1   1        469.42        368.04         7.80 o                         
   2   1   1        242.02        421.21         7.61 o                         
   3   1   1        292.47        299.50         5.19 o                         
   4   1   1         64.43         71.84         2.28 o                         
   5   1   1       1292.32       1181.77        18.89 o                         
   6   1   1       5556.01       5623.88        88.78 o                         
   7   1   1       2882.59       3113.79        43.59 o                         
   8   1   1        157.74        125.32         4.44 o                         
   9   1   1        356.91        336.45         7.15 o                         
  10   1   1        305.79        287.38        15.37 o                         
  11   1   1          1.24          5.84         3.92 o                         
  12   1   1        296.95        290.37        19.13 o                         
  13   1   1         51.39         85.19        96.81 o                         
 -13   2   1          2.59          0.00       267.44 o                         
 -12   2   1        278.44        281.96        17.72 o                         
 -11   2   1        235.18        248.57        14.90 o                         
 -10   2   1        387.95        391.63        14.04 o                         
  -9   2   1         55.21         40.18         3.69 o                         
  -8   2   1        881.50        886.13        15.91 o                         
  -7   2   1       3197.25       3178.10        49.69 o                         
  -6   2   1       2191.15       2092.69        31.44 o                         
  -5   2   1        149.18        163.67         6.16 o                         
  -4   2   1        367.54        406.16         8.15 o                         
  -3   2   1        805.58        590.30         8.91 o                         
  -2   2   1        118.70        105.72         5.17 o                         
  -1   2   1        851.41        952.74        15.06 o                         
   0   2   1       1939.58       2328.58        42.04 o                         
   1   2   1       4656.44       5087.20       207.91 o                         
   2   2   1        123.62        131.83         5.65 o                         
   3   2   1       6695.76       6717.23       241.41 o                         
   4   2   1       1309.49       1218.61        39.11 o                         
   5   2   1       2251.20       2429.33        85.92 o                         
   6   2   1       8913.22       8736.79       208.14 o                         
   7   2   1        817.80        871.63        21.07 o                         
   8   2   1        269.51        253.71         8.58 o                         
   9   2   1         11.36         13.13         1.47 o                         
  10   2   1         52.01         45.66         2.55 o                         
  11   2   1          0.33          1.14         6.70 o                         
  12   2   1         16.90         17.07        15.18 o                         
  13   2   1          5.64         19.63        55.13 o                         
  14   2   1        307.91        269.83       279.39 o                         
 -13   3   1         14.96          0.00        49.75 o                         
 -12   3   1        238.25        160.78        45.90 o                         
 -11   3   1        285.24        285.43        17.59 o                         
 -10   3   1         68.89         57.56         6.13 o                         
  -9   3   1         92.94         67.68        19.88 o                         
  -8   3   1       1285.22       1279.46        22.01 o                         
  -7   3   1       2459.81       2547.58        38.44 o                         
  -6   3   1        569.86        528.55         9.60 o                         
  -5   3   1       1691.64       1628.07        22.46 o                         
  -4   3   1       1251.53       1214.63        16.89 o                         
  -3   3   1        217.35        149.24         3.42 o                         
  -2   3   1         47.70         62.86         2.47 o                         
  -1   3   1       5633.56       5117.05        81.74 o                         
   0   3   1       4718.57       4742.10        80.45 o                         
   1   3   1       4231.02       4040.77        65.71 o                         
   2   3   1       7819.12       8747.07       367.44 o                         
   3   3   1       5590.89       5142.71       193.99 o                         
   4   3   1         89.32        129.87         7.62 o                         
   5   3   1        438.79        481.50        17.99 o                         
   6   3   1       1223.20       1164.61        36.21 o                         
   7   3   1        797.74        836.45        27.35 o                         
   8   3   1        353.08        412.60        12.01 o                         
   9   3   1          7.79          5.71         2.17 o                         
  10   3   1        317.80        323.90        16.60 o                         
  11   3   1        743.48        762.85        19.12 o                         
  12   3   1         28.01         30.40         8.72 o                         
  13   3   1         93.90        124.93        20.66 o                         
 -13   4   1          1.93         19.16        42.75 o                         
 -12   4   1        184.87         71.56        48.11 o                         
 -10   4   1        327.62        288.14        16.80 o                         
  -9   4   1        159.84        112.01        12.62 o                         
  -8   4   1         13.57         13.96         3.12 o                         
  -7   4   1        112.75         94.32        11.44 o                         
  -6   4   1         21.21         26.97         1.97 o                         
  -5   4   1       2214.13       2342.27        30.41 o                         
  -4   4   1       2852.80       2946.36        37.81 o                         
  -3   4   1       2808.31       2846.64        39.05 o                         
  -2   4   1       2565.50       2524.40        79.00 o                         
  -1   4   1       2114.76       1905.97        29.89 o                         
   0   4   1        867.42        919.44        14.20 o                         
   1   4   1        208.32        157.32         3.69 o                         
   2   4   1       5513.53       5697.39       108.55 o                         
   3   4   1        798.39        787.76        23.71 o                         
   4   4   1       8863.14       8891.57       296.54 o                         
   5   4   1       5643.18       6162.24       177.89 o                         
   6   4   1          3.15          1.35         3.29 o                         
   7   4   1        790.94        786.67        22.66 o                         
   8   4   1          1.18          6.48         7.73 o                         
   9   4   1          6.97          8.33         8.42 o                         
  10   4   1       1306.15       1341.91        34.13 o                         
  11   4   1        332.13        373.58        10.45 o                         
  12   4   1         82.73         78.25         5.09 o                         
  13   4   1          1.82          2.16         5.57 o                         
 -12   5   1         47.19         49.05        48.11 o                         
 -11   5   1          4.18         35.35        95.33 o                         
 -10   5   1         77.12        112.58        38.93 o                         
  -9   5   1        280.54        233.03        36.72 o                         
  -8   5   1        207.11        213.65         7.94 o                         
  -7   5   1       1179.15       1191.39        19.71 o                         
  -6   5   1       1923.89       1927.35        26.54 o                         
  -5   5   1          3.13          2.42         1.92 o                         
  -4   5   1        246.17        223.82         4.66 o                         
  -3   5   1       6220.00       6470.87        81.98 o                         
  -2   5   1       5368.72       4930.79        62.66 o                         
  -1   5   1       2465.11       2512.76        36.15 o                         
   0   5   1        783.97        978.71        14.31 o                         
   1   5   1         28.01         19.49         1.95 o                         
   2   5   1       1989.89       2317.57        36.83 o                         
   3   5   1         43.55         18.00        10.43 o                         
   4   5   1        195.82        191.00        16.86 o                         
   5   5   1        292.55        297.96        13.88 o                         
   6   5   1       2230.41       2092.78       162.20 o                         
   7   5   1       6369.25       6745.82       224.98 o                         
   8   5   1        404.34        523.68        20.39 o                         
   9   5   1         86.84         97.66         8.84 o                         
  10   5   1         13.13          7.22        12.17 o                         
  11   5   1        117.99        102.15         5.35 o                         
  12   5   1         37.02         24.76         3.48 o                         
  13   5   1        182.12        124.09         9.51 o                         
 -12   6   1         30.31         15.25        14.59 o                         
 -11   6   1         21.18          0.00        52.79 o                         
  -9   6   1         47.42         28.80        42.50 o                         
  -8   6   1        164.93        134.45        29.00 o                         
  -7   6   1        907.58        944.83        21.53 o                         
  -6   6   1       1387.80       1293.86        18.65 o                         
  -5   6   1       1451.68       1470.87        19.35 o                         
  -4   6   1         26.45         20.45         4.01 o                         
  -3   6   1       1097.44       1209.27        16.49 o                         
  -2   6   1          1.31          4.17         1.60 o                         
  -1   6   1          0.45          0.72         1.49 o                         
   0   6   1        687.48        828.04        14.45 o                         
   1   6   1       1046.77       1120.31        16.80 o                         
   2   6   1        827.50        867.51        17.97 o                         
   3   6   1       5406.01       5723.24       114.01 o                         
   4   6   1       2223.91       2634.82        93.49 o                         
   5   6   1         12.71         71.00         8.08 o                         
   6   6   1        142.72        161.08         7.75 o                         
   7   6   1        397.49        464.74        10.82 o                         
   8   6   1        488.57        518.42        20.56 o                         
   9   6   1        182.12        169.84        12.76 o                         
  10   6   1        724.15        806.73        35.28 o                         
  11   6   1        128.66        126.49        13.44 o                         
  12   6   1        526.72        527.58        18.34 o                         
  13   6   1          9.89         21.12         5.47 o                         
  14   6   1          4.77         18.76         8.67 o                         
 -11   7   1        170.80        177.37        48.68 o                         
  -9   7   1        179.37        178.93        54.50 o                         
  -8   7   1          9.66          9.44         5.90 o                         
  -7   7   1         63.45         62.71         5.39 o                         
  -6   7   1        453.16        418.35         8.32 o                         
  -5   7   1          3.98          6.56         1.99 o                         
  -4   7   1        942.81        959.66        28.22 o                         
  -3   7   1       2213.72       2297.64        35.27 o                         
  -2   7   1         24.68         22.53         3.72 o                         
  -1   7   1        888.10        956.16        14.27 o                         
   0   7   1         52.58         61.35         3.40 o                         
   1   7   1        392.17        455.95         7.21 o                         
   2   7   1       1738.65       1848.91        27.49 o                         
   3   7   1       3380.39       3736.33        67.83 o                         
   4   7   1        757.84        821.99        21.02 o                         
   5   7   1        210.61        218.11        10.61 o                         
   6   7   1        247.10        270.42        10.95 o                         
   7   7   1       1142.68       1132.50        27.73 o                         
   8   7   1         21.54         21.66         8.70 o                         
   9   7   1        241.71        212.52        11.72 o                         
  10   7   1         86.19         81.25         7.91 o                         
  11   7   1        831.61        941.90        51.37 o                         
  12   7   1        900.93        908.72        23.46 o                         
  13   7   1        183.09        167.94        25.87 o                         
  14   7   1         11.47         11.76        17.75 o                         
 -10   8   1        145.65        250.12        38.79 o                         
  -9   8   1         23.92         78.91        46.17 o                         
  -8   8   1         47.20         34.23         4.03 o                         
  -7   8   1          0.51          2.07         3.46 o                         
  -6   8   1        175.80        179.25         6.75 o                         
  -5   8   1        222.34        231.95         6.44 o                         
  -4   8   1          9.21          1.93         2.18 o                         
  -3   8   1         32.69         21.44         2.31 o                         
  -2   8   1       1394.60       1416.39        20.30 o                         
  -1   8   1       6817.58       7312.66       101.77 o                         
   0   8   1       2422.03       2454.73        33.01 o                         
   1   8   1        146.31        158.55         4.20 o                         
   2   8   1        146.60        172.81         4.71 o                         
   3   8   1         62.00         69.06         4.12 o                         
   4   8   1        286.78        277.93         6.84 o                         
   5   8   1         33.47         35.90         4.86 o                         
   6   8   1        193.42        153.16         6.53 o                         
   7   8   1       1373.51       1458.21        54.70 o                         
   8   8   1       1161.98       1329.11        34.02 o                         
   9   8   1        854.03       1019.24        32.04 o                         
  10   8   1        297.81        286.64        14.35 o                         
  11   8   1         99.52         89.44        20.56 o                         
  12   8   1        178.49        146.57        26.27 o                         
  13   8   1         27.41         17.84         7.38 o                         
  14   8   1         11.05         16.85         9.74 o                         
  -9   9   1          9.65         64.48        34.14 o                         
  -8   9   1         14.74         12.01         4.07 o                         
  -7   9   1         31.63         28.13         7.06 o                         
  -6   9   1        534.73        567.74        14.13 o                         
  -5   9   1       1162.78       1237.18        22.28 o                         
  -4   9   1        466.84        451.76        10.49 o                         
  -3   9   1         47.08         26.39         2.81 o                         
  -2   9   1         52.22         37.32         2.65 o                         
  -1   9   1       3160.51       3524.63        49.59 o                         
   0   9   1          0.64          4.97         2.16 o                         
   1   9   1       2234.25       2444.61        33.68 o                         
   2   9   1       1057.75       1237.25        18.07 o                         
   3   9   1         59.62         58.83         2.66 o                         
   4   9   1       1250.53       1342.16        22.45 o                         
   5   9   1         15.98         18.05         2.72 o                         
   6   9   1        121.47        133.78        20.26 o                         
   7   9   1         70.70        107.11         5.28 o                         
   8   9   1       1233.92       1115.29       104.73 o                         
   9   9   1        521.54        576.47        34.03 o                         
  10   9   1         65.40         40.08        16.53 o                         
  11   9   1         23.12          7.72        17.81 o                         
  12   9   1         15.25          6.67        25.23 o                         
  13   9   1          6.04          2.84         6.82 o                         
  -8  10   1         86.55         68.15        13.21 o                         
  -7  10   1         28.06         18.41        10.34 o                         
  -6  10   1        321.52        350.88        15.86 o                         
  -5  10   1       1027.92       1105.69        56.65 o                         
  -4  10   1          8.96          6.18         4.10 o                         
  -3  10   1        170.60        178.16         6.99 o                         
  -2  10   1        169.23        138.20         7.16 o                         
  -1  10   1         29.84         25.61         2.68 o                         
   0  10   1        122.78         96.97        12.06 o                         
   1  10   1          0.88          5.59         2.17 o                         
   2  10   1         35.62         26.47         2.50 o                         
   3  10   1       1026.90       1126.81        19.11 o                         
   4  10   1       2710.38       2693.76        40.14 o                         
   5  10   1        989.43       1050.64        19.79 o                         
   6  10   1        516.56        548.60        13.56 o                         
   7  10   1        178.02        138.80        12.56 o                         
   8  10   1          1.27          0.52         3.03 o                         
   9  10   1         41.14         23.89         7.67 o                         
  10  10   1        172.41        175.17        23.80 o                         
  11  10   1         46.94         34.18         8.43 o                         
  12  10   1        202.94        270.62        50.85 o                         
  13  10   1        431.59        445.37        23.30 o                         
  -7  11   1          0.14         19.82         6.88 o                         
  -6  11   1          6.04          5.89         6.95 o                         
  -5  11   1          2.11          2.63         5.19 o                         
  -4  11   1          3.09         11.88         8.45 o                         
  -3  11   1          9.71          2.66         4.52 o                         
  -2  11   1         58.73         51.09        10.95 o                         
  -1  11   1        400.35        432.49        28.83 o                         
   0  11   1       1868.87       1942.20       107.14 o                         
   1  11   1       1098.98       1209.08        22.08 o                         
   2  11   1        229.18        212.91         7.04 o                         
   3  11   1        298.24        322.33         9.20 o                         
   4  11   1       1265.80       1284.70        24.49 o                         
   5  11   1        141.41        156.39         7.99 o                         
   6  11   1        578.49        596.25        18.10 o                         
   7  11   1        480.61        507.57        15.94 o                         
   8  11   1        116.62        108.86         9.27 o                         
   9  11   1        334.11        327.47        32.34 o                         
  10  11   1        170.35        135.41         8.85 o                         
  11  11   1         75.03         63.59         7.93 o                         
  12  11   1        175.08        151.60        33.88 o                         
  -6  12   1         42.83         24.90         6.83 o                         
  -5  12   1         59.84         50.40        13.47 o                         
  -4  12   1        417.85        415.53        21.80 o                         
  -3  12   1         90.28         66.35         9.25 o                         
  -2  12   1        248.07        209.07        13.57 o                         
  -1  12   1         70.93         68.48        17.39 o                         
   0  12   1        276.94        321.59        15.16 o                         
   1  12   1        176.33        230.69        15.44 o                         
   2  12   1        287.97        341.70        14.80 o                         
   3  12   1        203.53        187.86        46.97 o                         
   4  12   1         44.63         41.31         4.02 o                         
   5  12   1        273.66        262.68         9.23 o                         
   6  12   1          5.68          9.68         3.85 o                         
   7  12   1          0.17          9.15         3.41 o                         
   8  12   1        232.52        200.30         9.32 o                         
   9  12   1        380.96        407.49        16.60 o                         
  10  12   1         44.49         30.24         8.11 o                         
  11  12   1         20.00         24.46         7.62 o                         
  -5  13   1        245.52        238.86        30.33 o                         
  -4  13   1        418.26        406.10        34.16 o                         
  -3  13   1        423.34        437.74       126.24 o                         
  -2  13   1         29.01         18.80        10.37 o                         
  -1  13   1         48.53         37.08        11.21 o                         
   0  13   1         27.48         23.87        11.11 o                         
   1  13   1          2.23          0.17        15.75 o                         
   2  13   1        146.19        162.42        18.01 o                         
   3  13   1        174.14        163.57       140.41 o                         
   4  13   1        342.28        370.24        24.20 o                         
   5  13   1       1149.61       1069.32       125.60 o                         
   6  13   1        807.70        899.80        28.72 o                         
   7  13   1         86.52         96.97         7.55 o                         
   8  13   1        170.91        199.91        11.51 o                         
   9  13   1         57.48         54.06        11.15 o                         
  10  13   1          0.38          7.54         7.54 o                         
  -3  14   1          1.13          8.32         7.57 o                         
  -2  14   1        106.22         89.77         9.82 o                         
  -1  14   1         40.74         34.30        22.62 o                         
   0  14   1        109.66        147.88        23.24 o                         
   1  14   1        159.69        153.32        20.17 o                         
   2  14   1          2.81          7.08        16.60 o                         
   3  14   1         37.96         49.04        17.08 o                         
   4  14   1        389.27        537.58        37.76 o                         
   5  14   1        774.04        994.57        41.93 o                         
   6  14   1        165.79        157.75        19.76 o                         
   7  14   1         61.91         35.06         7.01 o                         
   8  14   1        464.72        483.76        41.17 o                         
   0  15   1        224.26        340.57        46.12 o                         
   1  15   1        179.18        200.51        23.99 o                         
   2  15   1        118.03         70.74        36.57 o                         
   3  15   1         11.02         13.64        39.21 o                         
   4  15   1         29.65         46.14        40.83 o                         
   5  15   1          2.44         14.00        36.33 o                         
   6  15   1         78.84         47.41        11.37 o                         
  -4 -15   2         57.62         43.72        10.42 o                         
  -3 -15   2        280.37        225.28        60.83 o                         
  -2 -15   2        508.59        561.76        52.25 o                         
  -8 -14   2         58.80         54.29         8.60 o                         
  -7 -14   2          2.18          0.00         8.78 o                         
  -6 -14   2         74.65         71.96        12.45 o                         
  -5 -14   2         97.21         75.68        12.47 o                         
  -4 -14   2         61.56         38.57        12.22 o                         
  -3 -14   2        501.80        444.29        29.37 o                         
  -2 -14   2        283.74        288.37        25.27 o                         
  -1 -14   2          6.83         12.94        11.00 o                         
   0 -14   2        440.72        394.18        26.65 o                         
   1 -14   2         46.80         23.46        11.00 o                         
   2 -14   2         52.64         43.25         9.84 o                         
  -9 -13   2         23.67         15.42        10.00 o                         
  -8 -13   2         35.51         25.57        10.35 o                         
  -7 -13   2        577.02        557.92        21.21 o                         
  -6 -13   2        601.75        616.60        23.38 o                         
  -5 -13   2         83.04         57.50        10.56 o                         
  -4 -13   2         13.55          0.00         9.31 o                         
  -3 -13   2         39.31         24.57         9.93 o                         
  -2 -13   2        256.04        233.56        21.43 o                         
  -1 -13   2         63.28         39.53         8.79 o                         
   0 -13   2        271.04        260.21        16.66 o                         
   1 -13   2          4.22         12.04        24.12 o                         
   2 -13   2        434.41        421.52        38.85 o                         
   3 -13   2        216.73        200.07        97.60 o                         
   4 -13   2          7.48         15.69         9.92 o                         
 -11 -12   2        462.49        525.63        45.73 o                         
 -10 -12   2        682.76        745.33        32.81 o                         
  -9 -12   2        271.23        235.41        19.45 o                         
  -8 -12   2        137.21        114.82        12.65 o                         
  -7 -12   2        120.53        100.50        10.62 o                         
  -6 -12   2         62.57         43.31         5.64 o                         
  -5 -12   2         32.62         30.76         9.04 o                         
  -4 -12   2        420.00        421.05        11.77 o                         
  -3 -12   2         32.10         27.56         6.95 o                         
  -2 -12   2        707.35        706.23        48.00 o                         
  -1 -12   2       1270.67       1281.89        29.33 o                         
   0 -12   2        284.22        294.67        13.21 o                         
   1 -12   2        528.10        510.93        53.95 o                         
   2 -12   2       1105.02       1209.61       108.60 o                         
   3 -12   2        405.63        405.74        63.63 o                         
   4 -12   2         21.36         17.30        10.55 o                         
   5 -12   2         82.55         56.79         7.75 o                         
   6 -12   2          4.65         10.50         7.33 o                         
 -11 -11   2        215.16        186.76        30.85 o                         
 -10 -11   2        216.80        213.18        42.30 o                         
  -9 -11   2         39.38         27.04        12.75 o                         
  -8 -11   2        282.27        237.72        12.08 o                         
  -7 -11   2         97.74         81.76        12.16 o                         
  -6 -11   2          2.49          1.25         6.46 o                         
  -5 -11   2        115.04         92.00         4.99 o                         
  -4 -11   2        101.00         80.57         3.90 o                         
  -3 -11   2        501.17        487.93        10.03 o                         
  -2 -11   2        548.60        530.96         9.71 o                         
  -1 -11   2        945.75        977.37        49.95 o                         
   0 -11   2        139.69        141.94         9.30 o                         
   1 -11   2          0.20          7.29         4.69 o                         
   2 -11   2         12.46         13.97         4.83 o                         
   3 -11   2        246.73        253.39        14.53 o                         
   4 -11   2         12.86         33.37        36.14 o                         
   5 -11   2         38.49         30.31         7.08 o                         
   6 -11   2        135.77        103.30         7.84 o                         
   7 -11   2         32.78         34.38         6.28 o                         
 -12 -10   2         22.06         19.74        28.65 o                         
 -11 -10   2        186.65        248.44        32.51 o                         
 -10 -10   2          3.77          0.00        32.92 o                         
  -9 -10   2         52.27         49.71        22.58 o                         
  -8 -10   2        117.42        107.45        23.11 o                         
  -7 -10   2         40.02         31.41         4.09 o                         
  -6 -10   2       1717.93       1824.12        56.84 o                         
  -5 -10   2        947.41       1023.92        26.12 o                         
  -4 -10   2        344.00        364.47         9.35 o                         
  -3 -10   2        603.23        537.32         9.34 o                         
  -2 -10   2        196.10        200.24         5.07 o                         
  -1 -10   2        145.16        115.82         7.33 o                         
   0 -10   2         27.80         18.75         2.49 o                         
   1 -10   2        559.40        564.58        10.37 o                         
   2 -10   2        127.50        104.95         4.62 o                         
   3 -10   2        897.78        868.27        17.62 o                         
   4 -10   2       1791.05       1889.00        73.01 o                         
   5 -10   2         36.05         19.22         4.65 o                         
   6 -10   2         32.87         28.41        23.83 o                         
   7 -10   2        307.35        311.69        28.96 o                         
   8 -10   2        150.10         88.67         8.32 o                         
 -13  -9   2          1.41          8.70        20.15 o                         
 -12  -9   2         59.54         35.12        19.92 o                         
 -11  -9   2         62.43         60.83        23.07 o                         
 -10  -9   2        376.56        448.94        33.59 o                         
  -9  -9   2        648.81        734.74        56.59 o                         
  -8  -9   2         42.39         46.91        19.44 o                         
  -7  -9   2        319.01        312.30        16.13 o                         
  -6  -9   2       1505.92       1658.44        55.15 o                         
  -5  -9   2        317.77        321.68        14.84 o                         
  -4  -9   2         37.12         39.92         3.36 o                         
  -3  -9   2        251.15        285.79         5.77 o                         
  -2  -9   2         20.68         12.78         1.95 o                         
  -1  -9   2        377.14        302.04         5.76 o                         
   0  -9   2         66.33         64.41         2.67 o                         
   1  -9   2         14.25          8.13         2.28 o                         
   2  -9   2        241.24        198.98         5.56 o                         
   3  -9   2       1789.13       1930.25        33.83 o                         
   4  -9   2       1917.67       2049.96        30.65 o                         
   5  -9   2         13.21          7.53         4.00 o                         
   6  -9   2        108.88         76.60        14.03 o                         
   7  -9   2          6.40          6.35         5.00 o                         
   8  -9   2         26.98         26.90         9.36 o                         
   9  -9   2          4.44          0.00         9.91 o                         
 -13  -8   2        115.24        110.02        20.46 o                         
 -12  -8   2          5.13          1.79        21.80 o                         
 -11  -8   2         39.90         17.41        27.03 o                         
 -10  -8   2       1042.47       1151.00        60.89 o                         
  -9  -8   2       1302.88       1362.98        58.12 o                         
  -8  -8   2          0.68          8.31        11.78 o                         
  -7  -8   2        746.95        830.91        34.89 o                         
  -6  -8   2          0.20          5.80         6.29 o                         
  -5  -8   2        493.06        469.27        16.32 o                         
  -4  -8   2        128.39        102.91         8.39 o                         
  -3  -8   2        496.31        536.88         9.91 o                         
  -2  -8   2         19.38         18.33         3.02 o                         
  -1  -8   2       1116.57       1080.23        14.44 o                         
   0  -8   2       1566.12       1696.81        22.67 o                         
   1  -8   2          2.09          3.31         1.99 o                         
   2  -8   2         25.33         29.94         3.06 o                         
   3  -8   2       1031.80       1063.53        15.37 o                         
   4  -8   2        255.23        221.95         5.63 o                         
   5  -8   2        685.10        695.80        11.87 o                         
   6  -8   2       1349.52       1322.11        27.96 o                         
   7  -8   2         86.68         70.69         4.90 o                         
   8  -8   2        182.32        165.91        36.88 o                         
   9  -8   2        143.77        105.01        18.63 o                         
  10  -8   2          5.44          3.09         9.96 o                         
 -14  -7   2        104.47        102.72        12.48 o                         
 -13  -7   2        243.43        232.80        26.24 o                         
 -12  -7   2        124.52        114.02        22.24 o                         
 -11  -7   2          1.75         78.33        26.93 o                         
 -10  -7   2        266.12        299.12        18.25 o                         
  -9  -7   2         83.58         59.62        10.32 o                         
  -8  -7   2          0.21          6.90         8.57 o                         
  -7  -7   2        412.83        530.72        24.09 o                         
  -6  -7   2         15.18          8.38         6.12 o                         
  -5  -7   2       2357.97       2400.22        70.09 o                         
  -4  -7   2       2314.27       2521.52        73.43 o                         
  -3  -7   2       2811.49       3055.97        66.72 o                         
  -2  -7   2       2345.37       2385.98        40.13 o                         
  -1  -7   2       3037.02       3005.94        41.69 o                         
   0  -7   2       2769.64       2730.45        34.47 o                         
   1  -7   2         43.93         23.20         2.49 o                         
   2  -7   2          4.65         14.23         1.94 o                         
   3  -7   2         10.95          3.97         1.99 o                         
   4  -7   2         52.98         54.11         2.42 o                         
   5  -7   2          8.97         11.98         2.14 o                         
   6  -7   2         48.95         47.53         5.03 o                         
   7  -7   2        214.82        265.46        13.91 o                         
   8  -7   2        696.32        726.49        56.36 o                         
   9  -7   2        548.12        515.97        28.78 o                         
  10  -7   2        189.17        190.05        49.56 o                         
  11  -7   2         39.03         27.29         9.73 o                         
 -14  -6   2         56.10         98.57        53.71 o                         
 -13  -6   2        208.51        207.30        23.58 o                         
 -12  -6   2          3.29          1.26        18.65 o                         
 -11  -6   2        638.67        669.65        30.92 o                         
 -10  -6   2        571.54        575.60        26.77 o                         
  -9  -6   2        192.81        140.90        11.16 o                         
  -8  -6   2          1.19          4.90         6.87 o                         
  -7  -6   2         26.69         32.08         7.23 o                         
  -6  -6   2        976.19       1071.32        45.00 o                         
  -5  -6   2       3274.09       3303.20       104.20 o                         
  -4  -6   2       6540.06       6679.55       191.63 o                         
  -3  -6   2        859.21        903.36        33.67 o                         
  -2  -6   2        369.05        435.26         9.31 o                         
  -1  -6   2       1691.91       1971.89        29.73 o                         
   0  -6   2        514.77        431.56         7.24 o                         
   1  -6   2        564.36        540.00        10.14 o                         
   2  -6   2        350.88        384.89         6.51 o                         
   3  -6   2        403.68        337.51         9.78 o                         
   4  -6   2       1164.56       1290.22        17.31 o                         
   5  -6   2       1050.02       1094.10        15.58 o                         
   6  -6   2        145.20        167.84         5.36 o                         
   7  -6   2         17.10         10.86         2.79 o                         
   8  -6   2         33.55         43.29        10.91 o                         
   9  -6   2        183.87        183.41        13.61 o                         
  10  -6   2          7.43          3.15         8.93 o                         
  11  -6   2        125.93        120.14        12.05 o                         
  12  -6   2          0.11          5.13        17.25 o                         
 -14  -5   2         14.40          5.04        13.46 o                         
 -13  -5   2         65.24         39.07         4.67 o                         
 -11  -5   2        256.58        285.36        21.04 o                         
 -10  -5   2        104.97        118.67        14.64 o                         
  -9  -5   2        272.98        278.52        14.66 o                         
  -8  -5   2        291.78        331.46        14.07 o                         
  -7  -5   2       1556.52       1528.86        63.44 o                         
  -6  -5   2          0.20          2.10         5.57 o                         
  -5  -5   2         12.82         13.45         5.25 o                         
  -4  -5   2       3082.83       2809.11       123.10 o                         
  -3  -5   2          4.52          6.82         4.08 o                         
  -2  -5   2       4601.38       4769.04       136.11 o                         
  -1  -5   2        414.28        465.38         9.09 o                         
   0  -5   2       2293.79       2386.96        37.74 o                         
   1  -5   2       1123.84       1172.87        40.35 o                         
   2  -5   2        576.77        537.71         8.88 o                         
   3  -5   2       1059.72       1032.44        14.42 o                         
   4  -5   2       1433.17       1347.78        19.14 o                         
   5  -5   2       1094.19       1020.56        15.44 o                         
   6  -5   2         11.86         12.08         2.22 o                         
   7  -5   2        696.40        750.59        13.66 o                         
   8  -5   2        188.15        157.48        21.79 o                         
   9  -5   2          1.13          1.93         5.26 o                         
  10  -5   2          0.79          9.36         7.72 o                         
  11  -5   2          0.58          0.00         8.65 o                         
  12  -5   2         14.66         14.53        12.54 o                         
 -14  -4   2          2.34          0.00        12.98 o                         
 -13  -4   2        272.33        204.00        17.10 o                         
 -12  -4   2        389.32        327.27        14.97 o                         
 -11  -4   2       1342.62       1390.03        83.89 o                         
 -10  -4   2         69.59         72.04        11.83 o                         
  -9  -4   2        109.43        100.95         9.41 o                         
  -8  -4   2       1213.61       1341.31        50.24 o                         
  -7  -4   2         74.35         75.28         7.21 o                         
  -6  -4   2        276.91        270.83        12.63 o                         
  -5  -4   2        422.47        370.23        21.89 o                         
  -4  -4   2       4151.44       3911.08       135.72 o                         
  -3  -4   2        424.20        462.80        14.77 o                         
  -2  -4   2        677.95        659.46        20.61 o                         
  -1  -4   2        778.72        688.87        12.43 o                         
   0  -4   2       2720.31       2519.35        38.50 o                         
   1  -4   2      10228.15       9985.93       161.54 o                         
   2  -4   2       1945.05       2042.71        28.88 o                         
   3  -4   2        507.31        606.08         9.94 o                         
   4  -4   2        193.98        154.92         4.13 o                         
   5  -4   2        200.44        195.44        11.25 o                         
   6  -4   2        307.07        300.75         6.13 o                         
   7  -4   2         79.98         86.88         5.12 o                         
   8  -4   2          5.01          6.67         2.86 o                         
   9  -4   2        709.52        692.40        14.97 o                         
  10  -4   2        913.21        952.97        62.19 o                         
  11  -4   2        159.52         93.22        12.88 o                         
  12  -4   2         29.02          1.19        11.20 o                         
 -14  -3   2          6.29         15.69        17.17 o                         
 -13  -3   2        648.31        651.21        35.61 o                         
 -12  -3   2        946.23        931.22        74.85 o                         
 -11  -3   2          1.92          3.69         5.75 o                         
 -10  -3   2         46.49         52.24        11.84 o                         
  -9  -3   2         23.97         12.73         8.71 o                         
  -8  -3   2         61.86         49.21         7.68 o                         
  -7  -3   2         23.67         32.59         5.35 o                         
  -6  -3   2        635.76        738.12        29.42 o                         
  -5  -3   2        505.57        548.14        24.65 o                         
  -4  -3   2      11707.15      12399.84      1634.23 o                         
  -3  -3   2      16354.96       4181.62       561.55 o                         
  -2  -3   2        189.20        164.83         5.98 o                         
  -1  -3   2       2215.17       2303.06        64.07 o                         
   0  -3   2          7.23          3.21         1.44 o                         
   1  -3   2        588.52        687.37        12.91 o                         
   2  -3   2       6360.44       6839.26       113.92 o                         
   3  -3   2       7582.30       8224.82       122.71 o                         
   4  -3   2       1298.44       1280.62        19.50 o                         
   5  -3   2       1542.64       1643.25        23.38 o                         
   6  -3   2        251.27        218.50         4.68 o                         
   7  -3   2        265.40        296.41         6.06 o                         
   8  -3   2        164.21        163.61         5.87 o                         
   9  -3   2        507.65        471.19        19.07 o                         
  10  -3   2        148.69        141.45         8.42 o                         
  11  -3   2          2.86          0.00         8.90 o                         
  12  -3   2        122.67         78.43        12.63 o                         
 -13  -2   2        107.57         70.01        10.83 o                         
 -11  -2   2         16.81         18.13         8.97 o                         
 -10  -2   2        154.12        123.85        19.80 o                         
  -9  -2   2        330.43        332.59         8.81 o                         
  -8  -2   2        891.11        841.48        30.30 o                         
  -7  -2   2       1226.47       1195.54        42.61 o                         
  -6  -2   2       1831.85       1746.14        59.51 o                         
  -5  -2   2       1099.51       1035.36       119.30 o                         
  -4  -2   2       1228.68        994.51        35.96 o                         
  -3  -2   2       9466.72       9540.03      1259.25 o                         
  -2  -2   2       2204.95       2106.63        56.76 o                         
  -1  -2   2        348.99        376.05        10.51 o                         
   0  -2   2        415.51        398.19         6.88 o                         
   1  -2   2       2115.21       2197.79        36.75 o                         
   2  -2   2        201.35        197.10         4.67 o                         
   3  -2   2        769.29        726.31        12.22 o                         
   4  -2   2        630.06        865.24        12.46 o                         
   5  -2   2       1138.82       1082.48        14.20 o                         
   6  -2   2       2545.47       2661.18        35.47 o                         
   7  -2   2         13.61         10.43         3.69 o                         
   8  -2   2         73.41         51.85         4.25 o                         
   9  -2   2         74.06         61.56         3.66 o                         
  10  -2   2         35.65         28.38         5.03 o                         
  11  -2   2         67.04         45.47        10.00 o                         
  12  -2   2         94.04        175.90       111.27 o                         
  13  -2   2         55.30        133.57       101.72 o                         
 -13  -1   2        189.11        121.26        37.55 o                         
 -12  -1   2        158.03        126.37         8.90 o                         
 -11  -1   2        396.38        366.58        10.96 o                         
 -10  -1   2         32.41         22.99         3.15 o                         
  -9  -1   2         41.86         29.08         4.29 o                         
  -8  -1   2       1289.65       1299.69        31.91 o                         
  -7  -1   2       2166.04       2309.61        52.52 o                         
  -6  -1   2        195.20        187.92         6.48 o                         
  -5  -1   2        613.04        829.88        52.68 o                         
  -4  -1   2         20.71         16.99         5.42 o                         
  -3  -1   2         52.24         37.19         5.90 o                         
  -2  -1   2       2882.04       3006.67       133.37 o                         
  -1  -1   2        147.51        219.57         8.60 o                         
   0  -1   2        841.60        860.20        16.31 o                         
   1  -1   2        932.54        933.07        18.01 o                         
   2  -1   2      79776.19      87743.45      7386.53 o                         
   3  -1   2       1304.85       1517.51        32.57 o                         
   4  -1   2       2683.76       2981.61        42.99 o                         
   5  -1   2       2113.67       2190.75        31.50 o                         
   6  -1   2         27.44         21.96         1.21 o                         
   7  -1   2        418.28        466.39         7.28 o                         
   8  -1   2        409.50        459.02         8.28 o                         
   9  -1   2          0.28          0.78         2.31 o                         
  10  -1   2        387.59        412.35        10.52 o                         
  11  -1   2        320.59        389.23        19.05 o                         
  12  -1   2        192.00        216.59        18.64 o                         
  13  -1   2        129.38        153.97        88.50 o                         
  14  -1   2        236.14        381.68       104.15 o                         
 -13   0   2         14.50          0.00        67.71 o                         
 -12   0   2        707.06        672.70        29.84 o                         
 -11   0   2       1281.30       1219.14       121.19 o                         
 -10   0   2        101.83         94.45        16.47 o                         
  -9   0   2          1.67          3.07         2.77 o                         
  -8   0   2         13.77         13.73         3.14 o                         
  -7   0   2         87.33         60.29         2.43 o                         
  -6   0   2          0.65          0.49         2.76 o                         
  -5   0   2         53.81         48.11        10.86 o                         
  -4   0   2        180.28        203.98         7.70 o                         
  -3   0   2        675.33        620.77        51.31 o                         
  -2   0   2      22122.39      18991.74      2606.50 o                         
  -1   0   2       4153.22       3997.21       206.10 o                         
   0   0   2        325.49        241.70         6.54 o                         
   1   0   2       7888.28       7408.10       982.70 o                         
   2   0   2        180.87        185.62         3.30 o                         
   3   0   2       2648.17       2547.87        39.23 o                         
   4   0   2        222.40        258.68         7.76 o                         
   5   0   2        756.58        849.18        13.36 o                         
   6   0   2        178.23        170.47         3.68 o                         
   7   0   2        415.02        440.09         6.96 o                         
   8   0   2        297.59        305.88         6.06 o                         
   9   0   2         16.24         12.86         2.29 o                         
  10   0   2         61.79         52.43         3.39 o                         
  11   0   2        309.23        326.68        15.19 o                         
  12   0   2         73.58         69.23         9.40 o                         
  13   0   2          0.51          0.00        98.28 o                         
  14   0   2          8.17          9.69        91.99 o                         
 -14   1   2         11.93          0.00        15.03 o                         
 -13   1   2          4.89          0.00        66.64 o                         
 -12   1   2        265.16        248.03        15.11 o                         
 -11   1   2        400.80        399.19        16.72 o                         
 -10   1   2         17.57         12.89         9.29 o                         
  -9   1   2       1122.09       1049.69        20.76 o                         
  -8   1   2       1430.98       1467.45        28.74 o                         
  -7   1   2        982.04        936.38        21.32 o                         
  -6   1   2       1273.81       1310.17        30.60 o                         
  -5   1   2         51.80         33.49         4.44 o                         
  -4   1   2        539.14        483.05        10.27 o                         
  -3   1   2        640.49        587.36        14.13 o                         
  -2   1   2      17151.68      18778.00      1770.98 o                         
  -1   1   2         50.08        160.01        10.21 o                         
   0   1   2       1769.09       1581.32        25.18 o                         
   1   1   2        782.64        893.26        15.44 o                         
   2   1   2        331.60        305.13         5.45 o                         
   3   1   2        154.40        126.82         3.17 o                         
   4   1   2       1555.09       1769.67        27.84 o                         
   5   1   2        188.67        190.68         4.13 o                         
   6   1   2       5404.69       5008.58        67.21 o                         
   7   1   2       7350.11       7269.43        89.38 o                         
   8   1   2       2139.47       2168.33        28.79 o                         
   9   1   2        176.76        153.89         4.33 o                         
  10   1   2          1.20          1.93         2.76 o                         
  11   1   2        159.82        153.75        17.87 o                         
  12   1   2          2.50         15.61         6.85 o                         
  13   1   2         66.20         59.84        56.71 o                         
  14   1   2          0.89          0.00        99.18 o                         
 -13   2   2          0.34          0.00       346.10 o                         
 -12   2   2         79.20         82.30        65.47 o                         
 -11   2   2        608.24        617.07        22.35 o                         
 -10   2   2         15.26          9.57         5.51 o                         
  -9   2   2        336.99        390.64        56.47 o                         
  -8   2   2        575.88        573.29        40.40 o                         
  -7   2   2       2515.84       2498.53        46.67 o                         
  -6   2   2       5352.57       4990.21        89.78 o                         
  -5   2   2       1179.50       1170.44        18.82 o                         
  -4   2   2          8.60          3.50         1.31 o                         
  -3   2   2        789.97        883.27        13.73 o                         
  -2   2   2       1176.64       1190.73        20.22 o                         
  -1   2   2        316.98        418.86         8.03 o                         
   0   2   2       9446.27       9385.95       324.54 o                         
   1   2   2       3501.05       3404.70        56.26 o                         
   2   2   2        613.51        683.65        13.62 o                         
   3   2   2       1511.32       1374.10        40.62 o                         
   4   2   2        256.69        227.57         5.18 o                         
   5   2   2        351.22        360.77         7.54 o                         
   6   2   2       5127.02       4998.53        93.39 o                         
   7   2   2       2773.12       2856.04        45.58 o                         
   8   2   2        533.80        585.47        18.37 o                         
   9   2   2        332.66        350.31         6.58 o                         
  10   2   2        233.67        199.50        16.63 o                         
  11   2   2        158.92        148.57        16.79 o                         
  12   2   2        126.05        251.31        36.09 o                         
  13   2   2         19.52         21.48        65.76 o                         
  14   2   2         10.44          0.00       331.72 o                         
 -13   3   2        139.96        131.16        45.62 o                         
 -12   3   2          0.98         15.54        43.49 o                         
 -11   3   2        904.78        929.77        46.90 o                         
 -10   3   2        966.14        963.71        29.45 o                         
  -9   3   2        481.30        471.02        68.26 o                         
  -8   3   2        816.25        868.04        17.90 o                         
  -7   3   2        718.51        688.50        13.66 o                         
  -6   3   2       2041.69       2007.84        32.13 o                         
  -5   3   2        374.81        431.24         7.10 o                         
  -4   3   2       2786.16       3009.32        41.43 o                         
  -3   3   2          1.83          3.85         1.31 o                         
  -2   3   2        168.33        129.55         3.26 o                         
  -1   3   2       4578.80       4603.38        72.08 o                         
   0   3   2        162.37        127.79         2.98 o                         
   1   3   2          4.83          3.59         1.69 o                         
   2   3   2       5429.31       5104.48        89.62 o                         
   3   3   2        997.48        962.29        19.80 o                         
   4   3   2        509.61        526.16        13.13 o                         
   5   3   2        443.68        511.13        17.72 o                         
   6   3   2       1096.68       1237.51        63.90 o                         
   7   3   2       2271.84       2303.29        72.44 o                         
   8   3   2        370.83        399.19         8.68 o                         
   9   3   2        296.61        319.60         8.22 o                         
  10   3   2         97.77         98.05         3.54 o                         
  11   3   2        459.24        459.26        23.49 o                         
  12   3   2        446.52        491.36        17.99 o                         
  13   3   2         22.24         24.55        16.49 o                         
  14   3   2         46.32         19.54       221.27 o                         
 -13   4   2          0.29          0.00        13.96 o                         
 -12   4   2          0.39         34.91        45.78 o                         
 -10   4   2        483.96        404.94        19.95 o                         
  -9   4   2        304.17        301.55        12.56 o                         
  -8   4   2         27.22         18.18         6.47 o                         
  -7   4   2          9.29         10.43         2.98 o                         
  -6   4   2        491.83        467.90         8.27 o                         
  -5   4   2         78.31         47.71         4.39 o                         
  -4   4   2       3556.99       3679.09        58.18 o                         
  -3   4   2        408.96        372.28         8.35 o                         
  -2   4   2       6372.05       6234.17        91.31 o                         
  -1   4   2       4858.49       4989.87        76.76 o                         
   0   4   2        609.57        516.15         8.84 o                         
   1   4   2        202.05         99.68         3.93 o                         
   2   4   2         11.62         47.89         2.07 o                         
   3   4   2        187.83        205.69         6.89 o                         
   4   4   2        106.40        110.55         7.72 o                         
   5   4   2       6839.19       6810.65       182.03 o                         
   6   4   2        127.86        130.48        18.56 o                         
   7   4   2       4191.40       4276.68       289.16 o                         
   8   4   2       1491.47       1682.96        57.07 o                         
   9   4   2        190.66        171.34         5.78 o                         
  10   4   2        183.38        173.53         5.29 o                         
  11   4   2        317.00        288.82        11.06 o                         
  12   4   2        279.35        256.09         8.08 o                         
  13   4   2         13.24         10.26         5.55 o                         
 -12   5   2        109.50         44.25        48.12 o                         
 -10   5   2         67.91          3.29        42.90 o                         
  -9   5   2         33.41         68.32        35.31 o                         
  -8   5   2        151.70        147.36         7.68 o                         
  -7   5   2         29.93         23.05         2.09 o                         
  -6   5   2       1009.95        996.49        20.75 o                         
  -5   5   2       4134.90       3952.96        82.23 o                         
  -4   5   2        861.91        829.97        13.83 o                         
  -3   5   2       1059.58       1109.16        16.22 o                         
  -2   5   2       1846.56       1736.70        31.62 o                         
  -1   5   2       1630.85       1658.10        27.16 o                         
   0   5   2       2298.93       2345.37        30.32 o                         
   1   5   2         16.31         61.61         2.43 o                         
   2   5   2          1.41          7.92         1.52 o                         
   3   5   2        730.43        765.57        15.25 o                         
   4   5   2         92.47         30.33         3.44 o                         
   5   5   2        469.50        541.09        25.32 o                         
   6   5   2        630.28        624.01        26.07 o                         
   7   5   2        999.57        987.41        52.30 o                         
   8   5   2       3326.22       3673.40       140.57 o                         
   9   5   2        934.98        947.27        26.61 o                         
  10   5   2         88.43         67.81         9.52 o                         
  11   5   2        323.86        356.64        12.14 o                         
  12   5   2         13.62         18.57         3.45 o                         
  13   5   2         41.13         24.99        10.98 o                         
  14   5   2         49.87         53.27        19.06 o                         
 -11   6   2          0.33         22.94        44.71 o                         
  -9   6   2        254.91        304.77        48.48 o                         
  -8   6   2          3.43          7.22         8.35 o                         
  -7   6   2        150.26        118.38        13.89 o                         
  -6   6   2        271.76        260.14         9.34 o                         
  -5   6   2        722.31        661.14        14.96 o                         
  -4   6   2        148.14        135.92         4.24 o                         
  -3   6   2       3301.06       3528.08        48.78 o                         
  -2   6   2       1078.98       1098.53        28.36 o                         
  -1   6   2        131.70         98.12         5.17 o                         
   0   6   2        580.47        533.45        16.72 o                         
   1   6   2          2.13          2.48         1.60 o                         
   2   6   2        282.86        326.06         5.95 o                         
   3   6   2       6193.21       6569.97       152.04 o                         
   4   6   2       4591.14       4530.64        90.84 o                         
   5   6   2       1369.74       1502.11        42.36 o                         
   6   6   2        360.97        412.50        16.65 o                         
   7   6   2         17.66         36.49         5.56 o                         
   8   6   2          6.95         11.97         6.31 o                         
   9   6   2         16.14          1.59        10.48 o                         
  10   6   2        254.88        270.11        10.58 o                         
  11   6   2        280.68        299.55        10.30 o                         
  12   6   2        149.03        133.54        34.79 o                         
  13   6   2        863.79        940.94        81.04 o                         
  14   6   2         73.26         88.57         8.15 o                         
 -11   7   2         51.24         28.14        39.72 o                         
  -9   7   2        514.98        695.16        69.29 o                         
  -8   7   2         53.92        103.49        35.17 o                         
  -7   7   2         17.64          9.69         2.39 o                         
  -6   7   2         99.51        119.88         4.83 o                         
  -5   7   2         31.37         23.14         2.26 o                         
  -4   7   2        160.00        154.72         4.64 o                         
  -3   7   2       1758.09       1916.91        27.58 o                         
  -2   7   2       1187.43       1136.01        16.96 o                         
  -1   7   2       1814.58       1812.43        27.68 o                         
   0   7   2       3292.19       3709.75        50.02 o                         
   1   7   2        243.90        228.55         4.48 o                         
   2   7   2          2.88          0.33         1.66 o                         
   3   7   2       1169.73       1162.90        17.61 o                         
   4   7   2       1456.92       1610.33        25.42 o                         
   5   7   2         31.21         25.10         2.37 o                         
   6   7   2         16.83         11.83         4.88 o                         
   7   7   2         20.76          8.15         2.61 o                         
   8   7   2        247.98        240.46        14.99 o                         
   9   7   2        130.09        156.34        11.68 o                         
  10   7   2          7.27          7.28         7.36 o                         
  11   7   2         47.86         38.32         5.29 o                         
  12   7   2        233.53        193.24         9.63 o                         
  13   7   2        403.97        456.59        43.58 o                         
  14   7   2         62.94         44.33        11.80 o                         
 -10   8   2        113.30         80.19        15.18 o                         
  -9   8   2        178.40        140.22        34.41 o                         
  -8   8   2          9.74         12.46         3.01 o                         
  -7   8   2         26.59         16.44         3.03 o                         
  -6   8   2         10.50          8.67         3.27 o                         
  -5   8   2         11.98          4.10         2.53 o                         
  -4   8   2        643.36        689.87        26.12 o                         
  -3   8   2        296.06        263.01         7.66 o                         
  -2   8   2         83.99         82.89         3.08 o                         
  -1   8   2       2593.27       2759.24        39.25 o                         
   0   8   2       7406.68       8084.13       114.19 o                         
   1   8   2        852.26        795.83        11.70 o                         
   2   8   2       2001.48       2192.66        31.84 o                         
   3   8   2        220.65        286.20         6.07 o                         
   4   8   2        551.42        640.77        10.68 o                         
   5   8   2         60.63         38.55         2.36 o                         
   6   8   2         17.84          5.46         2.80 o                         
   7   8   2        425.38        383.04        15.41 o                         
   8   8   2       1810.55       1937.48       131.50 o                         
   9   8   2       2390.35       2654.08        60.92 o                         
  10   8   2        953.76        982.72        30.46 o                         
  11   8   2          2.11          1.84         5.82 o                         
  12   8   2         29.33         25.38         6.09 o                         
  13   8   2         64.38         46.43        12.14 o                         
  14   8   2         20.69         16.99         6.45 o                         
  -9   9   2         25.00          7.56        13.44 o                         
  -8   9   2         62.11         65.49        36.10 o                         
  -7   9   2         19.76         23.35         3.84 o                         
  -6   9   2         23.83         20.79        11.00 o                         
  -5   9   2        410.47        405.81        16.32 o                         
  -4   9   2        720.81        744.86        14.67 o                         
  -3   9   2        115.48         88.68         3.75 o                         
  -2   9   2        730.88        735.07        12.12 o                         
  -1   9   2        311.67        306.12         6.86 o                         
   0   9   2        729.51        837.72        12.97 o                         
   1   9   2        970.70       1168.39        17.27 o                         
   2   9   2        612.88        600.14        13.60 o                         
   3   9   2        137.73        153.52         6.04 o                         
   4   9   2        475.34        570.24        10.04 o                         
   5   9   2        691.70        711.01        11.56 o                         
   6   9   2         70.22         63.18         3.81 o                         
   7   9   2         12.54          8.26         2.64 o                         
   8   9   2        146.45        131.21        25.11 o                         
   9   9   2        735.29        786.55        30.46 o                         
  10   9   2          3.08          2.40         7.54 o                         
  11   9   2        219.40        210.15        13.42 o                         
  12   9   2          2.89          3.61         6.50 o                         
  13   9   2         22.04         13.17         6.85 o                         
  -8  10   2        769.52        764.73        43.87 o                         
  -7  10   2        495.14        503.03        86.47 o                         
  -6  10   2         16.01         12.37         5.00 o                         
  -5  10   2         40.09         36.72         4.26 o                         
  -4  10   2        179.47        175.83         7.36 o                         
  -3  10   2         21.87         24.34         3.20 o                         
  -2  10   2         11.53         10.23         2.99 o                         
  -1  10   2         47.37         45.89         3.35 o                         
   0  10   2          7.77          8.39         2.27 o                         
   1  10   2       1243.30       1237.02        18.53 o                         
   2  10   2        631.95        683.28        11.80 o                         
   3  10   2        548.89        546.85        21.59 o                         
   4  10   2       1204.14       1315.52        20.65 o                         
   5  10   2       1895.60       2053.29        35.76 o                         
   6  10   2         37.52         49.37         3.78 o                         
   7  10   2        566.19        566.95        16.16 o                         
   8  10   2        123.56         97.67         5.17 o                         
   9  10   2         19.08         18.20         2.27 o                         
  10  10   2         12.12          7.91         6.00 o                         
  11  10   2          0.45          0.00         7.98 o                         
  12  10   2         18.61         14.54         8.18 o                         
  13  10   2        157.16        165.24        12.26 o                         
  -7  11   2        218.87        259.24        26.35 o                         
  -6  11   2         12.41         11.34         6.96 o                         
  -5  11   2         61.08         53.67         6.93 o                         
  -4  11   2         74.72         53.71         7.16 o                         
  -3  11   2        130.53        113.63        20.85 o                         
  -2  11   2         36.28         29.64         4.26 o                         
  -1  11   2         40.46         41.93         6.28 o                         
   0  11   2       1086.51       1302.24        79.97 o                         
   1  11   2       2401.34       2657.18        61.39 o                         
   2  11   2       1444.04       1522.58        36.77 o                         
   3  11   2         48.51         31.56         3.76 o                         
   4  11   2         29.32         22.77         3.54 o                         
   5  11   2        578.43        552.14        12.51 o                         
   6  11   2         47.57         51.20         5.12 o                         
   7  11   2        179.18        174.08         6.26 o                         
   8  11   2         31.28         24.48         4.07 o                         
   9  11   2        176.95        119.05        11.31 o                         
  10  11   2        349.01        335.44        15.99 o                         
  11  11   2        248.51        269.40        14.85 o                         
  12  11   2         17.90         15.71         6.57 o                         
  -6  12   2        140.78        132.14        14.43 o                         
  -5  12   2         14.75         16.38        11.36 o                         
  -4  12   2        387.03        412.12        18.54 o                         
  -3  12   2        386.74        395.97        45.06 o                         
  -2  12   2        219.97        199.45        13.93 o                         
  -1  12   2         52.44         49.25         8.27 o                         
   0  12   2         40.43         39.16        29.78 o                         
   1  12   2        119.48         89.99        10.09 o                         
   2  12   2         24.31         23.07         7.16 o                         
   3  12   2        194.91        218.21        10.31 o                         
   4  12   2        329.05        318.31        22.54 o                         
   5  12   2         37.53         25.28         6.13 o                         
   6  12   2        306.92        342.03        14.44 o                         
   7  12   2         10.51         12.71         3.58 o                         
   8  12   2         66.19         82.24         8.86 o                         
   9  12   2        229.72        222.81        13.74 o                         
  10  12   2        280.30        265.88        14.91 o                         
  11  12   2          0.86          7.44         7.53 o                         
  -5  13   2          0.65         12.22        11.65 o                         
  -4  13   2        248.24        195.39        11.53 o                         
  -3  13   2        507.68        430.66        20.91 o                         
  -2  13   2        114.58        139.96        12.53 o                         
  -1  13   2         54.14         81.88        17.41 o                         
   0  13   2         53.94         77.10        17.92 o                         
   1  13   2         90.76        104.10        20.22 o                         
   2  13   2        155.78          0.00       325.38 o                         
   3  13   2         46.81         96.65        20.33 o                         
   4  13   2         57.94         99.27        19.77 o                         
   5  13   2       1339.15       1505.55        50.44 o                         
   6  13   2       1649.22       1783.09        44.19 o                         
   7  13   2        306.22        333.09        16.59 o                         
   8  13   2         18.07          8.35         5.23 o                         
   9  13   2          0.74          0.65         6.73 o                         
  10  13   2          2.19          7.14         6.17 o                         
  -3  14   2          6.77         11.54        10.76 o                         
  -2  14   2         14.07          9.48        11.67 o                         
  -1  14   2        180.64        185.93        15.33 o                         
   0  14   2          6.32          0.00        15.63 o                         
   1  14   2        516.81        415.76        46.05 o                         
   2  14   2        289.80        412.65        45.05 o                         
   3  14   2         65.42         78.71        37.34 o                         
   4  14   2        125.58        193.75        29.78 o                         
   5  14   2        128.72         96.86        27.74 o                         
   6  14   2        182.38        168.87        36.39 o                         
   7  14   2         41.89         45.17         7.57 o                         
   8  14   2        133.03        111.42        16.06 o                         
   0  15   2         66.11         61.43        13.59 o                         
   1  15   2         40.83         71.10        56.31 o                         
   2  15   2        219.20        284.86        54.82 o                         
   3  15   2         49.07         11.23        29.40 o                         
   4  15   2         65.73        155.44        29.43 o                         
   5  15   2        135.98        205.17        32.43 o                         
   6  15   2         51.08         34.47        10.83 o                         
  -7 -14   3         11.77         13.25        24.22 o                         
  -6 -14   3        122.48         88.76        12.67 o                         
  -5 -14   3        499.56        501.83        31.68 o                         
  -4 -14   3        110.15         74.69        13.45 o                         
  -3 -14   3        184.28        167.34        45.11 o                         
  -2 -14   3        378.78        334.48        24.81 o                         
  -1 -14   3        125.86         92.36        48.78 o                         
   0 -14   3        106.74         93.11        38.42 o                         
   1 -14   3        444.24        406.75        38.90 o                         
   2 -14   3          3.99          0.00         8.26 o                         
  -9 -13   3        330.20        329.97        23.11 o                         
  -8 -13   3         73.50         41.80        10.42 o                         
  -7 -13   3         82.19         59.92        10.27 o                         
  -6 -13   3        319.23        319.52        22.12 o                         
  -5 -13   3        287.21        287.26        16.89 o                         
  -4 -13   3          1.28          0.00         9.41 o                         
  -3 -13   3        108.06         80.75        11.44 o                         
  -2 -13   3         79.03         50.95        44.50 o                         
  -1 -13   3        241.69        251.74        31.04 o                         
   0 -13   3          1.07          3.13         6.52 o                         
   1 -13   3         37.36         32.98        18.57 o                         
   2 -13   3         41.38         32.88         7.07 o                         
   3 -13   3        488.07        490.56        67.61 o                         
   4 -13   3         85.53         60.93        21.37 o                         
 -10 -12   3        658.76        690.13        32.29 o                         
  -9 -12   3        777.29        843.95        36.56 o                         
  -8 -12   3        193.53        203.54        22.83 o                         
  -7 -12   3          3.54          4.07         7.88 o                         
  -6 -12   3          1.02          2.36         7.45 o                         
  -5 -12   3         15.69         15.63         6.19 o                         
  -4 -12   3         41.36         54.19        24.87 o                         
  -3 -12   3        247.54        240.96        11.49 o                         
  -2 -12   3          7.23          5.54         5.25 o                         
  -1 -12   3        863.24        956.39        71.58 o                         
   0 -12   3       1376.21       1324.42        35.13 o                         
   1 -12   3        186.62        194.39        13.07 o                         
   2 -12   3        140.20        121.92        16.71 o                         
   3 -12   3        277.34        232.65        26.40 o                         
   4 -12   3         54.93         37.43        21.26 o                         
   5 -12   3         80.57         55.83        12.12 o                         
   6 -12   3        114.49         88.86         7.13 o                         
 -11 -11   3          0.69          6.51        26.76 o                         
 -10 -11   3        271.74        295.60        25.27 o                         
  -8 -11   3        525.66        594.82        68.48 o                         
  -7 -11   3        345.56        293.09        11.83 o                         
  -6 -11   3          0.12          0.71         4.01 o                         
  -5 -11   3        194.55        207.87        25.73 o                         
  -4 -11   3        302.32        271.27         7.52 o                         
  -3 -11   3          0.68          3.17         2.76 o                         
  -2 -11   3        244.82        216.40         6.31 o                         
  -1 -11   3        768.12        741.14        17.41 o                         
   0 -11   3         43.75         31.71         3.94 o                         
   1 -11   3          0.34          5.03         4.26 o                         
   2 -11   3        159.07        133.75         7.14 o                         
   3 -11   3         11.89          3.59         6.00 o                         
   4 -11   3        175.93        199.90         9.27 o                         
   5 -11   3        112.99         75.46         7.21 o                         
   6 -11   3          1.68          4.43         6.49 o                         
   7 -11   3          1.72          5.00         5.82 o                         
 -12 -10   3         20.99          3.87        27.78 o                         
 -11 -10   3          0.82          3.28        33.32 o                         
  -9 -10   3         97.11         81.10        22.89 o                         
  -8 -10   3        130.96        123.68        24.00 o                         
  -7 -10   3          1.05          2.91         3.57 o                         
  -6 -10   3        551.04        550.02        44.87 o                         
  -5 -10   3       1590.06       1787.94        39.90 o                         
  -4 -10   3        267.15        289.03         7.35 o                         
  -3 -10   3         65.31         60.74         5.15 o                         
  -2 -10   3        330.48        281.66         6.29 o                         
  -1 -10   3        184.39        161.32         5.15 o                         
   0 -10   3         25.85         14.58         2.71 o                         
   1 -10   3        278.22        266.50         7.27 o                         
   2 -10   3        216.08        232.61        12.78 o                         
   3 -10   3          4.66          2.83         3.58 o                         
   4 -10   3        753.60        723.70        16.38 o                         
   5 -10   3        665.33        695.77        38.41 o                         
   6 -10   3         59.93         43.52        23.50 o                         
   7 -10   3         84.18         64.51        14.68 o                         
   8 -10   3        244.42        193.61        15.05 o                         
 -12  -9   3         24.63         23.16        17.89 o                         
 -11  -9   3         48.11         39.55        16.55 o                         
 -10  -9   3         11.15          8.38        28.63 o                         
  -9  -9   3       1285.48       1518.82       108.58 o                         
  -8  -9   3       2404.68       2621.43       183.09 o                         
  -7  -9   3        280.43        333.04        30.87 o                         
  -6  -9   3          0.83         11.91         8.42 o                         
  -5  -9   3        338.04        374.53        18.73 o                         
  -4  -9   3        128.91        130.64         5.66 o                         
  -3  -9   3        388.82        410.62         8.23 o                         
  -2  -9   3       1017.56       1088.55        14.75 o                         
  -1  -9   3          0.64          4.12         1.98 o                         
   0  -9   3        182.47        186.25         5.27 o                         
   1  -9   3        145.10        149.83         4.86 o                         
   2  -9   3        404.38        396.63        12.65 o                         
   3  -9   3        305.28        331.60         8.22 o                         
   4  -9   3       1234.68       1210.77        20.73 o                         
   5  -9   3        466.17        508.90        29.69 o                         
   6  -9   3         82.00         67.13         4.80 o                         
   7  -9   3         61.79         46.64        11.01 o                         
   8  -9   3         36.25         48.23        13.37 o                         
   9  -9   3         99.81        106.51        11.41 o                         
 -13  -8   3        147.55        170.81        25.81 o                         
 -12  -8   3        161.35        150.96        19.70 o                         
 -11  -8   3         37.96         34.62        26.53 o                         
 -10  -8   3        182.60        173.28        17.29 o                         
  -9  -8   3       1192.19       1419.36       101.25 o                         
  -8  -8   3       1860.44       1900.33        96.60 o                         
  -7  -8   3         82.95         63.28         9.71 o                         
  -6  -8   3       1287.37       1402.31        42.73 o                         
  -5  -8   3        131.72        106.44         7.20 o                         
  -4  -8   3         19.19         20.60         7.19 o                         
  -3  -8   3          0.35          0.21         2.33 o                         
  -2  -8   3         15.30         19.02         1.95 o                         
  -1  -8   3         32.65         30.77         1.95 o                         
   0  -8   3        890.63        849.37        12.17 o                         
   1  -8   3        976.71       1021.96        14.76 o                         
   2  -8   3         65.86         50.75         2.54 o                         
   3  -8   3         53.10         40.89         5.75 o                         
   4  -8   3         74.92         67.11         3.17 o                         
   5  -8   3         24.07         16.34         2.98 o                         
   6  -8   3        240.62        267.13         8.68 o                         
   7  -8   3        110.99         82.42         4.50 o                         
   8  -8   3         36.27         33.54         4.77 o                         
   9  -8   3        391.30        433.61        51.34 o                         
  10  -8   3        197.85        185.19        60.38 o                         
 -13  -7   3        177.85        144.92        23.27 o                         
 -12  -7   3        524.01        550.82        33.91 o                         
 -11  -7   3         10.37          0.00        23.41 o                         
 -10  -7   3         46.23         41.01        14.31 o                         
  -9  -7   3        182.40        222.79        14.06 o                         
  -8  -7   3        764.85        717.67        30.34 o                         
  -7  -7   3        188.13        187.34        11.67 o                         
  -6  -7   3        985.56       1102.65        44.52 o                         
  -5  -7   3        185.31        207.20         8.78 o                         
  -4  -7   3       3714.49       3904.13       112.52 o                         
  -3  -7   3       4110.08       4584.32       104.39 o                         
  -2  -7   3       1589.57       1492.14        24.91 o                         
  -1  -7   3         33.91         20.83         2.37 o                         
   0  -7   3       1209.05       1123.14        14.80 o                         
   1  -7   3        789.67        764.57        11.30 o                         
   2  -7   3        633.17        588.47        12.62 o                         
   3  -7   3          7.83          3.02         2.03 o                         
   4  -7   3        245.47        246.06         5.46 o                         
   5  -7   3        251.66        225.21        12.59 o                         
   6  -7   3        301.19        282.24         7.37 o                         
   7  -7   3         99.14        103.87         4.99 o                         
   8  -7   3        167.21        149.72        13.71 o                         
   9  -7   3        210.24        192.62        47.93 o                         
  10  -7   3        273.02        244.99        45.30 o                         
  11  -7   3         14.72          5.60         8.01 o                         
 -14  -6   3         50.98         63.73        55.17 o                         
 -13  -6   3         89.36         68.32        19.57 o                         
 -12  -6   3         68.40         43.92        18.18 o                         
 -11  -6   3        204.69        197.73        23.61 o                         
 -10  -6   3       1446.01       1474.30        76.09 o                         
  -9  -6   3         84.25         61.25         9.39 o                         
  -8  -6   3        881.46        890.20        36.64 o                         
  -7  -6   3         25.50         20.98         6.76 o                         
  -6  -6   3          5.07          1.92         6.07 o                         
  -5  -6   3        155.51        140.07         7.09 o                         
  -4  -6   3       2059.30       2049.99        57.21 o                         
  -3  -6   3       1750.55       1790.90        48.44 o                         
  -2  -6   3        638.17        755.22        17.73 o                         
  -1  -6   3       2926.55       3116.55        46.91 o                         
   0  -6   3        420.87        542.05         8.07 o                         
   1  -6   3       2686.63       2677.33        35.39 o                         
   2  -6   3       1093.87       1083.41        15.23 o                         
   3  -6   3         52.89         49.90         2.19 o                         
   4  -6   3        248.58        223.48         5.14 o                         
   5  -6   3        878.68        917.92        14.00 o                         
   6  -6   3       1148.59       1207.96        19.44 o                         
   7  -6   3         28.96         17.25         3.56 o                         
   8  -6   3        153.23        143.58        21.43 o                         
   9  -6   3          0.26          0.12         7.73 o                         
  11  -6   3         24.58          9.52        11.99 o                         
 -14  -5   3         17.36         29.81        14.99 o                         
 -13  -5   3         24.37         23.18         5.00 o                         
 -12  -5   3        205.03        199.56        21.73 o                         
 -11  -5   3         29.76         18.95        14.20 o                         
 -10  -5   3        133.36         99.80        13.02 o                         
  -9  -5   3       1092.65       1117.52        50.91 o                         
  -8  -5   3         17.98         12.10         6.22 o                         
  -7  -5   3       1284.05       1563.90        60.60 o                         
  -6  -5   3        337.86        346.99        15.39 o                         
  -5  -5   3        731.43        706.34        28.35 o                         
  -4  -5   3        241.86        216.89         8.85 o                         
  -3  -5   3         22.52         13.56         4.11 o                         
  -2  -5   3       1565.42       1730.92        52.36 o                         
  -1  -5   3       3691.77       4181.34        74.96 o                         
   0  -5   3        137.99        139.39         5.12 o                         
   1  -5   3       7442.17       7091.79       100.65 o                         
   2  -5   3       3463.51       3330.22        43.86 o                         
   3  -5   3       3108.79       3293.98        42.96 o                         
   4  -5   3       1275.32       1231.98        17.58 o                         
   5  -5   3        108.39        125.36         4.15 o                         
   6  -5   3         68.52         50.45         2.69 o                         
   7  -5   3         11.88         15.81         2.32 o                         
   8  -5   3        752.68        750.85        30.69 o                         
   9  -5   3        132.75         98.75        21.44 o                         
  10  -5   3         99.15         62.50        11.54 o                         
  11  -5   3        143.39         97.13        18.59 o                         
  12  -5   3         19.72         13.21        12.39 o                         
 -14  -4   3         91.07         75.54        15.50 o                         
 -13  -4   3        128.40         79.65        13.58 o                         
 -12  -4   3        546.84        487.63        20.59 o                         
 -11  -4   3        905.90        988.74        61.53 o                         
 -10  -4   3        617.94        667.78        42.88 o                         
  -9  -4   3          8.53          8.29         8.03 o                         
  -8  -4   3        761.93        720.81        28.85 o                         
  -7  -4   3        534.15        588.12        27.37 o                         
  -6  -4   3        103.82         94.97         6.62 o                         
  -5  -4   3       1020.07       1117.52        38.02 o                         
  -4  -4   3          2.60          4.40         3.16 o                         
  -3  -4   3       9847.46       8832.24       934.29 o                         
  -2  -4   3       2112.56       2255.24        75.52 o                         
  -1  -4   3         10.26          4.90         2.04 o                         
   0  -4   3       1093.91       1218.54        17.91 o                         
   1  -4   3       7362.33       7035.23       103.77 o                         
   2  -4   3       1550.66       1449.98        22.61 o                         
   3  -4   3         33.64         21.34         1.74 o                         
   4  -4   3        124.85        115.65         3.77 o                         
   5  -4   3        177.64        186.62         4.76 o                         
   6  -4   3       1495.69       1547.03        22.69 o                         
   7  -4   3         72.64         62.97         4.13 o                         
   8  -4   3          1.33          4.06         1.72 o                         
   9  -4   3        325.62        342.53        24.17 o                         
  10  -4   3        543.47        632.78        35.84 o                         
  11  -4   3        331.23        277.85        25.03 o                         
  13  -4   3          0.99         43.26        98.81 o                         
 -14  -3   3          6.86         18.64        21.39 o                         
 -13  -3   3        122.23         95.18        14.49 o                         
 -12  -3   3        562.89        548.31        30.24 o                         
 -11  -3   3        528.98        604.13        72.82 o                         
 -10  -3   3        314.99        297.82        21.66 o                         
  -9  -3   3        879.18        823.69        58.97 o                         
  -8  -3   3        180.88        185.48        12.37 o                         
  -7  -3   3         12.84          6.70         6.41 o                         
  -6  -3   3        429.45        441.97        20.79 o                         
  -5  -3   3          1.77         10.38         3.08 o                         
  -4  -3   3         83.70         79.63         4.17 o                         
  -3  -3   3       8363.55       7307.39       293.54 o                         
  -2  -3   3       2239.23       2267.51        58.78 o                         
  -1  -3   3          3.99          1.67         2.56 o                         
   0  -3   3        441.77        444.52         7.57 o                         
   1  -3   3        895.00       1119.78        18.96 o                         
   2  -3   3        115.94         76.80         2.95 o                         
   3  -3   3       1273.12       1606.04        24.78 o                         
   4  -3   3       4547.26       4917.96        67.52 o                         
   5  -3   3        173.63        160.69         9.67 o                         
   6  -3   3        327.88        322.41         6.04 o                         
   7  -3   3        711.49        817.97        11.98 o                         
   8  -3   3        450.74        436.86        10.96 o                         
   9  -3   3        138.37        155.96         7.91 o                         
  10  -3   3        390.41        344.26        52.56 o                         
  12  -3   3         36.24         31.04        86.70 o                         
  13  -3   3        136.50        199.95        98.89 o                         
 -13  -2   3        109.94         77.17         9.71 o                         
 -12  -2   3          4.60          2.46         6.71 o                         
 -11  -2   3         57.17         42.81        10.12 o                         
 -10  -2   3         48.71         40.02         4.09 o                         
  -9  -2   3        304.66        291.97        15.10 o                         
  -8  -2   3         26.55         19.83         9.04 o                         
  -7  -2   3       2943.17       2971.09       103.10 o                         
  -6  -2   3       4229.01       4326.46       147.64 o                         
  -5  -2   3       2316.87       2286.08       144.13 o                         
  -4  -2   3        615.68        634.76        24.45 o                         
  -3  -2   3       4110.86       3815.59       132.93 o                         
  -2  -2   3        388.82        360.52        15.67 o                         
  -1  -2   3       1190.68       1169.94        37.34 o                         
   0  -2   3       2176.29       2025.74        58.45 o                         
   1  -2   3       3617.02       3715.07        79.85 o                         
   2  -2   3       6490.52       6098.76       252.75 o                         
   3  -2   3      16355.51      18401.47       587.86 o                         
   4  -2   3       4397.50       4518.71        66.00 o                         
   5  -2   3        663.11        891.01        12.35 o                         
   6  -2   3        575.65        526.77         7.93 o                         
   7  -2   3       1668.73       1769.09        31.93 o                         
   8  -2   3        147.64        145.53         4.51 o                         
   9  -2   3        419.67        402.48        29.35 o                         
  10  -2   3          1.89          2.43         6.30 o                         
  11  -2   3         70.78         35.11         8.79 o                         
  12  -2   3          4.54         23.34        91.50 o                         
  13  -2   3         20.18         22.64       105.68 o                         
 -13  -1   3        161.14        179.89        20.78 o                         
 -12  -1   3          4.92          8.17         5.49 o                         
 -11  -1   3        222.78        217.06         8.53 o                         
 -10  -1   3        493.70        457.69        14.86 o                         
  -9  -1   3         10.87          7.52         4.06 o                         
  -8  -1   3          4.06          7.21         2.49 o                         
  -7  -1   3       4471.96       4590.75       112.78 o                         
  -6  -1   3        748.77        694.09        30.87 o                         
  -5  -1   3        369.33        316.78        64.20 o                         
  -4  -1   3          3.25         35.42        10.11 o                         
  -3  -1   3         80.75         69.12        10.62 o                         
  -2  -1   3       1102.25       1113.40        68.57 o                         
  -1  -1   3        106.72        106.24        20.18 o                         
   0  -1   3         34.57         41.91         1.77 o                         
   1  -1   3       1765.44       1430.16        31.13 o                         
   2  -1   3      11603.04      10807.96       277.43 o                         
   3  -1   3      28321.60      30982.23      2869.35 o                         
   4  -1   3         79.22         87.32         2.67 o                         
   5  -1   3        284.47        310.43         5.19 o                         
   6  -1   3         93.50         96.44         4.30 o                         
   7  -1   3        132.02        109.66         5.18 o                         
   8  -1   3          0.18          1.05         1.74 o                         
   9  -1   3        294.15        309.19        12.31 o                         
  10  -1   3         30.14         11.77         9.31 o                         
  11  -1   3        145.12        157.44        14.15 o                         
  12  -1   3        423.14        476.00        69.45 o                         
  13  -1   3        231.90        291.84        62.69 o                         
  14  -1   3         35.55         64.07        19.24 o                         
 -14   0   3         53.49         29.58        18.61 o                         
 -13   0   3         50.95         85.85        65.25 o                         
 -12   0   3         44.72         34.04         6.95 o                         
 -11   0   3        557.46        536.05        24.69 o                         
 -10   0   3        896.48        908.41        22.68 o                         
  -9   0   3         10.08          4.51         2.71 o                         
  -8   0   3        974.86       1010.47        16.41 o                         
  -7   0   3        148.05        161.07         7.93 o                         
  -6   0   3         98.21        113.03         3.94 o                         
  -5   0   3         32.44         31.20         4.43 o                         
  -4   0   3        123.33        100.00         8.41 o                         
  -3   0   3        550.68        446.35        68.93 o                         
  -2   0   3       6661.09       6416.02       330.83 o                         
  -1   0   3       1100.16       1227.73        32.14 o                         
   0   0   3        135.27        210.61         5.68 o                         
   1   0   3        257.43        243.36         4.40 o                         
   2   0   3       3370.43       3168.79        44.74 o                         
   3   0   3       3461.44       2851.27        40.38 o                         
   4   0   3         21.72         28.20         1.63 o                         
   5   0   3       3485.58       3553.45        82.87 o                         
   6   0   3        544.41        560.60        10.09 o                         
   7   0   3        360.98        360.75         6.18 o                         
   8   0   3        615.09        624.84        12.39 o                         
   9   0   3         28.31         29.42         2.35 o                         
  10   0   3        244.66        264.34        25.32 o                         
  11   0   3        190.37        213.84        23.85 o                         
  12   0   3        223.60        313.82        30.48 o                         
  13   0   3          2.43          0.00        55.58 o                         
  14   0   3         35.51         63.45        64.95 o                         
 -13   1   3        107.71        135.50        61.65 o                         
 -11   1   3        354.90        337.78        16.58 o                         
 -10   1   3         39.26         28.10         5.09 o                         
  -9   1   3        377.90        351.67        14.55 o                         
  -8   1   3       1996.03       2007.98        40.32 o                         
  -7   1   3        172.00        164.78        29.50 o                         
  -6   1   3       2068.84       2209.76        34.11 o                         
  -5   1   3       1117.24        967.42        17.26 o                         
  -4   1   3       2076.68       2176.89        46.39 o                         
  -3   1   3       4009.08       4000.16       204.79 o                         
  -2   1   3       7037.69       6343.62       437.59 o                         
  -1   1   3       7717.09       7861.06       382.09 o                         
   0   1   3         99.76        162.86         3.71 o                         
   1   1   3        175.64        140.97         3.02 o                         
   2   1   3         80.27         33.46         2.22 o                         
   3   1   3       2854.76       2487.32        39.44 o                         
   4   1   3         39.45         51.36         3.61 o                         
   5   1   3        222.51        184.59         3.89 o                         
   6   1   3       1887.29       1810.52        70.90 o                         
   7   1   3       6092.93       6106.12        81.87 o                         
   8   1   3       4295.79       4324.28        55.84 o                         
   9   1   3          0.61          1.57         1.83 o                         
  10   1   3        415.98        450.11         9.46 o                         
  11   1   3          2.81         20.44        38.39 o                         
  12   1   3        161.60        223.60        26.46 o                         
  13   1   3          7.41          0.00        67.21 o                         
  14   1   3          0.20         24.38        59.42 o                         
 -13   2   3          6.53          0.00       287.22 o                         
 -12   2   3         75.21         30.51        64.93 o                         
 -11   2   3        174.28        142.24        11.83 o                         
 -10   2   3        536.46        494.98        18.10 o                         
  -9   2   3         82.83         60.94        30.44 o                         
  -8   2   3          0.66          1.02         3.73 o                         
  -7   2   3         23.07         19.62        19.20 o                         
  -6   2   3       2626.92       2517.06        46.99 o                         
  -5   2   3       2284.66       2101.92        34.60 o                         
  -4   2   3        103.55         90.24         6.71 o                         
  -3   2   3        111.17        130.12        16.89 o                         
  -2   2   3        290.59        287.83         8.37 o                         
  -1   2   3         21.44         15.94         2.92 o                         
   0   2   3       2854.61       3084.49        54.55 o                         
   1   2   3       1020.33       1210.58        18.10 o                         
   2   2   3       2148.84       1995.75        71.85 o                         
   3   2   3        308.44        234.93         5.49 o                         
   4   2   3       1394.80       1408.56        25.43 o                         
   5   2   3        644.61        593.21        10.30 o                         
   6   2   3         14.15         12.30         1.61 o                         
   7   2   3        666.15        755.39        11.15 o                         
   8   2   3        353.64        379.50         6.73 o                         
   9   2   3         48.65         34.61         2.54 o                         
  10   2   3        579.32        578.26        10.24 o                         
  11   2   3          0.16          2.65         5.37 o                         
  12   2   3        428.67        492.39        42.23 o                         
  13   2   3        122.96        126.20        50.10 o                         
  14   2   3         18.52          0.00        66.34 o                         
 -13   3   3          1.27          0.00        40.19 o                         
 -12   3   3         93.83         12.60        43.08 o                         
 -11   3   3         72.19        207.54        98.65 o                         
 -10   3   3        580.10        564.94        22.01 o                         
  -9   3   3       1642.05       1698.75        43.38 o                         
  -8   3   3        861.35        825.99        79.02 o                         
  -7   3   3         47.84         24.30        11.09 o                         
  -6   3   3        279.99        287.13        19.11 o                         
  -5   3   3       1951.25       1891.82        31.05 o                         
  -4   3   3        139.50        205.60         8.43 o                         
  -3   3   3       1013.34       1222.36        44.10 o                         
  -2   3   3         67.28         60.96         2.70 o                         
  -1   3   3       6879.36       6860.25       137.48 o                         
   0   3   3       6043.50       6143.24       118.44 o                         
   1   3   3        469.42        474.10        11.90 o                         
   2   3   3         24.08         21.86         2.17 o                         
   3   3   3         39.52         76.27         3.01 o                         
   4   3   3       1308.99       1348.44        29.96 o                         
   5   3   3        301.17        317.46         9.14 o                         
   6   3   3       3282.40       3412.78        92.33 o                         
   7   3   3        259.77        294.10         8.00 o                         
   8   3   3        910.47        884.78        17.87 o                         
   9   3   3          1.34          4.21         1.96 o                         
  10   3   3        223.55        241.95         5.84 o                         
  11   3   3         52.32         60.23         3.50 o                         
  12   3   3       1165.68       1315.34        39.80 o                         
  13   3   3        282.80        338.02        32.97 o                         
  14   3   3          0.95          0.00       262.71 o                         
 -12   4   3        144.47        118.44        46.08 o                         
 -10   4   3          3.62        187.61        42.70 o                         
  -9   4   3         15.70          9.47         5.11 o                         
  -8   4   3         39.17         28.80        10.09 o                         
  -7   4   3        666.87        619.12        22.04 o                         
  -6   4   3        459.23        480.42         8.87 o                         
  -5   4   3       2546.10       2595.01        37.53 o                         
  -4   4   3       2917.47       2979.72        77.59 o                         
  -3   4   3          6.89         21.30         3.34 o                         
  -2   4   3       2283.60       2544.65        38.70 o                         
  -1   4   3      11711.83      11590.87       269.18 o                         
   0   4   3       4895.16       4929.72        79.40 o                         
   1   4   3       2210.55       2209.26        36.32 o                         
   2   4   3        125.86         58.69         7.41 o                         
   3   4   3       1220.86       1473.29        27.42 o                         
   4   4   3        747.58        833.78        19.63 o                         
   5   4   3        379.18        402.33        18.33 o                         
   6   4   3        477.61        490.46        48.01 o                         
   7   4   3        150.23        164.12         4.92 o                         
   8   4   3       2564.40       2637.67        62.86 o                         
   9   4   3       3533.70       3820.27        65.14 o                         
  10   4   3        573.28        552.52        11.16 o                         
  11   4   3          0.70          0.90         2.41 o                         
  12   4   3         60.54         54.79         7.39 o                         
  13   4   3        119.62        122.91        12.47 o                         
  14   4   3         10.53          3.18        18.61 o                         
 -12   5   3        136.80        261.50        47.16 o                         
 -10   5   3         21.22          0.00        55.91 o                         
  -9   5   3        141.74         90.39        34.82 o                         
  -8   5   3          0.42         10.63         5.75 o                         
  -7   5   3         40.75         34.81        10.99 o                         
  -6   5   3         36.51         39.06         2.61 o                         
  -5   5   3       3674.58       3834.16        52.87 o                         
  -4   5   3       3882.91       3614.28        53.72 o                         
  -3   5   3       1175.82       1254.00        18.12 o                         
  -2   5   3        973.32       1166.30        17.52 o                         
  -1   5   3         27.32         12.88         1.30 o                         
   0   5   3        907.48        946.97        13.91 o                         
   1   5   3          3.50         18.47         3.85 o                         
   2   5   3       1162.32        914.47        13.63 o                         
   3   5   3         28.59         37.13         2.58 o                         
   4   5   3        583.87        572.16        12.12 o                         
   5   5   3       1732.37       1742.54        58.91 o                         
   6   5   3        773.47        768.87        29.43 o                         
   7   5   3         47.77         20.60         2.20 o                         
   8   5   3        266.84        251.40        12.82 o                         
   9   5   3        282.93        331.69         9.33 o                         
  10   5   3          6.62          2.60         2.24 o                         
  11   5   3         86.46         66.54         3.28 o                         
  12   5   3        304.63        283.40         9.07 o                         
  13   5   3        120.39        116.14         7.48 o                         
  14   5   3        235.41        275.73        22.48 o                         
 -11   6   3        185.39        112.72        41.79 o                         
  -9   6   3        441.19        609.29        47.19 o                         
  -8   6   3        352.90        280.14        13.76 o                         
  -7   6   3         21.28         17.04         3.23 o                         
  -6   6   3        240.40        226.21         5.42 o                         
  -5   6   3        618.34        640.37        10.08 o                         
  -4   6   3        795.79        696.55        11.11 o                         
  -3   6   3        111.26         99.05         3.36 o                         
  -2   6   3       1835.01       1978.90        50.63 o                         
  -1   6   3        234.02        222.21         4.56 o                         
   0   6   3        872.84        981.22        16.94 o                         
   1   6   3        872.12        896.33        13.56 o                         
   2   6   3        768.83        702.96        11.29 o                         
   3   6   3        224.47        218.11         4.39 o                         
   4   6   3       4764.32       4893.82       114.92 o                         
   5   6   3       2556.67       2757.84        53.38 o                         
   6   6   3        400.78        415.63        13.68 o                         
   7   6   3        289.28        302.45        15.15 o                         
   8   6   3        297.07        284.18         9.68 o                         
   9   6   3          7.12          1.51         2.29 o                         
  10   6   3        194.11        182.62         5.82 o                         
  11   6   3        569.17        573.26        13.42 o                         
  12   6   3         48.11         32.53         4.07 o                         
  13   6   3        729.27        793.63        35.43 o                         
  14   6   3        483.69        539.17        20.25 o                         
 -11   7   3         97.16         66.33        14.43 o                         
  -9   7   3        881.21       1007.08        58.72 o                         
  -8   7   3        556.33        491.98        19.08 o                         
  -7   7   3         27.32         36.86         3.23 o                         
  -6   7   3         10.11          8.39         2.42 o                         
  -5   7   3         67.59         51.83         4.35 o                         
  -4   7   3          0.66          0.42         2.02 o                         
  -3   7   3          1.81          0.37         1.82 o                         
  -2   7   3        135.36        131.82         5.19 o                         
  -1   7   3         29.77         23.67         2.07 o                         
   0   7   3       2357.75       2572.53        33.53 o                         
   1   7   3       4133.21       4665.09        63.08 o                         
   2   7   3       1242.27       1235.59        18.41 o                         
   3   7   3        515.27        539.49         8.63 o                         
   4   7   3          9.07          4.72         1.62 o                         
   5   7   3         67.81         62.96         2.47 o                         
   6   7   3         18.12         21.44         3.38 o                         
   7   7   3          4.41          3.67         2.82 o                         
   8   7   3         97.57         63.76         6.01 o                         
   9   7   3       1827.55       1869.54       112.18 o                         
  10   7   3        640.19        658.27        18.37 o                         
  11   7   3         43.80         37.99         4.81 o                         
  12   7   3        232.41        199.94        15.38 o                         
  13   7   3        164.84        155.76        65.22 o                         
  14   7   3         94.54         65.94         8.99 o                         
 -10   8   3          0.43          0.00        14.33 o                         
  -9   8   3         24.04         15.83        13.08 o                         
  -8   8   3        212.38        204.62         8.89 o                         
  -7   8   3          1.16          2.19         3.02 o                         
  -6   8   3         17.88         24.04         3.20 o                         
  -5   8   3         13.99          7.61         2.53 o                         
  -4   8   3        700.11        673.65        21.82 o                         
  -3   8   3       1922.33       2058.54        29.72 o                         
  -2   8   3        403.60        352.40         6.87 o                         
  -1   8   3        207.06        239.48         5.36 o                         
   0   8   3       1068.31       1080.95        15.84 o                         
   1   8   3       3683.77       4094.68        55.05 o                         
   2   8   3        112.35        127.69         4.08 o                         
   3   8   3       3620.86       3862.16        56.38 o                         
   4   8   3        270.50        341.30         6.43 o                         
   5   8   3         60.60         65.93         2.68 o                         
   6   8   3        419.10        408.25         8.67 o                         
   7   8   3        200.19        204.18         5.54 o                         
   8   8   3        293.18        240.81         7.01 o                         
   9   8   3       1009.51       1066.12        76.35 o                         
  10   8   3        818.56        797.23        45.24 o                         
  11   8   3        110.62         75.79        21.18 o                         
  12   8   3          6.84          9.13         5.83 o                         
  13   8   3          4.70          2.27         6.12 o                         
  -9   9   3         71.80         51.12        12.49 o                         
  -8   9   3        108.84        104.60        10.72 o                         
  -7   9   3        453.30        430.70        12.14 o                         
  -6   9   3         25.85         21.36         8.44 o                         
  -5   9   3          1.02          2.54         2.79 o                         
  -4   9   3        217.31        196.14         6.30 o                         
  -3   9   3       1206.40       1268.42        21.95 o                         
  -2   9   3         16.12          6.18         2.17 o                         
  -1   9   3        682.12        705.75        12.23 o                         
   0   9   3        296.80        241.62         5.57 o                         
   1   9   3          4.55          6.77         2.02 o                         
   2   9   3         58.54         67.38         2.93 o                         
   3   9   3         62.11         44.29         2.45 o                         
   4   9   3        261.46        291.73         6.16 o                         
   5   9   3        675.78        810.97        25.83 o                         
   6   9   3       1300.53       1265.89        20.10 o                         
   7   9   3        543.16        598.83        25.60 o                         
   8   9   3          0.06          0.75         2.90 o                         
   9   9   3         25.83         23.94         2.50 o                         
  10   9   3        175.92        156.55         6.87 o                         
  11   9   3          6.35          3.29         7.07 o                         
  12   9   3         24.33         11.23         6.32 o                         
  13   9   3          0.25          0.84         5.73 o                         
  -8  10   3        711.60        694.70        27.72 o                         
  -7  10   3       1331.76       1424.56        44.96 o                         
  -6  10   3        426.13        402.31        16.04 o                         
  -5  10   3         11.00         15.24        11.28 o                         
  -4  10   3          1.19          7.30         3.51 o                         
  -3  10   3         12.85         10.25         3.36 o                         
  -2  10   3         34.36         51.34        10.73 o                         
  -1  10   3         33.08         28.03         3.32 o                         
   0  10   3        109.98        105.52        16.23 o                         
   1  10   3        754.04        840.36        13.31 o                         
   2  10   3       3579.28       3597.09        51.64 o                         
   3  10   3        872.06        926.83        15.07 o                         
   4  10   3          0.80          0.68         2.22 o                         
   5  10   3        250.56        292.76         7.22 o                         
   6  10   3       1435.28       1477.87        25.03 o                         
   7  10   3          2.64          5.05         3.16 o                         
   8  10   3        748.18        779.39        17.05 o                         
   9  10   3        276.34        261.13        16.15 o                         
  10  10   3         81.48         80.17        10.24 o                         
  11  10   3        192.25        202.00        16.99 o                         
  12  10   3         52.50         38.09         6.53 o                         
  13  10   3         71.61         70.55         7.35 o                         
  -7  11   3        114.94        131.07         9.67 o                         
  -6  11   3         54.21         38.51        11.17 o                         
  -5  11   3        164.96        152.16        25.11 o                         
  -4  11   3         20.76          7.90         5.19 o                         
  -3  11   3        150.60        146.08         8.02 o                         
  -2  11   3        349.21        380.97        25.67 o                         
  -1  11   3         37.22         36.13         8.80 o                         
   0  11   3        287.11        286.09        12.42 o                         
   1  11   3        858.68        993.90        28.11 o                         
   2  11   3        905.05        873.60        28.73 o                         
   3  11   3        490.81        575.71        12.81 o                         
   4  11   3        240.85        285.65         7.69 o                         
   5  11   3         36.65         26.30         2.85 o                         
   6  11   3        280.01        292.99         7.76 o                         
   7  11   3         49.39         49.37         4.00 o                         
   8  11   3         52.36         52.90         7.85 o                         
   9  11   3         41.59         33.40         5.83 o                         
  10  11   3        581.98        627.72        30.94 o                         
  11  11   3        468.15        470.83        15.84 o                         
  12  11   3         66.30         51.52         6.95 o                         
  -6  12   3         38.81         26.84         5.92 o                         
  -5  12   3        313.20        282.13        15.66 o                         
  -4  12   3          0.22          1.41        11.98 o                         
  -3  12   3        452.43        526.09        35.07 o                         
  -2  12   3        363.31        413.03        24.76 o                         
  -1  12   3        195.25        193.88        15.87 o                         
   0  12   3          0.40          0.00        10.74 o                         
   1  12   3          0.26          1.73        10.29 o                         
   2  12   3         26.72         33.52        19.65 o                         
   3  12   3         48.09         44.65        12.38 o                         
   4  12   3        424.33        449.11        30.16 o                         
   5  12   3        221.98        231.48         7.74 o                         
   6  12   3        661.73        727.48        13.97 o                         
   7  12   3        809.96        813.69        15.74 o                         
   8  12   3         69.03         58.96        10.41 o                         
   9  12   3         21.40         16.12         6.91 o                         
  10  12   3        231.93        230.49        18.17 o                         
  11  12   3        201.42        179.11        40.09 o                         
  -4  13   3          2.79          0.45        11.02 o                         
  -3  13   3        170.98        214.56        16.18 o                         
  -2  13   3        141.92        119.23        22.01 o                         
   2  13   3        477.83        337.88        20.03 o                         
   3  13   3        296.38        249.57       160.81 o                         
   4  13   3         10.00          0.00        37.60 o                         
   5  13   3        307.67        364.33        17.56 o                         
   6  13   3       1135.37       1230.02        29.09 o                         
   7  13   3       1097.02       1204.14        28.75 o                         
   8  13   3        100.58         97.95         6.91 o                         
   9  13   3         42.18         13.67         5.44 o                         
  10  13   3         40.33         33.69         9.48 o                         
  -2  14   3          5.26          0.51        14.80 o                         
  -1  14   3          7.97         22.47        31.24 o                         
   0  14   3         28.90         17.48        24.74 o                         
   1  14   3         29.65         28.22        28.17 o                         
   2  14   3        394.92        477.55        51.30 o                         
   3  14   3        209.05        235.27        36.07 o                         
   4  14   3        177.05        195.47        31.13 o                         
   5  14   3          3.88         12.49        27.44 o                         
   6  14   3         11.57         16.83         7.37 o                         
   7  14   3         12.82         14.70         5.96 o                         
   8  14   3          7.71         15.71        13.03 o                         
   1  15   3          5.52          4.70        22.78 o                         
   2  15   3         45.33         24.25        26.92 o                         
   3  15   3        235.75        344.02        33.24 o                         
   4  15   3          0.55         42.94        25.52 o                         
   5  15   3        177.71        137.75        14.54 o                         
   6  15   3        192.61        173.27        30.87 o                         
  -6 -14   4         21.86         17.67         9.32 o                         
  -5 -14   4        466.74        431.73        30.16 o                         
  -4 -14   4        664.34        626.12        35.28 o                         
  -3 -14   4        138.84        110.82        13.62 o                         
  -2 -14   4         71.53         58.98        38.41 o                         
  -1 -14   4        237.38        223.40        50.74 o                         
   0 -14   4        224.46        193.19        11.84 o                         
   1 -14   4        159.23        133.87        22.74 o                         
  -8 -13   4        236.66        179.36        14.00 o                         
  -7 -13   4        169.06        143.43        16.11 o                         
  -6 -13   4        110.78        121.96        16.63 o                         
  -5 -13   4        125.71        100.88         8.19 o                         
  -4 -13   4        101.76        109.33        20.10 o                         
  -3 -13   4         31.40         27.21         8.50 o                         
  -2 -13   4        239.61        215.97        11.73 o                         
  -1 -13   4          0.70          3.50         8.23 o                         
   0 -13   4        255.43        265.79        13.67 o                         
   1 -13   4        247.15        218.13        15.30 o                         
   2 -13   4          9.02         12.06        16.01 o                         
   3 -13   4        164.97        139.79        26.58 o                         
 -10 -12   4        197.29        227.74        33.89 o                         
  -9 -12   4        659.85        731.98        60.37 o                         
  -8 -12   4        217.66        229.96        49.00 o                         
  -7 -12   4        101.98         79.39         9.82 o                         
  -6 -12   4        140.38        159.65        32.22 o                         
  -5 -12   4          0.14          1.39         4.46 o                         
  -4 -12   4         35.56         36.15         4.79 o                         
  -3 -12   4         46.48         40.87         5.21 o                         
  -2 -12   4         11.51          9.07         5.53 o                         
  -1 -12   4         29.37         21.01         7.75 o                         
   0 -12   4        653.52        673.73        19.52 o                         
   1 -12   4        369.29        398.93        45.94 o                         
   2 -12   4          0.24          5.69         5.37 o                         
   3 -12   4         20.46         10.19         5.74 o                         
   4 -12   4         43.61         44.30        11.83 o                         
   5 -12   4         13.07         11.50         8.07 o                         
 -11 -11   4         17.70         19.80        19.42 o                         
 -10 -11   4         13.62          0.00        24.34 o                         
  -9 -11   4        262.00        316.22        50.44 o                         
  -8 -11   4         13.70          5.76        29.89 o                         
  -7 -11   4        418.93        369.99        27.45 o                         
  -6 -11   4        118.97        143.19        10.64 o                         
  -5 -11   4         24.56         20.89         5.37 o                         
  -4 -11   4        838.13        826.71        15.15 o                         
  -3 -11   4        451.51        468.77        13.89 o                         
  -2 -11   4        204.29        162.24        15.03 o                         
  -1 -11   4       1354.74       1268.75        28.17 o                         
   0 -11   4        623.86        677.71        17.26 o                         
   1 -11   4         21.38         14.89         4.36 o                         
   2 -11   4         34.06         25.74         5.24 o                         
   3 -11   4        198.53        171.28         7.74 o                         
   4 -11   4          0.07          0.44         5.21 o                         
   5 -11   4        132.25        123.20        17.80 o                         
   6 -11   4        187.69        156.33        37.90 o                         
   7 -11   4         46.78         39.19         5.99 o                         
 -12 -10   4         72.73         96.52        20.36 o                         
 -11 -10   4          7.66         15.28        24.35 o                         
 -10 -10   4         16.86         18.69        30.16 o                         
  -9 -10   4         37.94         32.84        29.12 o                         
  -8 -10   4        384.35        391.80        36.48 o                         
  -7 -10   4        409.93        444.26        39.12 o                         
  -6 -10   4          1.72          0.00        19.15 o                         
  -5 -10   4        220.39        211.31        14.24 o                         
  -4 -10   4       1216.00       1287.40        25.57 o                         
  -3 -10   4        755.92        755.43        11.85 o                         
  -2 -10   4          0.82          2.50         2.32 o                         
  -1 -10   4         90.61        104.36         7.79 o                         
   0 -10   4         34.61         26.10         3.53 o                         
   1 -10   4         13.65          2.50         3.43 o                         
   2 -10   4         17.25          6.76         4.31 o                         
   3 -10   4         55.61         59.34         7.27 o                         
   4 -10   4        111.40        102.00        23.09 o                         
   5 -10   4        480.86        495.86        23.63 o                         
   6 -10   4        265.60        279.70        29.29 o                         
   7 -10   4          8.15          5.73         5.33 o                         
   8 -10   4          0.92          7.38         7.01 o                         
 -12  -9   4         14.24          8.56        25.70 o                         
 -11  -9   4         27.11         15.38        15.88 o                         
 -10  -9   4         19.34         26.62        28.12 o                         
  -9  -9   4        358.81        393.50        35.10 o                         
  -8  -9   4       2760.19       3138.68       218.39 o                         
  -7  -9   4       1527.74       1649.08       116.87 o                         
  -6  -9   4         50.10         45.79         8.83 o                         
  -5  -9   4        336.38        357.06        18.14 o                         
  -4  -9   4         63.65         64.59         3.46 o                         
  -3  -9   4        423.02        388.42         8.22 o                         
  -2  -9   4          3.42          2.85         1.98 o                         
  -1  -9   4        321.83        337.95         6.22 o                         
   0  -9   4         92.08         74.96         3.02 o                         
   1  -9   4        655.18        688.45        10.96 o                         
   2  -9   4        566.15        604.28        12.23 o                         
   3  -9   4          0.80          3.59         3.08 o                         
   4  -9   4          0.97          4.31         3.44 o                         
   5  -9   4        587.01        612.56        16.22 o                         
   6  -9   4         50.14         42.68         7.77 o                         
   7  -9   4         96.34         70.38        11.66 o                         
   8  -9   4         34.84         28.26         5.48 o                         
   9  -9   4          3.37          6.79         8.37 o                         
 -13  -8   4          3.18          9.58        22.54 o                         
 -12  -8   4        177.28        178.13        23.69 o                         
 -11  -8   4         83.20         64.47        18.18 o                         
 -10  -8   4         86.53         80.52        19.16 o                         
  -9  -8   4        223.23        201.24        23.28 o                         
  -8  -8   4       1730.34       1986.86       139.43 o                         
  -7  -8   4        644.18        583.68        26.52 o                         
  -6  -8   4        353.39        340.37        13.11 o                         
  -5  -8   4        632.95        714.40        23.71 o                         
  -4  -8   4          5.83          0.73         8.13 o                         
  -3  -8   4       1627.68       1600.20        36.87 o                         
  -2  -8   4        671.74        687.78         9.91 o                         
  -1  -8   4         25.76         27.09         1.98 o                         
   0  -8   4        380.25        343.40         6.57 o                         
   1  -8   4       1486.33       1507.02        20.96 o                         
   2  -8   4        924.97        952.15        14.08 o                         
   3  -8   4         98.43         81.51         5.64 o                         
   4  -8   4        312.03        249.30         6.70 o                         
   5  -8   4         58.36         55.29         3.58 o                         
   6  -8   4          3.69          3.38         3.56 o                         
   7  -8   4          0.86          9.93         6.52 o                         
   8  -8   4         12.01         10.17         4.48 o                         
   9  -8   4        163.79        176.01        41.11 o                         
  10  -8   4        435.06        410.47        42.14 o                         
 -13  -7   4         89.35         79.74        22.09 o                         
 -12  -7   4        119.55        127.92        19.58 o                         
 -11  -7   4        145.79        127.32        28.34 o                         
 -10  -7   4         84.80         75.92        13.73 o                         
  -9  -7   4         83.15         94.91        12.34 o                         
  -8  -7   4         21.20         25.98         9.72 o                         
  -7  -7   4       1095.04        940.05        38.07 o                         
  -6  -7   4         10.85         12.46         6.43 o                         
  -5  -7   4        303.63        343.86        12.67 o                         
  -4  -7   4       3408.24       3567.42        98.78 o                         
  -3  -7   4       5266.62       5306.61       166.43 o                         
  -2  -7   4       3992.57       4170.62        62.38 o                         
  -1  -7   4         89.61         99.23         4.66 o                         
   0  -7   4        238.34        243.75         4.92 o                         
   1  -7   4        218.40        160.95         4.49 o                         
   2  -7   4        177.05        158.86         4.83 o                         
   3  -7   4         17.14         16.99         2.18 o                         
   4  -7   4       1057.45       1093.57        26.36 o                         
   5  -7   4         17.97         16.29         2.65 o                         
   6  -7   4        728.24        812.71        14.83 o                         
   7  -7   4        369.12        342.89         8.94 o                         
   8  -7   4         71.81         56.36         4.03 o                         
   9  -7   4         18.74         21.03         4.83 o                         
  10  -7   4        128.75         91.80        28.94 o                         
  11  -7   4        180.01        131.24        18.92 o                         
 -13  -6   4         34.63         18.14        17.51 o                         
 -12  -6   4         21.65          2.82        16.32 o                         
 -11  -6   4         23.31         26.34        22.93 o                         
 -10  -6   4        162.39        143.98        14.64 o                         
  -9  -6   4         49.41         58.81        11.34 o                         
  -8  -6   4        560.51        647.07        26.62 o                         
  -7  -6   4        443.02        428.14        18.45 o                         
  -6  -6   4         19.55         32.32         6.47 o                         
  -5  -6   4       1281.08       1233.33        41.15 o                         
  -4  -6   4        385.16        392.80        13.61 o                         
  -3  -6   4        121.30        106.49         5.37 o                         
  -2  -6   4        149.09        115.03         5.16 o                         
  -1  -6   4       1934.44       2089.12        27.31 o                         
   0  -6   4       2555.16       2671.78        34.80 o                         
   1  -6   4        557.65        501.19         8.02 o                         
   2  -6   4       2571.24       2773.58        38.13 o                         
   3  -6   4        194.64        186.01         5.24 o                         
   4  -6   4        198.41        188.48         4.92 o                         
   5  -6   4        506.89        548.81         9.00 o                         
   6  -6   4        636.09        624.79        15.67 o                         
   7  -6   4        280.83        279.00         8.81 o                         
   8  -6   4          0.40          3.09         3.49 o                         
   9  -6   4         24.80         20.21         3.73 o                         
  10  -6   4          6.92         10.24         9.65 o                         
  11  -6   4         57.36         33.39         9.66 o                         
 -13  -5   4        201.89        224.80        54.90 o                         
 -12  -5   4          0.46          0.00        40.75 o                         
 -11  -5   4        448.71        435.36        49.48 o                         
 -10  -5   4        261.92        305.65        23.60 o                         
  -9  -5   4       1634.54       1543.18        72.28 o                         
  -8  -5   4       1172.06       1190.85        44.77 o                         
  -7  -5   4        144.99        152.09         7.93 o                         
  -6  -5   4       2773.57       2893.58        87.72 o                         
  -5  -5   4          0.72          3.95         3.47 o                         
  -4  -5   4       1182.45       1123.91        36.80 o                         
  -3  -5   4         96.45         86.82         4.44 o                         
  -2  -5   4        102.79         89.99         4.63 o                         
  -1  -5   4        598.32        690.67        13.14 o                         
   0  -5   4       2631.60       2592.15        35.16 o                         
   1  -5   4       1190.42       1068.36        15.51 o                         
   2  -5   4       4929.21       4586.79        64.25 o                         
   3  -5   4       1722.18       1714.58        22.96 o                         
   4  -5   4        454.45        514.70         8.14 o                         
   5  -5   4        618.75        654.53        10.91 o                         
   6  -5   4        326.07        330.26         7.07 o                         
   7  -5   4         22.99         19.20         3.57 o                         
   8  -5   4         37.07         30.64         3.17 o                         
   9  -5   4        109.83         87.43         8.49 o                         
  10  -5   4         24.79          0.00       192.03 o                         
  11  -5   4        160.32        233.79        62.32 o                         
  12  -5   4        160.50        120.79        21.73 o                         
 -14  -4   4         36.39         42.42        14.94 o                         
 -13  -4   4         23.29         17.19         6.92 o                         
 -12  -4   4        160.43        171.23        20.19 o                         
 -11  -4   4       1775.86       1917.26       189.63 o                         
 -10  -4   4       1741.76       1958.41       116.46 o                         
  -9  -4   4         22.42         28.90        12.98 o                         
  -8  -4   4          0.06          0.01         8.42 o                         
  -7  -4   4        344.17        304.61        16.53 o                         
  -6  -4   4        313.87        270.89        12.21 o                         
  -5  -4   4          4.42          1.11         2.82 o                         
  -4  -4   4       1677.19       1772.29        51.73 o                         
  -3  -4   4         22.10         14.71         3.18 o                         
  -2  -4   4       4559.17       3979.39       275.26 o                         
  -1  -4   4       4374.65       4239.31       153.03 o                         
   0  -4   4        359.11        381.84         6.37 o                         
   1  -4   4         18.98          7.55         1.60 o                         
   2  -4   4       4160.06       3964.75        52.51 o                         
   3  -4   4        173.94        154.22         3.90 o                         
   4  -4   4       1448.63       1611.46        23.33 o                         
   5  -4   4       1154.81       1377.10        20.35 o                         
   6  -4   4        362.88        401.80         7.32 o                         
   7  -4   4       1563.31       1700.32        39.33 o                         
   8  -4   4         72.92         64.59         3.47 o                         
   9  -4   4        349.28        382.54        25.73 o                         
  10  -4   4        582.10        569.19       128.21 o                         
  11  -4   4        209.75        277.23        61.17 o                         
  12  -4   4         80.30        120.35        90.64 o                         
 -14  -3   4        151.75        118.43        13.17 o                         
 -13  -3   4          0.91          3.73        11.98 o                         
 -12  -3   4          0.48          2.16         3.72 o                         
 -11  -3   4        282.83        268.63        23.04 o                         
 -10  -3   4        156.70        142.89        16.57 o                         
  -9  -3   4        247.88        268.04        20.57 o                         
  -8  -3   4        229.51        234.79        39.13 o                         
  -7  -3   4         78.08         63.13         6.47 o                         
  -6  -3   4        892.45        910.60        37.08 o                         
  -5  -3   4       1043.79       1068.38        40.55 o                         
  -4  -3   4         66.00         72.41         4.84 o                         
  -3  -3   4          3.07          6.67         4.74 o                         
  -2  -3   4        200.62        134.32         6.04 o                         
  -1  -3   4        813.38        768.35        23.46 o                         
   0  -3   4        185.28        226.34         4.62 o                         
   1  -3   4       2671.50       2783.08        45.04 o                         
   2  -3   4         79.21        109.29         2.82 o                         
   3  -3   4       1555.26       1630.77        24.58 o                         
   4  -3   4         25.07         18.49         1.74 o                         
   5  -3   4        345.90        371.23         6.40 o                         
   6  -3   4         82.28         77.91         3.61 o                         
   7  -3   4        221.62        210.38         4.97 o                         
   8  -3   4       1676.65       1867.26        46.73 o                         
   9  -3   4         57.19         44.68         7.04 o                         
  10  -3   4         49.88         69.45        32.08 o                         
  11  -3   4        135.93        171.76        60.37 o                         
  12  -3   4         58.61         52.49        83.51 o                         
  13  -3   4          2.95          9.32        12.28 o                         
 -14  -2   4        170.24        185.06        24.27 o                         
 -13  -2   4         17.20          8.22         7.59 o                         
 -12  -2   4        105.58        110.90         9.02 o                         
 -11  -2   4          4.50          5.80         2.32 o                         
 -10  -2   4        333.21        295.70        18.67 o                         
  -9  -2   4        139.75        107.66        16.86 o                         
  -8  -2   4          1.53          0.00         6.01 o                         
  -7  -2   4       2089.44       2267.05        78.67 o                         
  -6  -2   4       6469.43       6413.83       295.06 o                         
  -5  -2   4       4705.40       5151.14       406.50 o                         
  -4  -2   4         63.71         44.87         9.35 o                         
  -3  -2   4         99.79        159.22         8.12 o                         
  -2  -2   4       2061.12       2045.42        81.27 o                         
  -1  -2   4        184.40        170.93         7.74 o                         
   0  -2   4         23.68         21.00         1.52 o                         
   1  -2   4       1247.99       1256.47        24.67 o                         
   2  -2   4        473.65        376.67         6.84 o                         
   3  -2   4       8487.62       8264.50       126.08 o                         
   4  -2   4      10651.97      10810.34       150.70 o                         
   5  -2   4        123.93        159.25         3.72 o                         
   6  -2   4        282.69        325.02         5.50 o                         
   7  -2   4       1382.20       1445.87        23.23 o                         
   8  -2   4        155.25        160.57         4.45 o                         
   9  -2   4        326.60        364.33        25.12 o                         
  10  -2   4        199.47        275.03        49.10 o                         
  11  -2   4          2.12          0.00        34.50 o                         
  12  -2   4        148.36        147.48        54.24 o                         
  13  -2   4        131.03        126.18        61.54 o                         
 -14  -1   4          9.03         17.74        18.05 o                         
 -13  -1   4         62.44         23.03        68.26 o                         
 -12  -1   4         12.28         11.82         7.06 o                         
 -11  -1   4          5.19          2.11         3.21 o                         
 -10  -1   4        528.78        519.45        12.51 o                         
  -9  -1   4       1164.92       1157.71        92.49 o                         
  -8  -1   4         37.52         40.39         3.15 o                         
  -7  -1   4        451.69        487.90        14.36 o                         
  -6  -1   4        882.96        915.83        38.26 o                         
  -5  -1   4         31.43         20.99        27.71 o                         
  -4  -1   4          3.85          1.84         5.81 o                         
  -3  -1   4        142.65         79.65         9.76 o                         
  -2  -1   4         91.36        119.41        11.55 o                         
  -1  -1   4        325.48        318.31        16.83 o                         
   0  -1   4       2090.95       1878.73        63.29 o                         
   1  -1   4        580.84        504.16        13.65 o                         
   2  -1   4       2885.21       2628.56        40.43 o                         
   3  -1   4      18431.35      18072.78       500.50 o                         
   4  -1   4       3554.92       3338.63       159.48 o                         
   5  -1   4       2119.32       2264.36        30.16 o                         
   6  -1   4          1.58          1.33         1.45 o                         
   7  -1   4          0.17          1.48         1.60 o                         
   8  -1   4         64.66         55.14         3.11 o                         
   9  -1   4         37.66         38.39         2.88 o                         
  10  -1   4          6.07         28.05        26.67 o                         
  11  -1   4        116.25        158.57        29.25 o                         
  12  -1   4        216.74        242.18        65.26 o                         
  13  -1   4        307.99        412.49        66.69 o                         
 -13   0   4        656.51        746.99        71.55 o                         
 -12   0   4         47.69          0.00        63.14 o                         
 -11   0   4         27.66         13.97         5.30 o                         
 -10   0   4        438.77        474.96        14.47 o                         
  -9   0   4        152.48        121.88        11.84 o                         
  -8   0   4        488.59        498.08         8.49 o                         
  -7   0   4       1440.72       1445.13        59.87 o                         
  -6   0   4        635.62        685.12        14.37 o                         
  -5   0   4        311.34        316.66        10.67 o                         
  -4   0   4       1560.06       1689.52       133.82 o                         
  -1   0   4         13.00         14.10         2.10 o                         
   0   0   4       1877.65       1903.94        34.55 o                         
   1   0   4        296.60        316.42         5.99 o                         
   2   0   4          7.77          3.68         1.10 o                         
   3   0   4       1257.12       1191.38        17.42 o                         
   4   0   4         58.08         31.25         1.45 o                         
   5   0   4        450.46        470.37         7.06 o                         
   6   0   4        374.35        399.27        14.47 o                         
   7   0   4        214.85        184.88         4.28 o                         
   8   0   4       1205.62       1294.66        17.99 o                         
   9   0   4        735.69        740.69        15.60 o                         
  10   0   4          1.22          9.93         5.54 o                         
  11   0   4          4.64          0.00        13.48 o                         
  12   0   4        106.47        127.40        34.07 o                         
  13   0   4         28.09         42.07        49.76 o                         
  14   0   4         11.22          0.00        36.77 o                         
 -13   1   4        528.11        610.36        63.66 o                         
 -12   1   4          2.30          0.00        49.26 o                         
 -11   1   4         66.23         56.44         6.24 o                         
 -10   1   4        418.34        429.06        14.94 o                         
  -9   1   4        821.23        804.69        73.00 o                         
  -8   1   4        174.27        163.31        29.05 o                         
  -7   1   4       2428.84       2545.36        69.87 o                         
  -6   1   4        576.30        573.31        10.40 o                         
  -5   1   4       3874.95       3796.41        67.82 o                         
  -4   1   4       5202.54       4759.32       358.02 o                         
  -2   1   4        589.67        568.39        21.99 o                         
  -1   1   4        829.90        786.00        19.13 o                         
   0   1   4        553.22        537.67         9.74 o                         
   1   1   4       1074.53       1260.47        25.75 o                         
   2   1   4        656.77        555.64         8.73 o                         
   3   1   4       1282.00       1407.04        21.35 o                         
   4   1   4       3388.93       3157.16        43.81 o                         
   5   1   4       2702.28       2549.65        72.69 o                         
   6   1   4       1726.03       1677.13        23.40 o                         
   7   1   4       3211.65       3139.82        71.43 o                         
   8   1   4       2294.28       2491.76        35.76 o                         
   9   1   4        342.13        346.72         6.93 o                         
  10   1   4          1.95          6.45         4.48 o                         
  11   1   4         50.22         52.18        17.78 o                         
  12   1   4          1.64          6.89        26.29 o                         
  13   1   4         20.39          3.65        47.31 o                         
  14   1   4          0.12         68.44        55.08 o                         
 -13   2   4         44.34         11.49       371.69 o                         
 -12   2   4         35.52         16.75        97.41 o                         
 -11   2   4        393.60        397.26        19.81 o                         
 -10   2   4          0.64          4.86         6.10 o                         
  -9   2   4       1287.96       1265.77        89.31 o                         
  -8   2   4       1745.43       1666.14        28.59 o                         
  -7   2   4         49.51         36.33         1.81 o                         
  -6   2   4        161.20        178.92         8.13 o                         
  -5   2   4       1450.33       1448.17        24.32 o                         
  -4   2   4       2586.69       2540.68        43.51 o                         
  -3   2   4       1742.64       1920.63        35.27 o                         
  -2   2   4      14593.21      15394.19       528.55 o                         
  -1   2   4       2102.45       2016.92        42.75 o                         
   0   2   4         67.91         60.72         8.49 o                         
   1   2   4        872.83        875.74        14.31 o                         
   2   2   4        196.83        168.41         4.19 o                         
   3   2   4         41.65         67.50         3.02 o                         
   4   2   4       3484.07       3236.38        50.64 o                         
   5   2   4       4913.08       4960.88        72.24 o                         
   6   2   4        967.88        946.22        13.95 o                         
   7   2   4         19.76         16.25         7.94 o                         
   8   2   4        182.29        182.90         7.68 o                         
   9   2   4         92.16         67.68         2.68 o                         
  10   2   4         21.31         15.83         3.04 o                         
  11   2   4        722.76        740.36        16.99 o                         
  12   2   4        124.31        137.03        11.99 o                         
  13   2   4        367.88        457.87        70.73 o                         
  14   2   4         97.28         94.93        52.08 o                         
 -13   3   4         75.19         54.10        15.86 o                         
 -12   3   4         48.92          4.69        43.36 o                         
 -10   3   4        297.22        303.34        16.09 o                         
  -9   3   4        363.70        327.56        14.10 o                         
  -8   3   4        410.56        381.90        26.55 o                         
  -7   3   4        183.02        177.00         9.74 o                         
  -6   3   4        444.89        444.71         9.15 o                         
  -5   3   4        362.63        379.50         7.95 o                         
  -4   3   4       3827.83       3832.10        56.28 o                         
  -3   3   4          8.67          5.99         1.64 o                         
  -2   3   4       4194.16       4461.71        80.72 o                         
  -1   3   4        457.76        485.69         9.17 o                         
   0   3   4      12635.95      12780.29       405.97 o                         
   1   3   4       6639.99       6323.82        99.37 o                         
   2   3   4        126.16        106.59         3.40 o                         
   3   3   4        520.19        562.94         9.55 o                         
   4   3   4         73.32         22.82         1.76 o                         
   5   3   4        523.71        491.42         9.31 o                         
   6   3   4          5.37          2.91         1.63 o                         
   7   3   4       3012.49       3213.91        51.68 o                         
   8   3   4         66.39         42.73         2.13 o                         
   9   3   4       1042.13       1052.34        15.75 o                         
  10   3   4        325.44        320.41        14.79 o                         
  11   3   4         19.63         10.90         3.02 o                         
  12   3   4         18.57         25.36         3.87 o                         
  13   3   4        200.85        240.46        29.35 o                         
  14   3   4        127.10         82.77        67.26 o                         
 -12   4   4        118.20         51.88        50.27 o                         
 -10   4   4        331.57        191.58        54.43 o                         
  -9   4   4         49.57         42.53         5.67 o                         
  -8   4   4         15.66          8.58         2.61 o                         
  -7   4   4         58.18         59.04         8.72 o                         
  -6   4   4       1566.12       1545.63        39.36 o                         
  -5   4   4         17.90         16.99         1.87 o                         
  -4   4   4       2374.99       2382.06        37.31 o                         
  -3   4   4       3555.23       3684.05        59.50 o                         
  -2   4   4       1168.89       1070.07        17.56 o                         
  -1   4   4       3786.33       4277.18        69.28 o                         
   0   4   4       9191.29       8846.73       142.19 o                         
   1   4   4       3623.37       3422.77        57.22 o                         
   2   4   4         98.48        116.55         9.59 o                         
   3   4   4          5.76         14.42         1.65 o                         
   4   4   4        214.93        187.29         7.08 o                         
   5   4   4       1071.63       1016.21        27.70 o                         
   6   4   4        166.41        141.25         4.09 o                         
   7   4   4          4.73          8.42         1.85 o                         
   8   4   4        425.49        435.58        14.23 o                         
   9   4   4        234.01        203.49         6.42 o                         
  10   4   4       1043.22       1130.36        19.34 o                         
  11   4   4        588.82        565.82        11.14 o                         
  12   4   4          5.86          2.97         3.75 o                         
  13   4   4          7.61          5.62        15.33 o                         
  14   4   4         96.63        101.25        20.67 o                         
 -12   5   4        293.66        253.36        29.19 o                         
 -10   5   4        758.66        866.14        97.67 o                         
  -9   5   4          0.07         59.73        38.36 o                         
  -8   5   4         11.88          3.26         3.16 o                         
  -7   5   4         22.34         28.33         9.30 o                         
  -6   5   4         33.80         18.47         3.59 o                         
  -5   5   4        350.99        339.98         7.05 o                         
  -4   5   4       3185.25       3303.93        51.45 o                         
  -3   5   4       1946.57       1860.47        30.34 o                         
  -2   5   4        171.01        154.27         4.54 o                         
  -1   5   4       1339.06       1290.47        21.05 o                         
   0   5   4          2.82         17.52         2.28 o                         
   1   5   4       1158.06       1327.66        35.13 o                         
   2   5   4        305.57        424.78         8.94 o                         
   3   5   4       1427.94       1511.03        23.96 o                         
   4   5   4        605.05        591.38        11.68 o                         
   5   5   4       4453.35       4602.21        79.69 o                         
   6   5   4       1217.08       1297.35        38.02 o                         
   7   5   4         53.24         32.17         2.26 o                         
   8   5   4        121.75        121.53         8.13 o                         
   9   5   4          5.39          2.60         2.54 o                         
  10   5   4        191.48        158.17         5.41 o                         
  11   5   4        415.97        417.76         9.20 o                         
  12   5   4        492.46        456.56        10.43 o                         
  13   5   4         37.50         17.41         5.00 o                         
  14   5   4        265.41        300.52        23.66 o                         
 -11   6   4         20.25          0.00        36.51 o                         
  -9   6   4        116.75        105.94        30.31 o                         
  -8   6   4        414.84        377.15        15.98 o                         
  -7   6   4        328.04        300.31         9.46 o                         
  -6   6   4          5.14          5.28         2.38 o                         
  -5   6   4          2.75          1.08         2.04 o                         
  -4   6   4        398.78        424.23         8.03 o                         
  -3   6   4        578.54        513.60         8.99 o                         
  -2   6   4         37.27         24.44         1.90 o                         
  -1   6   4        208.05        207.43         7.37 o                         
   0   6   4         36.44         37.55         2.37 o                         
   1   6   4       2734.97       3057.07        47.90 o                         
   2   6   4       3323.32       3542.20        61.80 o                         
   3   6   4         83.58         90.73         2.79 o                         
   4   6   4       1962.03       1931.65        30.06 o                         
   5   6   4       1913.68       1901.74        31.28 o                         
   6   6   4       1310.97       1443.63        24.18 o                         
   7   6   4        113.73         72.65         3.26 o                         
   8   6   4         27.35         20.01         2.40 o                         
   9   6   4         19.54          9.46         2.32 o                         
  10   6   4          2.72          3.86         3.25 o                         
  11   6   4          4.15          4.54         3.29 o                         
  12   6   4         42.70         25.97         4.87 o                         
  13   6   4         54.06         48.79         6.05 o                         
  14   6   4        404.18        438.33        20.12 o                         
 -10   7   4         25.34          7.52        14.40 o                         
  -9   7   4         41.61         18.99        12.09 o                         
  -8   7   4        478.85        453.33        17.99 o                         
  -7   7   4        143.09        130.97        19.98 o                         
  -6   7   4         29.39         24.28         3.93 o                         
  -5   7   4        434.22        450.17        24.03 o                         
  -4   7   4         22.42         15.94         2.31 o                         
  -3   7   4        204.08        169.80         5.00 o                         
  -2   7   4        759.34        873.51        14.03 o                         
  -1   7   4         64.52         40.75         4.13 o                         
   0   7   4        147.93        163.07         4.41 o                         
   1   7   4       4407.23       4701.08        72.18 o                         
   2   7   4       5736.24       6253.86        99.88 o                         
   3   7   4         14.46          8.80         1.29 o                         
   4   7   4       2457.95       2674.86        39.75 o                         
   5   7   4         66.04         80.01         4.22 o                         
   6   7   4        416.46        493.68        10.87 o                         
   7   7   4        155.90        117.80         8.00 o                         
   8   7   4         13.12          8.32         2.37 o                         
   9   7   4        174.56        168.20         6.04 o                         
  10   7   4        601.45        658.11        12.56 o                         
  11   7   4        515.74        513.74        33.03 o                         
  12   7   4        317.61        308.34        23.44 o                         
  13   7   4         23.77         13.35         5.64 o                         
  14   7   4         81.38         77.94         6.77 o                         
 -10   8   4         14.30         10.59         8.72 o                         
  -9   8   4         24.89         17.61         7.75 o                         
  -8   8   4          7.26          5.50         5.92 o                         
  -7   8   4          0.44          6.53         3.14 o                         
  -6   8   4         13.25          8.09         2.91 o                         
  -5   8   4         11.64         16.86         3.37 o                         
  -4   8   4          0.55          1.01         2.50 o                         
  -3   8   4       2201.05       2284.86        39.08 o                         
  -2   8   4       3196.87       3456.67        50.16 o                         
  -1   8   4        114.09         74.24         2.90 o                         
   0   8   4        123.21         96.84         5.08 o                         
   1   8   4       1259.33       1267.84        20.64 o                         
   2   8   4       1574.29       1831.58        29.61 o                         
   3   8   4       3152.91       3473.95        47.19 o                         
   4   8   4       2830.11       2843.38        38.77 o                         
   5   8   4         22.89         23.71         1.93 o                         
   6   8   4        303.02        340.52         6.88 o                         
   7   8   4        715.09        677.40        12.58 o                         
   8   8   4        103.01         88.79        11.77 o                         
   9   8   4         55.76         44.88         3.24 o                         
  10   8   4        232.94        190.52        18.87 o                         
  11   8   4        387.23        405.50        11.45 o                         
  12   8   4          0.38          2.14         4.82 o                         
  13   8   4        138.19        110.35         7.06 o                         
  -9   9   4         88.95         56.43         9.26 o                         
  -8   9   4          0.36         10.38         4.71 o                         
  -7   9   4        367.43        369.61        12.50 o                         
  -6   9   4        928.32        953.75        34.47 o                         
  -5   9   4        392.64        364.66        14.78 o                         
  -4   9   4         44.67         51.79         4.33 o                         
  -3   9   4        224.60        225.91         8.48 o                         
  -2   9   4        573.36        649.18        19.91 o                         
  -1   9   4         93.69        110.24        11.81 o                         
   0   9   4         59.89         54.36         6.20 o                         
   1   9   4        119.00         90.00         3.55 o                         
   2   9   4         28.21         32.74         2.49 o                         
   3   9   4        535.61        470.13         8.25 o                         
   4   9   4         57.37         37.19         1.99 o                         
   5   9   4         29.31         23.97         2.05 o                         
   6   9   4       2343.54       2558.80        51.14 o                         
   7   9   4       2297.74       2406.87        42.78 o                         
   8   9   4        117.18        119.84         7.95 o                         
   9   9   4        535.74        534.34        10.91 o                         
  10   9   4         11.24          8.18         2.41 o                         
  11   9   4         43.19         32.54         5.29 o                         
  12   9   4         18.91         14.80         5.49 o                         
  13   9   4          4.71         10.98         5.86 o                         
  -8  10   4         31.63         28.57         7.25 o                         
  -7  10   4        686.48        727.16        23.12 o                         
  -6  10   4        362.56        356.25        13.97 o                         
  -5  10   4         88.28         88.84        16.12 o                         
  -4  10   4         30.34         34.41        11.66 o                         
  -3  10   4         81.95         78.46         6.02 o                         
  -2  10   4          2.00          3.34         5.23 o                         
  -1  10   4          5.23         13.93         9.74 o                         
   0  10   4         15.33         20.07         7.27 o                         
   1  10   4         51.08         47.36         5.86 o                         
   2  10   4       1645.63       1871.46        70.57 o                         
   3  10   4       1437.32       1521.25        41.95 o                         
   4  10   4         74.22         70.18         5.08 o                         
   5  10   4          0.35          3.42         2.16 o                         
   6  10   4        184.87        205.33         6.29 o                         
   7  10   4        289.77        272.48        17.78 o                         
   8  10   4        145.48        113.01         5.52 o                         
   9  10   4        443.81        446.28        17.78 o                         
  10  10   4          0.18          4.68         2.87 o                         
  11  10   4        276.38        290.40        14.72 o                         
  12  10   4        110.02         97.74         7.46 o                         
  -7  11   4          0.25         14.82         6.80 o                         
  -6  11   4          6.68         13.06         9.82 o                         
  -5  11   4        315.29        308.25        15.53 o                         
  -4  11   4        345.14        365.64        17.83 o                         
  -3  11   4         14.03          8.56        10.55 o                         
  -2  11   4        806.13        960.02        36.48 o                         
  -1  11   4        964.53       1079.66        50.06 o                         
   0  11   4        505.29        587.22        22.11 o                         
   1  11   4       1006.53       1175.26        31.45 o                         
   2  11   4        191.53        278.29        30.85 o                         
   3  11   4         57.23         53.73         6.48 o                         
   4  11   4         10.49          5.44         3.25 o                         
   5  11   4        314.70        340.90         7.81 o                         
   6  11   4          1.97          0.90         2.52 o                         
   7  11   4         94.50         88.23         4.21 o                         
   8  11   4         29.85         26.92         3.21 o                         
   9  11   4         17.14         25.59         5.11 o                         
  10  11   4        103.62        108.28         9.40 o                         
  11  11   4        556.07        598.59        17.86 o                         
  12  11   4        261.00        257.61        13.98 o                         
  -6  12   4        112.23        113.12         7.37 o                         
  -5  12   4         56.59         61.34        15.78 o                         
  -4  12   4         26.25         17.46        14.82 o                         
  -3  12   4          6.38         20.75        27.05 o                         
  -2  12   4        408.35        361.63        68.03 o                         
  -1  12   4        811.65        998.64        73.21 o                         
   0  12   4         65.38          9.74        32.38 o                         
   1  12   4         71.46        175.51        18.86 o                         
   2  12   4          1.36         15.43        15.10 o                         
   3  12   4         29.50         35.87        21.39 o                         
   4  12   4          0.92          9.59         6.35 o                         
   5  12   4        286.34        319.07        44.62 o                         
   6  12   4         39.06         43.83         3.35 o                         
   7  12   4       1584.89       1697.50        48.98 o                         
   8  12   4       1001.82       1049.41        25.44 o                         
   9  12   4        204.38        197.31        10.10 o                         
  10  12   4          0.71          2.08         5.31 o                         
  11  12   4         29.09         24.42         6.26 o                         
  -4  13   4         50.21         68.69        13.62 o                         
  -3  13   4          1.00          0.00        35.12 o                         
  -2  13   4         12.66          0.00        34.53 o                         
  -1  13   4         56.70          0.00        37.80 o                         
   0  13   4          5.31         23.64        41.18 o                         
   1  13   4        235.93        257.11        47.75 o                         
   2  13   4          1.26          5.27        41.55 o                         
   3  13   4        564.15        804.34        93.94 o                         
   4  13   4        162.09        196.80        28.37 o                         
   5  13   4         43.76         31.02         9.22 o                         
   6  13   4        296.81        288.49        14.97 o                         
   7  13   4        256.42        214.87         9.40 o                         
   8  13   4        216.91        239.44        10.65 o                         
   9  13   4         63.41         82.76         6.62 o                         
  10  13   4         26.42         24.31         5.80 o                         
  -2  14   4        238.94        200.90        32.63 o                         
  -1  14   4         71.36         35.09        32.04 o                         
   0  14   4        217.76        265.61        35.86 o                         
   1  14   4          4.47          2.50        24.88 o                         
   2  14   4        115.74        203.44        28.19 o                         
   3  14   4        247.85        348.24        33.71 o                         
   4  14   4        213.25        257.25        30.30 o                         
   5  14   4         29.24         28.03        25.31 o                         
   6  14   4        164.00        142.40        29.29 o                         
   7  14   4         60.98         46.42         9.24 o                         
   8  14   4          2.09          4.24         7.83 o                         
   1  15   4        132.19        173.56        13.64 o                         
   2  15   4         12.00         33.76        22.33 o                         
   3  15   4         11.77         61.71        24.30 o                         
   4  15   4         11.52          8.48        10.28 o                         
   5  15   4         55.07         55.17        16.60 o                         
  -5 -14   5        323.77        310.75        33.43 o                         
  -4 -14   5        462.82        470.69        61.46 o                         
  -3 -14   5        199.87        198.85        46.38 o                         
  -2 -14   5          9.03          4.21         6.07 o                         
  -1 -14   5          5.53          2.57         5.88 o                         
   0 -14   5         89.10         88.71        20.27 o                         
  -8 -13   5        426.13        356.53        23.08 o                         
  -7 -13   5        207.58        202.81        26.20 o                         
  -6 -13   5         64.13         62.25        19.87 o                         
  -5 -13   5         11.24          5.19         7.75 o                         
  -4 -13   5         61.29         64.22         9.01 o                         
  -3 -13   5          2.94          8.02         5.62 o                         
  -2 -13   5         73.43         55.73        13.51 o                         
  -1 -13   5         77.26         69.89        10.04 o                         
   0 -13   5          1.79          3.32         5.67 o                         
   1 -13   5        148.29        193.46        10.79 o                         
   2 -13   5        249.33        233.99        10.64 o                         
   3 -13   5         76.40         70.81         6.46 o                         
  -9 -12   5         44.43         22.01        27.51 o                         
  -8 -12   5        368.93        407.31        60.63 o                         
  -7 -12   5         14.21          2.15        26.54 o                         
  -6 -12   5        705.37        737.68        30.59 o                         
  -5 -12   5        221.82        203.12        12.68 o                         
  -4 -12   5        105.82         84.26         5.01 o                         
  -3 -12   5        163.86        160.82        11.39 o                         
  -2 -12   5         60.25         51.00         4.94 o                         
  -1 -12   5         42.09         30.61         4.88 o                         
   0 -12   5        302.05        313.50        11.92 o                         
   1 -12   5        487.08        509.64        14.59 o                         
   2 -12   5          2.97          3.43         4.81 o                         
   3 -12   5          6.37          3.03         4.93 o                         
   4 -12   5          0.09          0.93         5.22 o                         
   5 -12   5          3.12          4.18         5.49 o                         
 -10 -11   5         41.77         74.91        25.20 o                         
  -9 -11   5         16.61         17.07        35.38 o                         
  -8 -11   5         26.06         28.98        23.86 o                         
  -7 -11   5         29.74         23.23        29.25 o                         
  -6 -11   5         26.22         22.49         9.18 o                         
  -5 -11   5         46.05         33.95        10.16 o                         
  -4 -11   5        450.51        438.76         9.78 o                         
  -3 -11   5       2006.48       2102.27        33.15 o                         
  -2 -11   5        467.87        458.77        10.36 o                         
  -1 -11   5        149.25        167.13         7.42 o                         
   0 -11   5        369.25        370.84        14.26 o                         
   1 -11   5        154.52        133.08         7.31 o                         
   2 -11   5         18.35         10.60         4.64 o                         
   3 -11   5         25.31         24.25         4.50 o                         
   4 -11   5         24.56         18.12         4.71 o                         
   5 -11   5         93.48         91.05         6.16 o                         
   6 -11   5        422.26        434.10        14.74 o                         
 -11 -10   5         18.65          8.34        15.91 o                         
 -10 -10   5          4.44         21.88        21.14 o                         
  -7 -10   5        786.47        880.15        66.36 o                         
  -6 -10   5        226.36        247.34        18.20 o                         
  -5 -10   5         33.59         24.33         3.91 o                         
  -4 -10   5         14.06          6.78         3.09 o                         
  -3 -10   5        864.11        874.91        14.29 o                         
  -2 -10   5         97.49         86.23         3.49 o                         
  -1 -10   5        451.79        427.62        12.77 o                         
   0 -10   5        401.71        410.88        10.61 o                         
   1 -10   5         11.80          7.66         3.62 o                         
   2 -10   5        127.94        116.84         5.52 o                         
   3 -10   5          0.72          3.95         3.47 o                         
   4 -10   5          1.42          5.29         3.41 o                         
   5 -10   5        203.53        223.84        36.89 o                         
   6 -10   5        672.35        692.56        17.40 o                         
   7 -10   5        265.11        271.90        11.70 o                         
   8 -10   5         72.52         44.66        11.95 o                         
 -12  -9   5          9.71         21.57        40.49 o                         
 -11  -9   5        117.97        127.16        25.12 o                         
 -10  -9   5        255.66        267.96        40.72 o                         
  -9  -9   5        107.24        121.13        21.15 o                         
  -8  -9   5        970.52       1070.77        78.22 o                         
  -7  -9   5       1971.04       2287.27       160.24 o                         
  -6  -9   5        360.08        358.93        22.99 o                         
  -5  -9   5        628.39        613.15        26.91 o                         
  -4  -9   5        174.40        170.20         7.20 o                         
  -3  -9   5        223.41        223.88         6.29 o                         
  -2  -9   5         94.74         95.92         3.47 o                         
  -1  -9   5         19.74         14.15         2.28 o                         
   0  -9   5          3.67          5.55         2.29 o                         
   1  -9   5        478.12        498.57         9.92 o                         
   2  -9   5        843.99        780.36        15.04 o                         
   3  -9   5        446.26        468.29        13.52 o                         
   4  -9   5          4.34          1.75         3.07 o                         
   5  -9   5         44.69         42.19         7.32 o                         
   6  -9   5        329.65        362.35        10.35 o                         
   7  -9   5          0.15          6.56         5.15 o                         
   8  -9   5        135.12        110.97        14.90 o                         
   9  -9   5         88.94         73.26        10.12 o                         
 -12  -8   5         32.67         12.12        18.78 o                         
 -11  -8   5        109.19        118.79        18.85 o                         
 -10  -8   5        378.58        369.64        32.93 o                         
  -9  -8   5         84.84        110.62        17.43 o                         
  -8  -8   5         13.60         11.50        15.70 o                         
  -7  -8   5        410.49        450.85        26.09 o                         
  -6  -8   5         24.71         15.32        10.21 o                         
  -5  -8   5        154.06        166.23         9.94 o                         
  -4  -8   5        474.29        534.60        16.83 o                         
  -3  -8   5        378.13        369.50        10.54 o                         
  -2  -8   5       3815.63       3889.51        51.50 o                         
  -1  -8   5       1116.26       1181.03        20.35 o                         
   0  -8   5        974.08        957.77        13.88 o                         
   1  -8   5        862.34        891.29        13.81 o                         
   2  -8   5        592.33        566.65        20.13 o                         
   3  -8   5         64.03         65.73         3.26 o                         
   4  -8   5        128.21        134.93         5.30 o                         
   5  -8   5        118.26         96.72         4.13 o                         
   6  -8   5         17.71          7.95         3.65 o                         
   7  -8   5        107.77         75.34         4.52 o                         
   8  -8   5         78.62         46.81         6.44 o                         
   9  -8   5          3.37          0.00         8.76 o                         
 -13  -7   5        106.78         97.54        21.32 o                         
 -12  -7   5         83.08         77.77        18.99 o                         
 -11  -7   5        172.47        203.46        21.18 o                         
 -10  -7   5         59.80         39.48        16.90 o                         
  -9  -7   5        157.91        161.86        19.24 o                         
  -8  -7   5        615.68        671.84        49.87 o                         
  -7  -7   5        114.13         72.95         8.24 o                         
  -6  -7   5        363.70        363.33        14.90 o                         
  -5  -7   5         43.18         37.45         4.87 o                         
  -4  -7   5        310.77        238.92        11.48 o                         
  -3  -7   5       3152.24       3086.42        93.21 o                         
  -2  -7   5       2271.47       2196.69        36.14 o                         
  -1  -7   5       1250.59       1226.11        17.02 o                         
   0  -7   5         25.04         26.94         2.04 o                         
   1  -7   5          1.69          4.47         1.99 o                         
   2  -7   5          8.50          4.20         2.18 o                         
   3  -7   5         21.27         13.34         2.47 o                         
   4  -7   5          6.67          6.70         2.40 o                         
   5  -7   5        205.89        187.42         6.69 o                         
   6  -7   5         19.09         16.38         3.39 o                         
   7  -7   5         70.17         71.73        11.14 o                         
   8  -7   5         54.66         28.40         4.40 o                         
   9  -7   5          2.17          7.03         4.11 o                         
  10  -7   5          4.97         13.60        34.55 o                         
 -13  -6   5        287.66        316.29        29.64 o                         
 -12  -6   5        401.87        384.85        30.00 o                         
 -11  -6   5          4.73          3.21        14.75 o                         
 -10  -6   5         15.99          1.61        21.68 o                         
  -9  -6   5          2.19          5.59        19.77 o                         
  -8  -6   5         15.68          9.32         7.78 o                         
  -7  -6   5        747.65        757.43        30.97 o                         
  -6  -6   5        118.60        106.74         8.01 o                         
  -5  -6   5        650.93        811.95        25.21 o                         
  -4  -6   5       1139.63       1057.39        31.97 o                         
  -3  -6   5         10.41         17.00         6.44 o                         
  -2  -6   5        987.82        906.73        21.15 o                         
  -1  -6   5       1005.64        907.34        13.30 o                         
   0  -6   5        341.84        332.05         6.44 o                         
   1  -6   5        375.39        374.69         7.02 o                         
   2  -6   5        543.29        528.89         8.68 o                         
   3  -6   5       1547.29       1580.42        21.49 o                         
   4  -6   5        672.93        682.90        14.22 o                         
   5  -6   5        817.06        829.72        12.62 o                         
   6  -6   5        769.05        764.38        14.72 o                         
   7  -6   5        284.98        328.88         9.19 o                         
   8  -6   5          2.59         16.62         5.37 o                         
   9  -6   5          9.25          0.57         8.11 o                         
  10  -6   5        101.04        117.28        40.29 o                         
  11  -6   5         10.15         45.54        43.86 o                         
 -13  -5   5         83.38         18.97        50.42 o                         
 -12  -5   5        347.08        345.08        29.24 o                         
 -11  -5   5        180.33        165.40        28.89 o                         
 -10  -5   5       1537.32       1642.94        98.61 o                         
  -9  -5   5        591.38        635.69        41.06 o                         
  -8  -5   5        368.41        383.15        24.23 o                         
  -7  -5   5         11.88         10.13         7.09 o                         
  -6  -5   5       1042.73        980.08        33.69 o                         
  -5  -5   5       1451.19       1539.91        55.67 o                         
  -4  -5   5        950.71        979.21        36.12 o                         
  -3  -5   5       1233.33       1247.26        34.21 o                         
  -2  -5   5          3.53          3.69         3.93 o                         
  -1  -5   5       4646.78       4061.97       313.63 o                         
   0  -5   5       1051.92       1071.40        16.13 o                         
   1  -5   5         34.56         37.95         2.62 o                         
   2  -5   5       1109.64       1078.31        15.56 o                         
   3  -5   5       1815.30       1972.53        26.32 o                         
   4  -5   5        212.41        204.36         4.72 o                         
   5  -5   5        396.35        384.61         7.68 o                         
   6  -5   5        169.44        150.89         5.34 o                         
   7  -5   5        187.30        203.50         8.26 o                         
   8  -5   5        494.93        524.62        13.72 o                         
   9  -5   5          3.20         15.44        11.09 o                         
  10  -5   5          0.02         15.55       105.43 o                         
  11  -5   5        196.25        220.01        40.70 o                         
  12  -5   5        149.20        130.75        13.18 o                         
 -13  -4   5         14.88          0.00        50.01 o                         
 -12  -4   5         34.86          0.00        16.46 o                         
 -11  -4   5        427.78        514.27        56.13 o                         
 -10  -4   5       1727.83       1849.97       110.40 o                         
  -9  -4   5        868.01        984.06        57.75 o                         
  -8  -4   5         80.24        108.38        24.99 o                         
  -7  -4   5        241.09        243.71        12.38 o                         
  -6  -4   5         57.41         62.21        31.80 o                         
  -5  -4   5        232.25        209.93        12.31 o                         
  -4  -4   5          3.27          7.22         4.15 o                         
  -3  -4   5          2.96          2.67         4.66 o                         
  -2  -4   5       1522.24       1469.62        46.92 o                         
  -1  -4   5       5211.02       4732.78        82.67 o                         
   0  -4   5       2455.16       2345.45        60.00 o                         
   1  -4   5         25.20         24.06         1.60 o                         
   2  -4   5         24.51         38.96         1.72 o                         
   3  -4   5         12.19          7.05         1.40 o                         
   4  -4   5          0.64          1.90         1.71 o                         
   5  -4   5        385.91        418.95         7.64 o                         
   6  -4   5       2109.32       2302.84        39.87 o                         
   7  -4   5         67.87         63.83         3.78 o                         
   8  -4   5        659.17        720.82        27.68 o                         
   9  -4   5        207.03        244.18        20.22 o                         
  10  -4   5        449.34        489.25        32.39 o                         
  11  -4   5         97.34         92.63        48.73 o                         
  12  -4   5        220.39        304.95        45.63 o                         
 -13  -3   5         34.76         26.67        13.07 o                         
 -12  -3   5          3.31          0.81        13.89 o                         
 -11  -3   5        175.99        189.65        27.15 o                         
 -10  -3   5         32.94         46.52        14.58 o                         
  -9  -3   5        150.08        141.92        39.94 o                         
  -8  -3   5         76.03         67.59         8.63 o                         
  -7  -3   5         97.16        101.14        16.42 o                         
  -6  -3   5        646.61        706.14        39.98 o                         
  -5  -3   5       5108.32       5045.08       268.98 o                         
  -4  -3   5       1090.16       1352.72        64.63 o                         
  -3  -3   5         54.86         31.26         5.09 o                         
  -2  -3   5        587.61        588.88        22.13 o                         
  -1  -3   5       2124.01       1957.14        41.61 o                         
   0  -3   5         28.52         18.68         9.16 o                         
   1  -3   5        215.44        182.35         9.69 o                         
   2  -3   5       1228.95       1317.64        19.87 o                         
   3  -3   5        332.11        384.89         6.63 o                         
   4  -3   5        597.01        602.85         9.68 o                         
   5  -3   5        536.17        605.97         9.55 o                         
   6  -3   5        158.31        127.47         5.71 o                         
   7  -3   5          2.22          5.02         2.39 o                         
   8  -3   5       1251.05       1378.88        60.43 o                         
   9  -3   5       1085.32       1276.08        54.36 o                         
  10  -3   5         19.43         23.37        18.94 o                         
  11  -3   5          6.19         14.98        37.91 o                         
  12  -3   5         49.84         37.43        55.69 o                         
  13  -3   5         66.76         36.20        10.81 o                         
 -13  -2   5          4.47          8.04         9.75 o                         
 -12  -2   5        202.36        181.99        26.69 o                         
 -11  -2   5        437.41        431.07        12.77 o                         
 -10  -2   5         81.94         62.65         3.39 o                         
  -9  -2   5        853.65        868.94        36.50 o                         
  -8  -2   5        785.88        791.73        22.88 o                         
  -7  -2   5       1052.06        987.45        50.33 o                         
  -6  -2   5       2045.46       2319.54       109.94 o                         
  -5  -2   5       7872.22       8167.46       434.94 o                         
  -4  -2   5       1867.75       2059.69        86.78 o                         
  -3  -2   5        495.32        613.25        25.22 o                         
  -2  -2   5        170.08        251.77        10.31 o                         
  -1  -2   5        220.70        218.15        11.31 o                         
   0  -2   5        480.94        560.65        11.60 o                         
   1  -2   5        402.82        386.42         8.71 o                         
   2  -2   5         16.56         10.91         2.10 o                         
   3  -2   5       2369.21       2099.38        31.69 o                         
   4  -2   5       4508.23       4579.61        72.67 o                         
   5  -2   5       1924.23       2079.91        27.59 o                         
   6  -2   5        282.43        309.19         5.68 o                         
   7  -2   5        389.18        360.09         6.31 o                         
   8  -2   5        342.88        350.50        28.99 o                         
   9  -2   5          2.52         10.75        11.37 o                         
  10  -2   5         92.61         83.09        25.19 o                         
  11  -2   5          1.02         13.86        38.02 o                         
  12  -2   5         26.10         45.07        37.84 o                         
  13  -2   5         95.95        147.88        50.75 o                         
 -13  -1   5          4.64         37.34       105.23 o                         
 -12  -1   5         10.15          4.35        11.54 o                         
 -11  -1   5          1.03          2.75         3.73 o                         
 -10  -1   5         12.78          7.34         6.07 o                         
  -9  -1   5       1022.65       1043.50        20.70 o                         
  -8  -1   5       1308.88       1239.84        40.49 o                         
  -7  -1   5          4.02         20.01        22.05 o                         
  -6  -1   5          5.62          1.39         8.02 o                         
  -5  -1   5        234.32        200.25        13.93 o                         
  -4  -1   5          1.03          2.21         9.32 o                         
  -3  -1   5        123.76        191.38        21.80 o                         
  -2  -1   5        308.34        317.01        13.84 o                         
  -1  -1   5         14.76         51.93        13.56 o                         
   0  -1   5       1757.77       1472.61        29.69 o                         
   1  -1   5       4628.58       4352.66        77.52 o                         
   2  -1   5       2094.57       1951.08        26.79 o                         
   3  -1   5        386.58        294.63         5.16 o                         
   4  -1   5       2050.94       2103.12        27.94 o                         
   5  -1   5        296.46        245.82         4.64 o                         
   6  -1   5        279.27        295.64         5.36 o                         
   7  -1   5        495.33        479.20         8.55 o                         
   8  -1   5         51.55         37.66         6.29 o                         
   9  -1   5        270.11        288.02        25.15 o                         
  10  -1   5         74.39         54.94         3.99 o                         
  11  -1   5        122.87        159.75        12.00 o                         
  12  -1   5         40.84         31.89        34.53 o                         
  13  -1   5        150.41        191.69        48.40 o                         
 -13   0   5        462.80        534.79        54.24 o                         
 -12   0   5        638.76        708.81        44.38 o                         
 -11   0   5         15.79         18.43         5.04 o                         
 -10   0   5         26.98         12.86         2.30 o                         
  -9   0   5       1807.32       1778.78        55.46 o                         
  -8   0   5        221.24        193.92        14.87 o                         
  -7   0   5       3423.19       3571.74        57.20 o                         
  -6   0   5       3276.32       3415.00        65.53 o                         
  -5   0   5         28.20         19.85         5.86 o                         
  -2   0   5         85.20         56.63         5.33 o                         
  -1   0   5       1661.47       1787.69        43.83 o                         
   0   0   5       2010.82       1957.29        37.93 o                         
   1   0   5       2219.16       2016.35        30.24 o                         
   2   0   5        147.08        135.41         3.27 o                         
   3   0   5        976.54       1085.69        15.85 o                         
   4   0   5          6.15          2.43         1.51 o                         
   5   0   5         48.56         24.46         1.55 o                         
   6   0   5        362.05        367.47        13.41 o                         
   7   0   5         13.58         12.66         2.62 o                         
   8   0   5        277.33        291.70         5.82 o                         
   9   0   5       2030.42       2103.85        30.06 o                         
  10   0   5       1052.78       1114.89        91.80 o                         
  11   0   5         11.30         15.78        14.75 o                         
  12   0   5         20.03         73.74        30.76 o                         
  13   0   5          5.10         24.07        48.20 o                         
  14   0   5          0.58          6.84         6.73 o                         
 -13   1   5        265.77        370.01        49.23 o                         
 -12   1   5         67.28         26.21        37.59 o                         
 -11   1   5         10.97         18.72         5.83 o                         
 -10   1   5         81.44         79.49         5.87 o                         
  -9   1   5        473.78        481.13        59.58 o                         
  -8   1   5       1638.17       1552.36        24.60 o                         
  -7   1   5         64.26         56.91        10.76 o                         
  -6   1   5          9.67         11.41         5.84 o                         
  -5   1   5       1505.71       1665.19       107.03 o                         
  -4   1   5       9696.03       9612.84       244.60 o                         
  -3   1   5       4133.32       3709.92       136.35 o                         
  -2   1   5       1185.00       1332.90        49.61 o                         
  -1   1   5        292.82        326.32         9.09 o                         
   0   1   5       1547.76       1563.30        24.19 o                         
   1   1   5        290.91        252.46         4.80 o                         
   2   1   5        225.10        193.64         4.15 o                         
   3   1   5         41.16         36.57         1.66 o                         
   4   1   5        467.16        462.51         7.32 o                         
   5   1   5       3182.05       3197.67        42.15 o                         
   6   1   5       3156.89       3158.17       129.18 o                         
   7   1   5        846.26        852.38        12.74 o                         
   8   1   5          2.06          3.94         2.02 o                         
   9   1   5        684.51        763.76        12.01 o                         
  10   1   5        356.07        357.33         8.91 o                         
  11   1   5         77.85         62.21         5.85 o                         
  12   1   5         94.78         76.06        12.43 o                         
  13   1   5          3.74          0.00        33.82 o                         
  14   1   5        115.15        147.40        37.86 o                         
 -13   2   5          9.81          0.00        15.15 o                         
 -11   2   5         84.03        105.14        10.32 o                         
 -10   2   5          9.32          8.47         5.69 o                         
  -9   2   5          2.35          0.45         1.96 o                         
  -8   2   5        849.77        809.05        20.19 o                         
  -7   2   5       1631.66       1679.90        27.01 o                         
  -6   2   5        222.87        222.26         5.80 o                         
  -5   2   5        862.77        975.36        20.63 o                         
  -4   2   5       3018.48       3072.68       225.45 o                         
  -3   2   5        795.96        840.10        18.89 o                         
  -2   2   5       7274.11       7716.20       186.33 o                         
  -1   2   5      13069.24      14061.48       355.10 o                         
   0   2   5        341.72        401.81         6.98 o                         
   1   2   5       1899.72       1845.26        26.66 o                         
   2   2   5        770.47        763.06        13.24 o                         
   3   2   5          0.79          3.44         1.49 o                         
   4   2   5        127.48        137.54         3.64 o                         
   5   2   5       1642.13       1575.11        22.31 o                         
   6   2   5       1968.01       1903.04        25.72 o                         
   7   2   5          7.15         14.60         1.79 o                         
   8   2   5        680.50        678.60        10.28 o                         
   9   2   5         15.53         20.90         2.38 o                         
  10   2   5       1485.48       1501.39        30.75 o                         
  11   2   5          3.69          4.16         6.41 o                         
  12   2   5        215.94        194.11       102.82 o                         
  13   2   5         62.27         26.07        35.02 o                         
  14   2   5        342.32        412.19        57.57 o                         
 -12   3   5         97.05         59.18        43.08 o                         
 -10   3   5        332.96        335.06        15.43 o                         
  -9   3   5        748.51        741.67        22.17 o                         
  -8   3   5        338.91        342.84        19.70 o                         
  -7   3   5        119.73        121.48         4.75 o                         
  -6   3   5        238.01        205.08         7.38 o                         
  -5   3   5         23.43         32.23         9.64 o                         
  -4   3   5        188.02        179.81         4.67 o                         
  -3   3   5       1137.45       1136.33        22.36 o                         
  -2   3   5          2.49          7.85         1.54 o                         
  -1   3   5       1082.24       1061.64        18.61 o                         
   0   3   5       2014.98       2128.74        35.96 o                         
   1   3   5      10991.84      10799.53       173.87 o                         
   2   3   5        151.92        102.58         3.27 o                         
   3   3   5        674.98        708.97        10.96 o                         
   4   3   5         85.57        109.57         3.45 o                         
   5   3   5         97.54         50.10         2.02 o                         
   6   3   5         14.28         26.25         1.74 o                         
   7   3   5       1359.13       1384.29        19.22 o                         
   8   3   5        494.01        512.09         8.34 o                         
   9   3   5         75.55         68.73         4.88 o                         
  10   3   5       1168.31       1222.22        18.30 o                         
  11   3   5       1124.87       1232.07        25.01 o                         
  12   3   5        299.69        247.28        24.91 o                         
  13   3   5         92.84        115.70        10.17 o                         
  14   3   5         50.03         48.98        18.27 o                         
 -12   4   5        504.32        662.06        50.12 o                         
 -10   4   5        108.50        352.58        87.91 o                         
  -9   4   5        113.20         71.92         6.31 o                         
  -8   4   5        200.46        167.83         7.76 o                         
  -7   4   5        356.92        340.06        21.50 o                         
  -6   4   5          2.71          3.59         2.96 o                         
  -5   4   5          4.93          1.73         1.87 o                         
  -4   4   5        859.19        925.17        15.64 o                         
  -3   4   5       5557.71       5532.08        88.79 o                         
  -2   4   5       2175.66       2167.04        35.91 o                         
  -1   4   5        234.43        225.73         9.16 o                         
   0   4   5       1155.66       1239.54        24.22 o                         
   1   4   5        607.54        500.65        18.30 o                         
   2   4   5        478.90        416.59         7.12 o                         
   3   4   5         13.72         14.01         1.39 o                         
   4   4   5        123.07        103.63         3.71 o                         
   5   4   5        962.46       1043.96        18.33 o                         
   6   4   5       2485.44       2442.25        33.38 o                         
   7   4   5        550.78        564.34         8.93 o                         
   8   4   5        160.76        133.69         4.36 o                         
   9   4   5        211.51        224.15         5.61 o                         
  10   4   5        383.50        396.05         8.84 o                         
  11   4   5        118.96        121.03         4.87 o                         
  12   4   5         26.01         21.47         3.96 o                         
  13   4   5          0.86         14.09         7.77 o                         
  14   4   5          5.19          0.00        17.12 o                         
 -11   5   5        275.55        249.03        47.43 o                         
  -9   5   5        563.16        603.33        34.04 o                         
  -8   5   5          6.01          9.96        21.36 o                         
  -7   5   5        280.51        288.69        35.21 o                         
  -6   5   5        260.31        229.64        10.18 o                         
  -5   5   5         30.40         19.40         4.40 o                         
  -4   5   5        724.74        822.22        18.25 o                         
  -3   5   5       1704.70       1705.12        26.23 o                         
  -2   5   5         43.51         36.41         2.07 o                         
  -1   5   5        208.54        213.48        10.89 o                         
   0   5   5       3845.58       4064.98        70.07 o                         
   1   5   5        579.14        594.05        11.69 o                         
   2   5   5        298.02        301.77         7.07 o                         
   3   5   5          7.35          4.11         1.54 o                         
   4   5   5         14.33         10.79         2.07 o                         
   5   5   5        711.45        700.90        13.48 o                         
   6   5   5       4132.26       4238.07        63.03 o                         
   7   5   5       1033.54       1083.85        16.72 o                         
   8   5   5          0.29          1.96         2.13 o                         
   9   5   5         21.79         16.67         2.38 o                         
  10   5   5          9.96          6.91         2.75 o                         
  11   5   5         63.65         53.16         3.32 o                         
  12   5   5        245.98        256.56         8.45 o                         
  13   5   5        273.85        214.13        71.85 o                         
  14   5   5          0.30          3.18        10.47 o                         
 -11   6   5        150.56         90.39        15.03 o                         
  -9   6   5         43.32         28.18        10.41 o                         
  -8   6   5         82.41         55.40         5.31 o                         
  -7   6   5       1411.91       1545.44        41.57 o                         
  -6   6   5        771.72        714.30        23.17 o                         
  -5   6   5          6.06          8.23         2.17 o                         
  -4   6   5         20.33         12.99         2.23 o                         
  -3   6   5         44.94         39.78         2.32 o                         
  -2   6   5         31.41         27.22         2.01 o                         
  -1   6   5        124.47        122.87         4.58 o                         
   0   6   5        606.13        574.49        12.43 o                         
   1   6   5         84.25         70.05         6.61 o                         
   2   6   5       5900.12       6278.52       104.34 o                         
   3   6   5       4170.75       4475.89        75.38 o                         
   4   6   5       2021.99       2076.61        32.58 o                         
   5   6   5        425.59        434.44         8.71 o                         
   6   6   5        638.94        588.53        11.17 o                         
   7   6   5       1341.81       1399.98        21.39 o                         
   8   6   5          6.42          6.46         2.28 o                         
   9   6   5        107.54         88.33         3.93 o                         
  10   6   5         14.54         16.05         2.71 o                         
  11   6   5        235.55        256.29         7.81 o                         
  12   6   5        185.11        173.47         7.08 o                         
  13   6   5          0.33          0.00         9.55 o                         
  14   6   5        169.74        151.10        23.71 o                         
 -10   7   5        774.71        756.94        50.20 o                         
  -9   7   5         16.09         14.06        12.09 o                         
  -8   7   5         47.27         54.60         5.53 o                         
  -7   7   5         68.63         59.04         4.17 o                         
  -6   7   5          0.90          4.21         3.28 o                         
  -5   7   5        363.51        379.51         8.99 o                         
  -4   7   5        712.11        817.64        14.19 o                         
  -3   7   5          5.89          6.02         2.14 o                         
  -2   7   5       1330.38       1320.96        22.14 o                         
  -1   7   5       1012.18       1108.16        18.89 o                         
   0   7   5          3.67          2.70         2.44 o                         
   1   7   5        192.41        211.60         9.89 o                         
   2   7   5       3281.37       3478.23        59.24 o                         
   3   7   5       3104.24       3210.48        64.63 o                         
   4   7   5        806.34        826.01        13.05 o                         
   5   7   5       2124.50       2133.25        54.18 o                         
   6   7   5        461.11        405.76         8.83 o                         
   7   7   5        880.39        892.12        15.24 o                         
   8   7   5         64.88         36.53         4.15 o                         
   9   7   5          0.02          1.43         2.58 o                         
  10   7   5        266.05        238.11         7.10 o                         
  11   7   5        860.92        962.43        19.28 o                         
  12   7   5        359.50        326.22         9.92 o                         
  13   7   5         24.93         15.53         5.91 o                         
  -9   8   5         17.96         12.22         7.10 o                         
  -8   8   5         56.74         47.15         6.87 o                         
  -7   8   5          1.72          9.58         4.35 o                         
  -6   8   5         27.48         25.87         5.87 o                         
  -5   8   5        264.15        238.93         9.94 o                         
  -4   8   5         46.65         39.89         4.19 o                         
  -3   8   5         26.39         25.06         3.08 o                         
  -2   8   5        439.14        440.61         9.15 o                         
  -1   8   5        482.42        548.23        11.07 o                         
   0   8   5         98.68         58.61         5.76 o                         
   1   8   5        265.07        223.37         6.44 o                         
   2   8   5        461.07        404.56         8.60 o                         
   3   8   5         32.51         19.88         2.96 o                         
   4   8   5       1726.87       1822.20        27.23 o                         
   5   8   5        123.17        100.31        12.91 o                         
   6   8   5          1.97          3.26         2.34 o                         
   7   8   5       1255.06       1289.24        23.76 o                         
   8   8   5        933.44        887.80        18.25 o                         
   9   8   5          6.99          4.40         2.86 o                         
  10   8   5          0.95          0.41         2.99 o                         
  11   8   5         51.09         52.01         4.10 o                         
  12   8   5         63.03         38.49         5.65 o                         
  13   8   5         23.55         15.09         5.80 o                         
  -9   9   5         32.27         24.84         7.78 o                         
  -8   9   5        196.24        182.41        12.95 o                         
  -7   9   5          2.29          5.10         3.99 o                         
  -6   9   5       1043.37       1049.37        26.80 o                         
  -5   9   5       1512.07       1635.29        38.80 o                         
  -4   9   5        747.33        753.75        35.01 o                         
  -3   9   5        482.95        499.06        57.19 o                         
  -2   9   5        314.42        284.78        25.09 o                         
  -1   9   5         10.44         13.90         4.24 o                         
   0   9   5        208.22        253.81         8.41 o                         
   1   9   5          1.82          2.69         2.87 o                         
   2   9   5          4.73          7.87         2.85 o                         
   3   9   5        296.86        345.89         8.34 o                         
   4   9   5       2250.63       2121.94        34.51 o                         
   5   9   5        688.73        727.34        19.54 o                         
   6   9   5        580.14        561.56        10.76 o                         
   7   9   5       1420.66       1571.44        26.18 o                         
   8   9   5        956.56        954.90        16.81 o                         
   9   9   5         78.91         56.66         3.16 o                         
  10   9   5        332.12        312.93        20.92 o                         
  11   9   5          5.13          2.88         2.85 o                         
  12   9   5         36.44         36.30         5.89 o                         
  13   9   5         10.40         11.57         6.15 o                         
  -8  10   5         48.08         32.13         7.11 o                         
  -7  10   5         11.59          9.65         6.60 o                         
  -6  10   5        306.10        333.61        33.10 o                         
  -5  10   5         95.97        124.07         8.10 o                         
  -4  10   5        158.01        200.65        19.02 o                         
  -3  10   5        424.01        513.02        29.39 o                         
  -2  10   5        153.04        146.57        14.29 o                         
  -1  10   5        349.34        417.15        17.66 o                         
   0  10   5        201.43        194.05        19.93 o                         
   1  10   5        351.05        392.68        22.70 o                         
   2  10   5        212.11        207.13         9.14 o                         
   3  10   5        371.70        451.83        13.50 o                         
   4  10   5        260.01        236.76         9.60 o                         
   5  10   5        105.04        130.71         6.40 o                         
   6  10   5          2.84         10.82         2.38 o                         
   7  10   5         13.69         21.45         2.93 o                         
   8  10   5         14.79         10.22         2.94 o                         
   9  10   5        218.09        180.93        13.13 o                         
  10  10   5        218.24        194.95         9.59 o                         
  11  10   5         63.17         52.46         4.94 o                         
  12  10   5        299.87        320.38        17.88 o                         
  -7  11   5        215.78        216.26        42.18 o                         
  -6  11   5         11.32          0.19         7.03 o                         
  -5  11   5         90.87         77.09        10.72 o                         
  -4  11   5        105.54         73.10        20.72 o                         
  -3  11   5        439.31        547.39        49.20 o                         
  -2  11   5         17.20         18.03        28.51 o                         
  -1  11   5       1381.57       1875.68       104.36 o                         
   0  11   5       1447.29       1900.84        83.66 o                         
   1  11   5        582.05        650.27        30.29 o                         
   2  11   5         40.34         13.22        14.37 o                         
   3  11   5         20.26         23.22         6.63 o                         
   4  11   5        266.87        236.57        16.39 o                         
   5  11   5         24.80         15.34         4.47 o                         
   6  11   5        305.67        314.38         8.15 o                         
   7  11   5         41.16         39.97         7.04 o                         
   8  11   5        455.04        423.55         9.73 o                         
   9  11   5        440.92        455.69        18.84 o                         
  10  11   5          2.03         11.67         3.64 o                         
  11  11   5          9.96         11.08         6.26 o                         
  12  11   5        103.39         80.90        76.14 o                         
  -5  12   5        246.21        310.39        17.58 o                         
  -4  12   5        204.16        217.39        28.94 o                         
  -3  12   5          2.03         27.66        19.33 o                         
  -2  12   5         14.72         25.59        28.06 o                         
  -1  12   5        994.85       1492.69       108.96 o                         
   0  12   5        680.40        732.02        91.14 o                         
   1  12   5         80.17         79.76        47.02 o                         
   2  12   5        402.90        432.34        47.80 o                         
   3  12   5         18.30          7.54        11.06 o                         
   4  12   5        321.34        288.83        55.73 o                         
   5  12   5        195.41        184.73        26.87 o                         
   6  12   5          0.13          0.52         2.59 o                         
   7  12   5        564.04        602.97        15.23 o                         
   8  12   5       1504.88       1622.77        55.35 o                         
   9  12   5        775.83        801.64        26.00 o                         
  10  12   5         79.93         83.51         5.70 o                         
  11  12   5         23.59         19.78        13.32 o                         
  -4  13   5        221.17        276.75        50.21 o                         
  -3  13   5         12.92          0.00        26.96 o                         
  -2  13   5         62.44         36.12        30.55 o                         
  -1  13   5         16.96         48.08        27.78 o                         
   0  13   5         15.57         20.34        28.87 o                         
   1  13   5          0.08          0.00        26.25 o                         
   2  13   5         85.97        128.35        28.36 o                         
   3  13   5         35.39        101.12        25.09 o                         
   4  13   5        501.91        433.13       132.26 o                         
   5  13   5        149.03         96.84        17.56 o                         
   6  13   5         28.53         18.93         7.26 o                         
   7  13   5         19.90         12.45         7.23 o                         
   8  13   5         21.02          8.22         7.20 o                         
   9  13   5         64.40         66.93        17.63 o                         
  -2  14   5        138.15        156.83        15.87 o                         
  -1  14   5          3.25          6.51        25.91 o                         
   0  14   5        560.62        830.24        50.63 o                         
   1  14   5        361.79        445.34        68.87 o                         
   2  14   5         63.21        131.23        26.80 o                         
   3  14   5         65.59         23.85        27.16 o                         
   4  14   5        139.11        120.80        26.16 o                         
   5  14   5        203.97        192.78        37.60 o                         
   6  14   5         13.72         14.11         9.57 o                         
   7  14   5        189.45        189.88        35.41 o                         
   8  14   5         13.57         12.77         7.78 o                         
   2  15   5         18.42         16.62        14.81 o                         
   3  15   5         29.22         15.99        16.03 o                         
   4  15   5         18.21          0.11        10.26 o                         
  -7 -13   6        661.73        660.53        39.40 o                         
  -6 -13   6        250.08        266.82        31.99 o                         
  -5 -13   6         37.26         33.28         7.70 o                         
  -4 -13   6         49.57         40.61         5.56 o                         
  -3 -13   6         26.61         19.37         5.18 o                         
  -2 -13   6          0.94          4.76         4.98 o                         
  -1 -13   6         22.06         11.59         5.08 o                         
   0 -13   6          7.10          7.67         5.14 o                         
   1 -13   6         54.42         40.91         6.00 o                         
   2 -13   6        249.49        247.50        12.93 o                         
  -8 -12   6          9.71          0.00        41.46 o                         
  -7 -12   6        207.81        224.17        32.59 o                         
  -6 -12   6         23.26         20.01         6.52 o                         
  -5 -12   6        448.41        452.59        18.92 o                         
  -4 -12   6         16.28         10.06         5.78 o                         
  -3 -12   6        156.84        138.83         7.28 o                         
  -2 -12   6        363.70        327.41        11.82 o                         
  -1 -12   6         62.01         54.86        14.13 o                         
   0 -12   6          0.76          1.88         4.45 o                         
   1 -12   6        375.34        325.23        11.95 o                         
   2 -12   6        379.44        398.75        12.96 o                         
   3 -12   6          1.20          4.49         4.61 o                         
   4 -12   6         13.09         19.33         5.68 o                         
 -10 -11   6         61.64         86.25        25.44 o                         
  -9 -11   6         81.57        123.84        38.74 o                         
  -8 -11   6          4.07          0.00        22.78 o                         
  -7 -11   6         10.73         13.28        23.29 o                         
  -6 -11   6         17.39         14.28        22.50 o                         
  -5 -11   6         78.42         58.09         3.57 o                         
  -4 -11   6         10.49         19.63         3.14 o                         
  -3 -11   6        803.03        818.53        16.95 o                         
  -2 -11   6       1379.11       1493.87        27.25 o                         
  -1 -11   6        378.91        410.41        11.29 o                         
   0 -11   6          0.49          0.56         3.87 o                         
   1 -11   6          9.39          2.92         3.92 o                         
   2 -11   6         32.25         24.09         4.39 o                         
   3 -11   6         17.76         11.03         4.27 o                         
   4 -11   6         10.65          6.64         4.46 o                         
   5 -11   6          5.71          8.63         4.78 o                         
   6 -11   6        321.30        303.01        25.33 o                         
 -11 -10   6         10.49         22.95        17.62 o                         
 -10 -10   6         22.45         15.72        20.82 o                         
  -9 -10   6          0.78         12.39        30.90 o                         
  -8 -10   6         15.62          4.02        25.98 o                         
  -7 -10   6        306.90        323.33        43.17 o                         
  -6 -10   6       1160.09       1346.52       135.31 o                         
  -5 -10   6        187.79        177.96        19.21 o                         
  -4 -10   6        110.35        109.26         5.07 o                         
  -3 -10   6         21.38         18.01         2.74 o                         
  -2 -10   6        104.67         96.36         7.58 o                         
  -1 -10   6        104.30         96.64        12.20 o                         
   0 -10   6        422.71        388.70        10.63 o                         
   1 -10   6        294.08        279.02        11.97 o                         
   2 -10   6         12.48          9.24         3.31 o                         
   3 -10   6        196.65        200.81         6.83 o                         
   4 -10   6         20.25         20.43         4.38 o                         
   5 -10   6         58.72         51.15         4.99 o                         
   6 -10   6        226.65        252.85        27.03 o                         
   7 -10   6        455.53        444.81        14.81 o                         
 -11  -9   6          2.02          0.00        20.28 o                         
  -9  -9   6        383.90        382.07        45.92 o                         
  -8  -9   6        228.11        242.10        38.83 o                         
  -7  -9   6        489.58        507.55        41.37 o                         
  -6  -9   6       1202.43       1331.05        68.84 o                         
  -5  -9   6        516.19        500.85        23.17 o                         
  -4  -9   6        155.55        141.09        11.72 o                         
  -3  -9   6        106.33        105.47         7.23 o                         
  -2  -9   6          3.59          4.96         2.36 o                         
  -1  -9   6        323.04        328.38         8.03 o                         
   0  -9   6        105.59         94.55         4.19 o                         
   1  -9   6          0.39          1.49         2.91 o                         
   2  -9   6        188.61        178.97         8.20 o                         
   3  -9   6        470.37        501.47        10.99 o                         
   4  -9   6        180.70        158.96         6.21 o                         
   5  -9   6          2.26          4.20         4.13 o                         
   6  -9   6         45.53         47.96        12.25 o                         
   7  -9   6         11.98          7.47         5.48 o                         
   8  -9   6          6.23          3.66         5.81 o                         
 -12  -8   6        123.11        151.46        39.65 o                         
 -11  -8   6        428.44        420.12        31.55 o                         
 -10  -8   6        461.14        501.60        57.53 o                         
  -9  -8   6        378.96        348.57        30.43 o                         
  -8  -8   6        103.07         89.87        17.08 o                         
  -7  -8   6        193.36        211.93        15.97 o                         
  -6  -8   6         12.89         10.25         7.30 o                         
  -5  -8   6        124.58        103.67         7.87 o                         
  -4  -8   6          6.10          1.73         6.70 o                         
  -3  -8   6        345.05        356.21        10.73 o                         
  -2  -8   6       1852.81       1872.54        24.90 o                         
  -1  -8   6       3288.52       3366.86        44.72 o                         
   0  -8   6        749.24        792.86        13.01 o                         
   1  -8   6        215.83        218.71         7.82 o                         
   2  -8   6          0.93          2.07         2.82 o                         
   3  -8   6        169.60        167.19         5.49 o                         
   4  -8   6         29.56         39.54         9.01 o                         
   5  -8   6          2.10          3.45         3.17 o                         
   6  -8   6          5.59          4.78         3.45 o                         
   7  -8   6          6.32          3.86         6.25 o                         
   8  -8   6        117.27        119.62        11.22 o                         
   9  -8   6        148.56        100.40        10.30 o                         
 -12  -7   6         14.60         10.73        18.74 o                         
 -11  -7   6          3.39          9.36        16.42 o                         
 -10  -7   6        302.05        394.50        47.96 o                         
  -9  -7   6          5.27         12.60        13.86 o                         
  -8  -7   6        604.16        582.11        44.12 o                         
  -7  -7   6        193.96        236.22        15.40 o                         
  -6  -7   6        252.24        289.72        13.83 o                         
  -5  -7   6        289.54        279.35        11.97 o                         
  -4  -7   6         21.29         16.20         5.51 o                         
  -3  -7   6        627.77        594.07        15.99 o                         
  -2  -7   6        551.23        526.09         8.88 o                         
  -1  -7   6        679.27        641.65         9.83 o                         
   0  -7   6        195.35        183.18         5.08 o                         
   1  -7   6       1521.97       1573.50        23.08 o                         
   2  -7   6       1055.25       1030.81        15.38 o                         
   3  -7   6         87.75         73.19         2.99 o                         
   4  -7   6        770.94        837.64        18.74 o                         
   5  -7   6         55.70         45.36         3.27 o                         
   6  -7   6        140.20        144.37         7.93 o                         
   7  -7   6        283.86        334.41        18.14 o                         
   8  -7   6         16.65         22.01        17.54 o                         
   9  -7   6          6.04          6.54        17.53 o                         
  10  -7   6         21.51          8.75         7.80 o                         
 -13  -6   6        173.78        175.41        56.05 o                         
 -12  -6   6        447.95        498.87        37.47 o                         
 -11  -6   6         52.75         37.87        17.64 o                         
 -10  -6   6        313.22        352.45        43.70 o                         
  -9  -6   6        359.16        324.87        40.34 o                         
  -8  -6   6         15.14         38.88         8.55 o                         
  -7  -6   6        100.77         64.18         8.80 o                         
  -6  -6   6        951.63       1047.51        36.12 o                         
  -5  -6   6        216.82        226.62        10.04 o                         
  -4  -6   6       1545.89       1476.22        48.62 o                         
  -3  -6   6          0.89         41.70        20.03 o                         
  -2  -6   6        646.80        741.69        18.51 o                         
  -1  -6   6       1407.01       1309.85        18.82 o                         
   0  -6   6       1457.29       1469.46        21.30 o                         
   1  -6   6        192.39        216.56         5.10 o                         
   2  -6   6        421.18        396.84         6.66 o                         
   3  -6   6       1412.80       1428.17        19.77 o                         
   4  -6   6       3945.84       4088.95        55.03 o                         
   5  -6   6        935.61        987.76        18.78 o                         
   6  -6   6        126.10        147.19         7.28 o                         
   7  -6   6        525.60        545.34        14.13 o                         
   8  -6   6        321.66        344.30        12.55 o                         
   9  -6   6         20.79         23.76        27.28 o                         
  10  -6   6         43.52          0.00        36.19 o                         
  11  -6   6        197.23        137.91        13.78 o                         
 -13  -5   6          3.33          1.39        51.46 o                         
 -12  -5   6         18.41         14.64        18.71 o                         
 -11  -5   6          0.38          0.00        23.06 o                         
 -10  -5   6       1088.00       1206.46       122.25 o                         
  -9  -5   6       2161.37       2322.96       229.66 o                         
  -8  -5   6        602.40        602.44        36.41 o                         
  -7  -5   6         24.41         42.16        12.95 o                         
  -6  -5   6        184.14        155.06        45.07 o                         
  -5  -5   6         27.63         28.61         5.00 o                         
  -4  -5   6        382.59        399.22        16.97 o                         
  -3  -5   6       1371.98       1462.97        47.38 o                         
  -2  -5   6        529.89        593.78        20.06 o                         
  -1  -5   6        674.19        599.74         9.48 o                         
   0  -5   6       4476.07       4329.97        63.58 o                         
   1  -5   6        554.05        546.85         9.42 o                         
   2  -5   6        183.76        209.06         4.82 o                         
   3  -5   6        838.85        837.57        12.12 o                         
   4  -5   6       1760.20       1825.85        24.76 o                         
   5  -5   6        127.37        125.97         4.25 o                         
   6  -5   6        877.27        884.90        47.68 o                         
   7  -5   6        229.95        219.42        10.19 o                         
   8  -5   6        133.18        158.75         9.71 o                         
   9  -5   6        392.51        411.16        34.27 o                         
  10  -5   6          2.89         16.74        33.46 o                         
  11  -5   6          6.28          0.00        37.21 o                         
 -13  -4   6        338.46        424.24        71.15 o                         
 -12  -4   6        215.75        224.26        23.84 o                         
 -11  -4   6         29.96         15.40        16.58 o                         
 -10  -4   6        605.36        689.41        45.04 o                         
  -9  -4   6        653.99        672.71        43.44 o                         
  -8  -4   6         63.43         52.90         5.99 o                         
  -7  -4   6        469.87        462.96        31.06 o                         
  -6  -4   6        729.16        744.77        42.56 o                         
  -5  -4   6         58.42         63.14        24.62 o                         
  -4  -4   6        134.87        123.87         7.17 o                         
  -3  -4   6         77.14         43.87        22.49 o                         
  -2  -4   6        401.49        414.47        16.37 o                         
  -1  -4   6       1778.70       1492.97        22.56 o                         
   0  -4   6       3613.55       3467.55        67.79 o                         
   1  -4   6       1096.24       1101.52        17.69 o                         
   2  -4   6        164.97        178.62         5.17 o                         
   3  -4   6         48.72         54.87         2.28 o                         
   4  -4   6         23.82         18.60         2.19 o                         
   5  -4   6          2.05          2.45         2.16 o                         
   6  -4   6        116.66         99.55         4.74 o                         
   7  -4   6        125.22        129.25        10.05 o                         
   8  -4   6        210.89        255.68        12.84 o                         
   9  -4   6         77.53        109.48        45.74 o                         
  10  -4   6        379.63        467.97        34.22 o                         
  11  -4   6         19.82         26.64        42.11 o                         
  12  -4   6          6.46         91.77        72.46 o                         
 -13  -3   6        269.16        313.09        39.45 o                         
 -12  -3   6         43.49         30.74         5.11 o                         
 -11  -3   6        119.46        112.98        23.38 o                         
 -10  -3   6         76.92         71.08        15.94 o                         
  -9  -3   6        131.64        121.96         5.54 o                         
  -8  -3   6        225.33        228.17        37.08 o                         
  -7  -3   6          3.00          4.96        10.48 o                         
  -6  -3   6         82.80         86.10         9.96 o                         
  -5  -3   6       1217.53       1481.98        63.22 o                         
  -4  -3   6       4920.45       5012.76       194.66 o                         
  -3  -3   6       1973.64       1979.21        68.39 o                         
  -2  -3   6        476.74        414.68        21.66 o                         
  -1  -3   6        712.31        618.95        11.70 o                         
   0  -3   6       3269.99       3266.19        51.84 o                         
   1  -3   6        313.51        276.83         5.93 o                         
   2  -3   6        268.86        272.80        10.15 o                         
   3  -3   6        129.96        125.77         3.49 o                         
   4  -3   6        242.25        224.35         4.83 o                         
   5  -3   6       1640.50       1577.10        21.42 o                         
   6  -3   6       1107.48       1232.92        18.01 o                         
   7  -3   6         48.37         33.98         3.50 o                         
   8  -3   6        124.55        216.84        44.76 o                         
   9  -3   6        751.33        890.62        57.35 o                         
  10  -3   6        117.14        128.67        50.65 o                         
  11  -3   6         38.34          0.11        29.08 o                         
  12  -3   6         16.97          0.00        44.72 o                         
 -13  -2   6         50.85         87.68        22.63 o                         
 -12  -2   6          6.03          0.00         4.39 o                         
 -11  -2   6        433.72        466.79        52.62 o                         
 -10  -2   6        212.36        234.65         5.88 o                         
  -9  -2   6         58.19         47.11         6.23 o                         
  -8  -2   6        538.70        600.88        20.68 o                         
  -7  -2   6        924.19        937.64        48.99 o                         
  -6  -2   6        455.44        482.77        20.99 o                         
  -5  -2   6       1397.86       1576.30        61.79 o                         
  -4  -2   6       2743.24       2600.27       137.21 o                         
  -3  -2   6          3.59          3.03         5.52 o                         
  -2  -2   6         35.79         30.02         4.49 o                         
  -1  -2   6          1.47          5.48         2.80 o                         
   0  -2   6        243.19        293.57         5.98 o                         
   1  -2   6       1464.08       1364.78        23.59 o                         
   2  -2   6       1019.28        947.66        16.75 o                         
   3  -2   6         21.61         28.92         5.83 o                         
   4  -2   6        705.97        677.29        10.65 o                         
   5  -2   6       1854.30       1970.75        26.37 o                         
   6  -2   6        425.97        437.21        16.72 o                         
   7  -2   6        975.00       1026.21        16.57 o                         
   8  -2   6         55.57         79.55        19.40 o                         
   9  -2   6          7.19          0.00        16.30 o                         
  10  -2   6         39.10         34.29        18.55 o                         
  11  -2   6         12.79          0.00        30.41 o                         
  12  -2   6         10.63          2.68        35.99 o                         
  13  -2   6          4.40         59.61        37.05 o                         
 -13  -1   6          4.48          9.08        16.97 o                         
 -12  -1   6         83.57         74.42        13.35 o                         
 -11  -1   6        307.81        301.36         7.86 o                         
 -10  -1   6          3.74          4.63        28.79 o                         
  -9  -1   6        248.18        261.64        37.44 o                         
  -8  -1   6       2095.10       2105.54        83.77 o                         
  -7  -1   6          9.34          2.39         4.74 o                         
  -6  -1   6       2024.24       2289.13        75.27 o                         
  -5  -1   6        988.33       1107.80        65.36 o                         
  -4  -1   6        283.03        215.71        26.07 o                         
  -3  -1   6       1518.91       1715.33       167.21 o                         
  -2  -1   6        584.59        531.73        26.30 o                         
  -1  -1   6        240.20        233.32        13.47 o                         
   0  -1   6       3866.69       3551.77        51.83 o                         
   1  -1   6       5871.52       5369.20        87.02 o                         
   2  -1   6       3464.08       3162.81        64.29 o                         
   3  -1   6         59.25         51.57         1.94 o                         
   4  -1   6        225.22        187.88         3.89 o                         
   5  -1   6        822.07        837.65        11.87 o                         
   6  -1   6         12.91          8.71         1.72 o                         
   7  -1   6        718.05        753.45        11.30 o                         
   8  -1   6        536.02        509.81        11.53 o                         
   9  -1   6        204.42        189.08        20.54 o                         
  10  -1   6        567.29        711.61        35.54 o                         
  11  -1   6        265.32        342.43       522.31 o                         
  12  -1   6         11.03          1.06        27.17 o                         
  13  -1   6          0.80         50.56        46.90 o                         
 -13   0   6         27.29         34.57        17.70 o                         
 -12   0   6        418.35        487.85        36.53 o                         
 -11   0   6        318.61        310.64        13.70 o                         
 -10   0   6         28.56         18.10        23.66 o                         
  -9   0   6        115.32        121.07        10.43 o                         
  -8   0   6       1003.95       1045.80        56.86 o                         
  -7   0   6        232.15        227.48        40.42 o                         
  -6   0   6       1190.80       1327.02        31.76 o                         
  -5   0   6       2820.19       2919.89       106.10 o                         
  -3   0   6       3004.70       3218.00       118.53 o                         
  -2   0   6        213.97        191.32         5.69 o                         
  -1   0   6        457.05        484.94         9.23 o                         
   0   0   6       5614.74       5648.71        85.73 o                         
   1   0   6       5805.30       5275.34        77.97 o                         
   2   0   6       1318.56       1181.19        27.42 o                         
   3   0   6       2743.71       2887.27        41.87 o                         
   4   0   6         21.63         28.42         1.65 o                         
   5   0   6        885.79        930.32        13.42 o                         
   6   0   6        166.64        143.25         3.82 o                         
   7   0   6        169.12        158.04         4.33 o                         
   8   0   6         25.76         18.17         3.45 o                         
   9   0   6        923.48        984.63        31.73 o                         
  10   0   6       1355.71       1597.35        63.67 o                         
  11   0   6         94.81         70.35         9.88 o                         
  12   0   6         42.53         30.04        26.95 o                         
  13   0   6         27.30         50.43        43.26 o                         
 -13   1   6         46.23         17.86        15.83 o                         
 -12   1   6         20.36         10.10        13.98 o                         
 -11   1   6          1.96          4.78        18.32 o                         
 -10   1   6          2.35          0.00         2.60 o                         
  -9   1   6        234.66        240.19        29.39 o                         
  -8   1   6         11.86         10.69         5.50 o                         
  -7   1   6        863.64        819.98        52.30 o                         
  -6   1   6       1303.11       1361.76        27.27 o                         
  -5   1   6        988.63       1008.02        22.31 o                         
  -4   1   6       1581.87       1659.11        35.49 o                         
  -3   1   6       3141.81       3336.56        76.95 o                         
  -2   1   6       1585.52       1583.79        33.71 o                         
  -1   1   6       3251.19       3655.72        71.27 o                         
   0   1   6       3188.44       3307.54        55.65 o                         
   1   1   6        231.32        227.19         7.59 o                         
   2   1   6        445.43        382.20         6.15 o                         
   3   1   6         33.93         30.59         1.72 o                         
   4   1   6         29.25         18.26         2.13 o                         
   5   1   6        218.57        188.55         4.42 o                         
   6   1   6        757.28        763.48        12.56 o                         
   7   1   6        742.19        764.15        12.19 o                         
   8   1   6         84.76         64.46         4.89 o                         
   9   1   6         32.89         35.14         2.98 o                         
  10   1   6        239.32        264.10        10.12 o                         
  11   1   6         71.25         44.31        10.25 o                         
  12   1   6        145.57        122.30        55.01 o                         
  13   1   6        602.39        653.66        40.98 o                         
 -12   2   6          7.67         50.33       252.59 o                         
 -11   2   6          0.54          0.00        13.39 o                         
 -10   2   6          6.77          1.12         0.64 o                         
  -9   2   6         25.00         13.47         2.64 o                         
  -8   2   6        691.96        743.71        35.05 o                         
  -7   2   6       1152.56       1118.30        79.67 o                         
  -6   2   6        377.62        408.02         8.97 o                         
  -5   2   6        724.77        773.75        16.16 o                         
  -4   2   6          1.03          0.17         2.11 o                         
  -3   2   6          5.17          2.71         1.97 o                         
  -2   2   6       1082.49       1111.63        24.10 o                         
  -1   2   6       2191.32       2326.85        38.25 o                         
   0   2   6       1138.59       1174.13        20.36 o                         
   1   2   6        927.39        790.53        11.97 o                         
   2   2   6       3720.64       3359.83        49.54 o                         
   3   2   6       2089.66       2203.47        28.75 o                         
   4   2   6          4.24          2.13         1.38 o                         
   5   2   6       1600.43       1568.07        20.97 o                         
   6   2   6        155.51        164.83         4.16 o                         
   7   2   6        311.90        343.29         6.18 o                         
   8   2   6         91.47         70.13         5.00 o                         
   9   2   6        324.51        347.45         7.48 o                         
  10   2   6        166.63        182.09        11.72 o                         
  11   2   6        726.34        785.78        26.46 o                         
  12   2   6        112.05        116.14        10.57 o                         
  13   2   6        106.00         88.40        25.41 o                         
  14   2   6        107.93        154.44        11.81 o                         
 -12   3   6        173.80        162.38        37.65 o                         
 -10   3   6        134.26        101.03         7.27 o                         
  -9   3   6         85.10         66.71         5.11 o                         
  -8   3   6        288.50        304.43        22.79 o                         
  -7   3   6         15.85          8.15         7.95 o                         
  -6   3   6        916.60        904.35        16.29 o                         
  -5   3   6        357.24        342.84        13.19 o                         
  -4   3   6        644.34        611.64        55.28 o                         
  -3   3   6        161.25        155.40         4.86 o                         
  -2   3   6       1463.02       1606.38        26.74 o                         
  -1   3   6        961.11        983.90        18.48 o                         
   0   3   6        139.25        121.15         4.36 o                         
   1   3   6       3551.71       3737.46        51.54 o                         
   2   3   6       5585.46       5327.62        74.58 o                         
   3   3   6        924.56        801.94        12.27 o                         
   4   3   6         25.55         36.32         1.72 o                         
   5   3   6        535.08        534.99         8.21 o                         
   6   3   6         81.90         64.39         2.27 o                         
   7   3   6        198.92        203.00         4.81 o                         
   8   3   6         95.88         80.58         2.89 o                         
   9   3   6          0.19          4.14         2.19 o                         
  10   3   6        377.95        445.38         9.33 o                         
  11   3   6        313.84        330.55        19.78 o                         
  12   3   6        238.65        252.22       126.35 o                         
  13   3   6        301.87        310.17        19.94 o                         
  14   3   6         44.38         47.72        18.07 o                         
 -12   4   6        152.05         92.69        16.08 o                         
 -11   4   6        434.86        420.46        34.53 o                         
 -10   4   6        135.61         93.14        13.92 o                         
  -9   4   6         20.96         11.38         4.10 o                         
  -8   4   6       1553.36       1521.09        32.09 o                         
  -7   4   6         10.14          3.55         2.97 o                         
  -6   4   6       1019.16       1023.99        46.57 o                         
  -5   4   6         33.72         37.78         6.37 o                         
  -4   4   6        146.00        145.26         4.63 o                         
  -3   4   6       1941.14       2022.87        32.09 o                         
  -2   4   6       6579.79       6740.87       134.60 o                         
  -1   4   6       4499.31       4313.59        65.42 o                         
   0   4   6          7.20          5.26         1.30 o                         
   1   4   6        112.69        107.15         3.16 o                         
   2   4   6        387.86        285.34         5.20 o                         
   3   4   6        805.56        831.29        13.11 o                         
   4   4   6         57.19         57.81         3.68 o                         
   5   4   6       1206.41       1325.95        19.33 o                         
   6   4   6        261.57        257.12         5.33 o                         
   7   4   6       1432.15       1422.20        19.99 o                         
   8   4   6        131.03        137.32         4.34 o                         
   9   4   6         69.08         49.52         3.41 o                         
  10   4   6        197.17        242.07         7.16 o                         
  11   4   6        199.83        198.45        15.01 o                         
  12   4   6          8.82         15.18         4.23 o                         
  13   4   6        102.32         86.34        13.15 o                         
  14   4   6         73.69         68.51        12.13 o                         
 -11   5   6         42.73         45.57        34.04 o                         
 -10   5   6          9.59          9.09        11.44 o                         
  -9   5   6        708.55        680.62        23.69 o                         
  -8   5   6        234.03        208.17         9.78 o                         
  -7   5   6        347.61        303.08         9.31 o                         
  -6   5   6        988.67        981.83        48.38 o                         
  -5   5   6        835.21        818.40        14.51 o                         
  -4   5   6         66.02         77.23         5.37 o                         
  -3   5   6        346.51        349.55         7.39 o                         
  -2   5   6        676.30        676.84        12.02 o                         
  -1   5   6         59.68         56.50         4.18 o                         
   0   5   6       1942.95       1944.59        40.18 o                         
   1   5   6       1548.65       1650.21        28.75 o                         
   2   5   6        156.04        119.03         5.11 o                         
   3   5   6        795.29        798.68        13.00 o                         
   4   5   6        761.36        763.82        12.69 o                         
   5   5   6         10.54          8.18         1.91 o                         
   6   5   6       1440.63       1571.58        23.44 o                         
   7   5   6       1311.42       1300.22        19.19 o                         
   8   5   6        130.56        146.97         4.83 o                         
   9   5   6         96.13         72.20         4.49 o                         
  10   5   6         85.50         61.87         3.43 o                         
  11   5   6          2.05          3.60         3.28 o                         
  12   5   6         24.67         17.38         4.76 o                         
  13   5   6          2.80         10.20         6.22 o                         
  14   5   6          6.69         12.82         9.34 o                         
 -10   6   6        282.17        273.51        27.72 o                         
  -9   6   6        295.24        270.86        19.43 o                         
  -8   6   6         74.35         77.13         6.10 o                         
  -7   6   6        225.50        215.09         9.15 o                         
  -6   6   6       1549.90       1694.42        34.80 o                         
  -5   6   6        611.51        623.12        12.29 o                         
  -4   6   6         30.87         25.45         2.39 o                         
  -3   6   6         48.46         57.71         2.74 o                         
  -2   6   6        124.97        118.40         3.75 o                         
  -1   6   6        307.57        325.51         8.47 o                         
   0   6   6        116.35        130.61         6.17 o                         
   1   6   6        363.55        364.88         9.13 o                         
   2   6   6        821.97        824.01        16.84 o                         
   3   6   6       7433.05       7411.17       114.70 o                         
   4   6   6       2541.55       2753.81        44.43 o                         
   5   6   6          8.15          2.52         2.31 o                         
   6   6   6        310.65        305.77         7.44 o                         
   7   6   6        235.72        188.20         5.62 o                         
   8   6   6        262.93        301.71         6.91 o                         
   9   6   6         92.05         82.25         3.57 o                         
  10   6   6          0.54          1.55         2.83 o                         
  11   6   6        195.71        212.10         7.43 o                         
  12   6   6        491.61        516.70        13.03 o                         
  13   6   6        124.28        116.90         7.78 o                         
 -10   7   6        555.91        582.74        43.05 o                         
  -9   7   6        226.03        280.70        18.16 o                         
  -8   7   6          2.36          5.05         5.16 o                         
  -7   7   6         29.54         20.94         7.68 o                         
  -6   7   6         83.36        100.12         6.16 o                         
  -5   7   6          3.53         21.77        26.30 o                         
  -4   7   6        133.33        130.89         9.78 o                         
  -3   7   6         57.15         66.51         8.68 o                         
  -2   7   6         97.78         66.77         2.57 o                         
  -1   7   6        512.26        577.64        23.29 o                         
   0   7   6       2138.11       2372.93        42.48 o                         
   1   7   6          1.64          1.39         2.69 o                         
   2   7   6         68.38         45.42         3.14 o                         
   3   7   6       1927.19       1897.38        33.63 o                         
   4   7   6        489.01        541.49        10.90 o                         
   5   7   6       1729.60       1835.42        30.38 o                         
   6   7   6        853.57        789.57        15.45 o                         
   7   7   6        448.19        417.66         8.65 o                         
   8   7   6        271.70        281.04         7.47 o                         
   9   7   6         97.35         73.28         3.60 o                         
  10   7   6        126.37        108.08         4.76 o                         
  11   7   6        242.01        259.75        12.28 o                         
  12   7   6        409.52        432.87        19.71 o                         
  13   7   6        262.15        277.51        13.90 o                         
  -9   8   6         10.63         15.69         9.35 o                         
  -8   8   6        253.24        266.07        18.63 o                         
  -7   8   6        125.27        123.03         7.41 o                         
  -6   8   6         64.99         72.25         8.37 o                         
  -5   8   6        880.63        913.05        28.22 o                         
  -4   8   6       1900.42       2108.55        48.57 o                         
  -3   8   6        442.20        415.64        12.18 o                         
  -2   8   6        128.03        131.34        10.28 o                         
  -1   8   6        113.27         89.45         4.43 o                         
   0   8   6          2.68          2.06         2.94 o                         
   1   8   6        519.63        581.08        11.79 o                         
   2   8   6        589.31        581.49        11.92 o                         
   3   8   6         13.64          7.40         3.03 o                         
   4   8   6         50.43         31.97         3.83 o                         
   5   8   6        127.22         77.47        10.17 o                         
   6   8   6         44.53         36.45         3.44 o                         
   7   8   6         12.75          7.34         3.28 o                         
   8   8   6       1276.73       1425.43        28.60 o                         
   9   8   6        715.87        752.47        15.66 o                         
  10   8   6         47.81         44.44         3.81 o                         
  11   8   6         51.67         29.32         3.77 o                         
  12   8   6          0.28          4.48         4.25 o                         
  13   8   6         10.82          8.63         5.92 o                         
  -8   9   6          6.78          6.34        10.65 o                         
  -7   9   6         90.18        120.97         9.69 o                         
  -6   9   6        252.27        288.06        15.76 o                         
  -5   9   6       2610.62       2858.12       114.37 o                         
  -4   9   6       1232.16       1410.11        62.67 o                         
  -3   9   6          3.17          4.36        22.37 o                         
  -2   9   6        130.98        196.80        54.88 o                         
  -1   9   6        715.95        821.98        29.89 o                         
   0   9   6         47.92         40.46         4.31 o                         
   1   9   6        134.27        163.63         6.71 o                         
   2   9   6         59.32         24.29         3.46 o                         
   3   9   6         51.99         37.25         3.82 o                         
   4   9   6       1554.23       1771.49        64.37 o                         
   5   9   6       1485.18       1470.24        83.79 o                         
   6   9   6        425.12        431.94         9.25 o                         
   7   9   6        310.96        292.55        10.05 o                         
   8   9   6        378.47        397.80        15.71 o                         
   9   9   6        117.14        113.32         4.57 o                         
  10   9   6        234.09        222.04         9.07 o                         
  11   9   6        117.77        103.09         9.60 o                         
  12   9   6         51.29         33.52        14.56 o                         
  -7  10   6          9.87         17.50        14.98 o                         
  -6  10   6          8.12          8.39         8.55 o                         
  -5  10   6         94.86         69.77        44.88 o                         
  -4  10   6         73.79         83.08        56.12 o                         
  -3  10   6        601.97        733.98        36.85 o                         
  -2  10   6       1050.03       1332.31        40.36 o                         
  -1  10   6        102.32        150.62        43.17 o                         
   0  10   6        773.34        968.98       116.01 o                         
   1  10   6        414.89        359.24        39.41 o                         
   2  10   6         44.39         38.58         6.46 o                         
   3  10   6        378.87        339.87        11.13 o                         
   4  10   6        625.32        718.43        17.44 o                         
   5  10   6        153.11        140.01        21.82 o                         
   6  10   6          0.61          1.19         2.38 o                         
   7  10   6        304.48        316.42         7.70 o                         
   8  10   6          8.23          9.04         3.01 o                         
   9  10   6         52.10         42.42         3.96 o                         
  10  10   6         15.43         12.79         4.74 o                         
  11  10   6         99.12        131.83        51.23 o                         
  12  10   6         11.00          4.68         6.20 o                         
  -6  11   6        146.40        159.85        11.82 o                         
  -5  11   6          0.03         50.53        21.34 o                         
  -4  11   6         95.72        114.08        20.54 o                         
  -3  11   6          2.91         27.26        23.08 o                         
  -2  11   6         44.83         68.61        44.75 o                         
  -1  11   6        338.80        425.97        39.77 o                         
   0  11   6       1808.32       2244.66       160.89 o                         
   1  11   6        870.08        871.67       297.81 o                         
   2  11   6          5.56          8.48        15.87 o                         
   3  11   6        135.66        123.52        19.97 o                         
   4  11   6        134.95        134.70        30.73 o                         
   5  11   6        236.69        194.28        12.83 o                         
   6  11   6         24.62         10.86         4.67 o                         
   7  11   6        142.52        153.87         5.67 o                         
   8  11   6         99.49         99.90         6.12 o                         
   9  11   6       1247.05       1402.32        50.36 o                         
  10  11   6        355.57        372.95        22.31 o                         
  11  11   6          0.45          5.94         6.14 o                         
  -5  12   6        113.48        142.37        14.10 o                         
  -4  12   6        410.55        368.54        60.07 o                         
  -3  12   6        355.49        462.34        56.86 o                         
  -2  12   6          4.80          0.00        33.21 o                         
  -1  12   6         48.69         42.17        29.60 o                         
   0  12   6        362.96        448.20       122.43 o                         
   1  12   6          4.25          0.00       132.82 o                         
   4  12   6        112.81        110.37        10.26 o                         
   5  12   6        840.18        878.27        92.64 o                         
   6  12   6        108.76         98.00        12.96 o                         
   7  12   6        125.53        101.71         8.47 o                         
   8  12   6        912.45       1019.30        50.19 o                         
   9  12   6        594.17        547.47        37.84 o                         
  10  12   6        178.82        187.51        26.06 o                         
  -3  13   6         48.05         45.95        26.97 o                         
  -2  13   6         20.19          0.00        26.02 o                         
  -1  13   6        180.17        200.90        31.22 o                         
   0  13   6        122.06         98.38        25.80 o                         
   1  13   6         16.39          0.00        30.61 o                         
   2  13   6          0.72          1.33        23.63 o                         
   3  13   6         73.84         25.08        24.16 o                         
   4  13   6        116.26         60.29         9.95 o                         
   5  13   6        402.75        368.61        34.16 o                         
   6  13   6        155.47        152.29         9.88 o                         
   7  13   6         52.18         39.98         7.98 o                         
   8  13   6         21.67         10.46         7.64 o                         
   9  13   6          9.44         13.55         7.51 o                         
  -1  14   6         85.04         47.16        30.93 o                         
   0  14   6        154.42        190.79        45.01 o                         
   1  14   6        961.05       1062.84        65.77 o                         
   2  14   6        481.71        612.62        49.94 o                         
   3  14   6        121.78         59.91        26.37 o                         
   4  14   6         26.49         20.89        24.90 o                         
   5  14   6         58.17         29.42        16.59 o                         
   6  14   6          8.39          6.71         7.80 o                         
   7  14   6         47.65         44.71         8.54 o                         
  -5 -13   7         29.68         38.07         5.72 o                         
  -4 -13   7        325.77        319.23        12.19 o                         
  -3 -13   7          7.56          8.64         4.84 o                         
  -2 -13   7        197.65        222.23         9.86 o                         
  -1 -13   7         40.60         41.72         5.73 o                         
   0 -13   7          3.55          4.63         6.99 o                         
   1 -13   7         20.68         20.80         7.42 o                         
  -8 -12   7         36.37         96.78        43.64 o                         
  -7 -12   7          1.00          7.63        26.83 o                         
  -6 -12   7         69.65         69.09         5.89 o                         
  -5 -12   7         97.64         83.11         6.25 o                         
  -4 -12   7        102.75         99.44         8.27 o                         
  -3 -12   7         15.65         12.06         4.13 o                         
  -2 -12   7        323.73        302.41        10.86 o                         
  -1 -12   7        607.61        627.48        15.13 o                         
   0 -12   7         82.05         60.56         4.77 o                         
   1 -12   7         30.16         30.36         6.69 o                         
   2 -12   7        213.91        207.25        29.30 o                         
   3 -12   7         67.90         54.03         8.56 o                         
  -9 -11   7         21.68         24.52        23.77 o                         
  -8 -11   7         43.17         48.76        23.88 o                         
  -7 -11   7         10.38          7.43        22.58 o                         
  -6 -11   7         45.90         55.07        22.71 o                         
  -5 -11   7        589.62        628.33        18.17 o                         
  -4 -11   7         75.75         72.45        11.32 o                         
  -3 -11   7         12.44         16.54         3.27 o                         
  -2 -11   7        405.96        431.89        12.25 o                         
  -1 -11   7        474.18        503.65        13.43 o                         
   0 -11   7         18.66         16.73         3.78 o                         
   1 -11   7        173.53        175.01        21.61 o                         
   2 -11   7         19.33         14.82         3.63 o                         
   3 -11   7          9.33         11.06         4.90 o                         
   4 -11   7         51.77         40.46         5.59 o                         
   5 -11   7         14.80          8.59         8.49 o                         
 -10 -10   7         17.87         10.10        30.64 o                         
  -9 -10   7         17.16          0.00        30.74 o                         
  -8 -10   7         79.41         91.26        22.05 o                         
  -7 -10   7         42.03         51.03        20.57 o                         
  -6 -10   7        875.30        847.18        61.89 o                         
  -5 -10   7       1689.79       1759.51       105.08 o                         
  -4 -10   7        146.63        137.40         6.53 o                         
  -3 -10   7        460.83        456.38         9.13 o                         
  -2 -10   7         56.84         32.38         4.08 o                         
  -1 -10   7         11.55          8.52         3.24 o                         
   0 -10   7         80.04         50.37         3.81 o                         
   1 -10   7         59.12         49.36         5.56 o                         
   2 -10   7         42.90         25.39         3.18 o                         
   3 -10   7         78.75         79.75         5.58 o                         
   4 -10   7        274.99        245.03        18.85 o                         
   5 -10   7        214.91        197.44        14.10 o                         
   6 -10   7         34.50         23.15         6.31 o                         
 -11  -9   7         84.13        101.21        16.38 o                         
 -10  -9   7        210.32        201.92        24.41 o                         
  -8  -9   7        217.01        191.87        31.31 o                         
  -7  -9   7        111.33        135.54        20.67 o                         
  -6  -9   7        123.45        126.60        14.68 o                         
  -5  -9   7       1105.67       1208.26        50.53 o                         
  -4  -9   7        195.04        160.52         8.25 o                         
  -3  -9   7        249.42        257.65         6.74 o                         
  -2  -9   7        115.74        110.62         5.62 o                         
  -1  -9   7        120.95        108.11         4.56 o                         
   0  -9   7       1086.58       1130.46        22.27 o                         
   1  -9   7         80.09         76.49         4.25 o                         
   2  -9   7         31.51         25.06         2.50 o                         
   3  -9   7        366.48        359.64        13.86 o                         
   4  -9   7        243.36        242.88        20.74 o                         
   5  -9   7         29.21         10.05         9.82 o                         
   6  -9   7         57.31         47.56        36.90 o                         
   7  -9   7        135.68         96.34         8.58 o                         
   8  -9   7         40.32         30.60         7.84 o                         
 -11  -8   7         68.93         47.40        21.05 o                         
  -9  -8   7        350.63        403.29        34.00 o                         
  -8  -8   7          0.50          0.00        24.16 o                         
  -7  -8   7        454.21        491.25        28.15 o                         
  -6  -8   7          3.43         20.12         9.43 o                         
  -5  -8   7        153.40        176.84        11.63 o                         
  -4  -8   7        272.46        247.10         9.24 o                         
  -3  -8   7         36.72         30.77         3.71 o                         
  -2  -8   7        157.18        146.28         5.15 o                         
  -1  -8   7       4413.04       4537.86        67.50 o                         
   0  -8   7       1080.35       1098.85        18.55 o                         
   1  -8   7         11.88          7.84         2.47 o                         
   2  -8   7        192.50        179.39        14.23 o                         
   3  -8   7         25.69         19.42         2.51 o                         
   4  -8   7        281.62        296.65        25.71 o                         
   5  -8   7         36.38         29.69        13.72 o                         
   6  -8   7          0.26          5.97        12.64 o                         
   7  -8   7         37.48         24.78        19.18 o                         
   8  -8   7         10.14          0.00        18.86 o                         
   9  -8   7         81.83         79.36        11.66 o                         
 -12  -7   7        119.48        100.15        22.11 o                         
 -11  -7   7        104.13         89.59        20.03 o                         
 -10  -7   7        191.29        256.99        37.70 o                         
  -9  -7   7         19.89         24.70        21.97 o                         
  -8  -7   7        123.99        140.57        25.93 o                         
  -7  -7   7        287.28        283.71        15.53 o                         
  -6  -7   7         73.05         44.77         9.34 o                         
  -5  -7   7       1238.81       1259.28        47.52 o                         
  -4  -7   7        382.11        340.53        24.88 o                         
  -3  -7   7        171.19        187.85         7.41 o                         
  -2  -7   7        772.59        731.98        12.45 o                         
  -1  -7   7        110.71        127.74         8.46 o                         
   0  -7   7        265.31        243.89         5.72 o                         
   1  -7   7         34.68         27.03         2.36 o                         
   2  -7   7       1770.34       1735.42        51.33 o                         
   3  -7   7        704.12        654.30        32.01 o                         
   4  -7   7        329.03        332.77        16.12 o                         
   5  -7   7        657.06        677.43        20.46 o                         
   6  -7   7         20.80         21.87         4.54 o                         
   7  -7   7        111.64        115.33        14.76 o                         
   8  -7   7        352.41        382.17        16.62 o                         
   9  -7   7        316.54        416.57        21.14 o                         
  10  -7   7          2.94          1.95        10.29 o                         
 -12  -6   7         33.77         30.52        21.25 o                         
 -11  -6   7        157.44        130.93        20.76 o                         
 -10  -6   7          9.15         18.46        23.45 o                         
  -9  -6   7        367.40        421.83        49.61 o                         
  -8  -6   7       1321.51       1360.82       137.22 o                         
  -7  -6   7        285.61        335.94        17.12 o                         
  -6  -6   7        401.79        399.74        26.17 o                         
  -5  -6   7        591.87        655.57        26.30 o                         
  -4  -6   7        675.58        625.33        25.59 o                         
  -3  -6   7       1238.57       1301.21        39.21 o                         
  -2  -6   7        135.38        147.46         6.70 o                         
  -1  -6   7         23.69         30.80         1.85 o                         
   0  -6   7        247.03        231.61         5.75 o                         
   1  -6   7         42.59         52.46         5.69 o                         
   2  -6   7          5.97         13.24         4.33 o                         
   3  -6   7         21.48         11.06         1.83 o                         
   4  -6   7       1765.31       1832.16        49.31 o                         
   5  -6   7       1948.58       2205.43        65.54 o                         
   6  -6   7        155.33        172.69        13.17 o                         
   7  -6   7         22.21         47.04        12.15 o                         
   8  -6   7          2.75          0.00        15.50 o                         
   9  -6   7        220.40        235.45        15.43 o                         
  10  -6   7         97.69         82.20        21.02 o                         
 -12  -5   7         90.37         50.73        20.87 o                         
 -11  -5   7         29.87         14.40        18.28 o                         
 -10  -5   7         25.34          5.26        23.39 o                         
  -9  -5   7        951.13       1115.69       113.64 o                         
  -8  -5   7       1716.13       1669.55        98.44 o                         
  -7  -5   7        369.11        434.03        36.42 o                         
  -6  -5   7        214.69        283.03        15.09 o                         
  -5  -5   7        402.01        418.42        40.30 o                         
  -4  -5   7         63.92         97.13         9.21 o                         
  -3  -5   7         93.35         90.42         8.44 o                         
  -2  -5   7        108.35        126.92         7.40 o                         
  -1  -5   7         10.10         13.39         1.46 o                         
   0  -5   7        725.16        701.34        12.59 o                         
   1  -5   7        449.20        455.32         9.02 o                         
   2  -5   7         64.08         52.25         2.97 o                         
   3  -5   7        176.73        206.47         6.54 o                         
   4  -5   7         57.34         67.44         4.90 o                         
   5  -5   7        309.05        344.71        33.37 o                         
   6  -5   7          5.12          6.16         4.98 o                         
   7  -5   7         21.46         70.42        35.38 o                         
   8  -5   7         15.80         83.78        78.05 o                         
   9  -5   7        110.08        129.53        22.48 o                         
  10  -5   7        230.98        268.96        54.77 o                         
  11  -5   7          0.53         59.35        47.88 o                         
 -12  -4   7        807.79        905.50        59.28 o                         
 -11  -4   7        161.86        142.96        20.99 o                         
 -10  -4   7         85.90         94.93        25.62 o                         
  -9  -4   7        193.11        205.29        43.05 o                         
  -8  -4   7        521.17        513.98        32.25 o                         
  -7  -4   7        548.84        554.90        26.29 o                         
  -6  -4   7        641.45        649.27        29.46 o                         
  -5  -4   7        716.13        704.31        27.38 o                         
  -4  -4   7        304.69        289.07        15.12 o                         
  -3  -4   7       1921.82       1954.03        68.23 o                         
  -2  -4   7        414.97        422.67        33.96 o                         
  -1  -4   7          1.43          4.92         4.29 o                         
   0  -4   7        130.31        103.98         3.62 o                         
   1  -4   7        791.73        796.79        13.58 o                         
   2  -4   7         10.80         14.96         2.25 o                         
   3  -4   7        308.01        261.18         9.86 o                         
   4  -4   7        291.34        307.14         6.37 o                         
   5  -4   7          1.13          4.37         2.43 o                         
   6  -4   7        320.91        364.70        48.87 o                         
   7  -4   7         29.72         58.82        16.14 o                         
   8  -4   7        124.08        125.80        10.78 o                         
   9  -4   7        125.04        201.03        59.82 o                         
  10  -4   7        297.52        356.69        35.27 o                         
  11  -4   7        204.50        204.44        29.96 o                         
 -13  -3   7        186.94        256.56        63.63 o                         
 -12  -3   7        281.05        313.85        15.37 o                         
 -11  -3   7          5.15          0.00        21.80 o                         
 -10  -3   7        277.37        291.65        37.36 o                         
  -9  -3   7         89.20         81.34         9.29 o                         
  -8  -3   7        618.14        667.46        29.08 o                         
  -7  -3   7        698.59        697.94        45.38 o                         
  -6  -3   7         81.95        106.60         8.61 o                         
  -5  -3   7        757.41        700.46        41.28 o                         
  -4  -3   7       3953.16       4256.18       165.89 o                         
  -3  -3   7       4493.25       4553.02       156.17 o                         
  -2  -3   7        543.41        522.03        20.01 o                         
  -1  -3   7         58.61         76.83        20.06 o                         
   0  -3   7         39.88         16.52         2.44 o                         
   1  -3   7         28.72         18.94         2.08 o                         
   2  -3   7        178.40        172.03         5.06 o                         
   3  -3   7        129.77        124.84         4.62 o                         
   4  -3   7         10.73          5.11         1.50 o                         
   5  -3   7       1041.19       1126.83        15.99 o                         
   6  -3   7       3996.29       4323.01        62.07 o                         
   7  -3   7        941.77       1076.13        31.82 o                         
   8  -3   7         14.24          0.00         9.42 o                         
   9  -3   7         17.17         18.53        15.68 o                         
  10  -3   7        239.53        232.56        20.81 o                         
  11  -3   7          0.43          0.00        38.63 o                         
  12  -3   7        107.91         53.19        29.34 o                         
 -13  -2   7         12.63         48.08        19.15 o                         
 -12  -2   7         30.26         26.01         5.34 o                         
 -11  -2   7         74.71         62.88         6.27 o                         
 -10  -2   7         59.84         62.29         3.49 o                         
  -9  -2   7         30.62         13.08        17.51 o                         
  -8  -2   7        213.24        219.14        12.85 o                         
  -7  -2   7        792.51        825.66        39.85 o                         
  -6  -2   7        123.38        117.10         9.33 o                         
  -5  -2   7        902.50        994.77        45.14 o                         
  -4  -2   7        106.63         92.49        10.79 o                         
  -3  -2   7       1190.63       1128.76        40.78 o                         
  -2  -2   7        573.49        587.01        24.95 o                         
  -1  -2   7         28.20         14.83         1.65 o                         
   0  -2   7         52.11         73.05         2.74 o                         
   1  -2   7          2.36          4.77         2.14 o                         
   2  -2   7        790.15        729.10        13.16 o                         
   3  -2   7        160.04        153.40         4.80 o                         
   4  -2   7        190.42        157.57         4.19 o                         
   5  -2   7        253.75        283.53         5.98 o                         
   6  -2   7       1141.18       1131.30        17.19 o                         
   7  -2   7         34.71         31.63         9.06 o                         
   8  -2   7        726.17        834.71        19.48 o                         
   9  -2   7         34.67         32.76        26.19 o                         
  10  -2   7          6.83         24.98        17.88 o                         
  11  -2   7         27.24         13.46        18.43 o                         
  12  -2   7          8.40          1.19        42.46 o                         
 -12  -1   7         48.24         37.34         6.63 o                         
 -11  -1   7        608.30        590.74        21.61 o                         
 -10  -1   7        987.89        983.05       103.78 o                         
  -9  -1   7         40.69         41.72         3.36 o                         
  -8  -1   7        333.52        326.73         9.29 o                         
  -7  -1   7       2693.59       2730.33        70.82 o                         
  -6  -1   7         10.31          4.40         4.40 o                         
  -5  -1   7       5816.21       6336.74       365.84 o                         
  -3  -1   7        609.81        509.25        24.09 o                         
  -2  -1   7       1256.25       1205.01        23.69 o                         
  -1  -1   7        758.67        780.21        13.71 o                         
   0  -1   7       1807.68       1645.02        23.14 o                         
   1  -1   7       7149.96       6806.91       109.96 o                         
   2  -1   7       5350.00       5269.33        83.01 o                         
   3  -1   7        313.56        268.80         4.84 o                         
   4  -1   7         33.08         21.74         1.47 o                         
   5  -1   7         24.25         19.91         1.66 o                         
   6  -1   7        345.40        342.04         6.18 o                         
   7  -1   7         35.88         29.84         2.89 o                         
   8  -1   7        599.31        670.54        15.62 o                         
   9  -1   7          0.95          8.01        14.02 o                         
  10  -1   7        394.44        428.94        15.65 o                         
  11  -1   7        419.40        529.15        32.92 o                         
  12  -1   7         25.85         31.03        29.23 o                         
  13  -1   7         37.46         62.14        37.22 o                         
 -12   0   7        147.17        110.49        18.05 o                         
 -11   0   7        547.42        538.44        21.50 o                         
 -10   0   7        362.23        386.06        14.46 o                         
  -9   0   7         12.42          5.76         2.74 o                         
  -8   0   7         65.06         63.93         3.17 o                         
  -7   0   7         35.63         42.61         3.04 o                         
  -6   0   7         51.80         48.31         3.10 o                         
  -5   0   7        103.37        153.56         7.53 o                         
  -4   0   7        534.38        562.33        13.29 o                         
  -3   0   7        401.97        405.85        10.05 o                         
  -2   0   7       5221.53       5241.77       119.91 o                         
  -1   0   7       2045.31       1869.34        27.74 o                         
   0   0   7        177.76        142.14         3.95 o                         
   1   0   7        173.78        110.96         4.19 o                         
   2   0   7        954.69        948.83        15.87 o                         
   3   0   7        191.75        161.39         3.81 o                         
   4   0   7        171.24        162.30         5.67 o                         
   5   0   7        229.81        193.60         4.38 o                         
   6   0   7         99.87        106.25         3.48 o                         
   7   0   7        898.91        929.85        14.05 o                         
   8   0   7       1374.19       1400.19        21.44 o                         
   9   0   7        612.96        677.96        19.47 o                         
  10   0   7        394.36        440.99        15.77 o                         
  11   0   7        253.12        323.34        24.89 o                         
  12   0   7          0.48          4.31        23.11 o                         
  13   0   7        248.36        273.60        48.51 o                         
 -12   1   7          0.55          0.00        19.54 o                         
 -11   1   7         30.54         31.94        11.34 o                         
 -10   1   7         20.97         17.95         9.11 o                         
  -9   1   7        179.25        185.81         6.37 o                         
  -8   1   7          0.26          0.98         2.37 o                         
  -7   1   7        364.17        385.38         7.87 o                         
  -6   1   7        812.03        877.26        17.42 o                         
  -5   1   7       1072.73       1123.56        23.02 o                         
  -4   1   7        180.49        181.35         6.21 o                         
  -3   1   7        204.02        190.28         6.25 o                         
  -2   1   7       2980.12       3011.16        63.43 o                         
  -1   1   7         44.37         66.29         2.92 o                         
   0   1   7       1851.04       1913.24        32.69 o                         
   1   1   7       3056.87       3240.55        50.53 o                         
   2   1   7          7.53         14.79         1.50 o                         
   3   1   7       1154.31       1112.44        17.17 o                         
   4   1   7        111.09        114.27         3.43 o                         
   5   1   7        113.83         98.83         3.37 o                         
   6   1   7          6.97          4.99         1.92 o                         
   7   1   7        387.23        403.24         7.62 o                         
   8   1   7        571.78        593.07        10.29 o                         
   9   1   7          2.37          3.26         3.05 o                         
  10   1   7          0.26          5.22         5.74 o                         
  11   1   7          5.98          1.49         7.01 o                         
  12   1   7         36.58          0.00        24.30 o                         
  13   1   7         34.24         12.00        30.53 o                         
 -12   2   7        151.70         64.84       326.84 o                         
 -11   2   7        140.53        165.48        22.75 o                         
 -10   2   7        120.75        105.71         5.83 o                         
  -9   2   7          5.49          7.39         2.51 o                         
  -8   2   7        125.31        110.88         4.70 o                         
  -7   2   7       1596.35       1751.70        30.84 o                         
  -6   2   7       2011.56       2188.17        40.39 o                         
  -5   2   7         70.79        101.76         4.34 o                         
  -4   2   7         16.66         13.79         2.32 o                         
  -3   2   7        104.62         85.32         4.18 o                         
  -2   2   7        123.30        134.06         5.59 o                         
  -1   2   7        697.70        634.41        21.75 o                         
   0   2   7        386.43        366.46         6.88 o                         
   1   2   7          0.60          1.87         1.47 o                         
   2   2   7       2337.95       2250.43        30.32 o                         
   3   2   7      10476.06      10083.02       132.30 o                         
   4   2   7       1409.77       1328.66        18.01 o                         
   5   2   7        128.19        129.88         3.76 o                         
   6   2   7        141.22        158.12         4.23 o                         
   7   2   7         36.47         31.69         2.26 o                         
   8   2   7         95.54         80.09         8.71 o                         
   9   2   7        174.85        186.27         8.94 o                         
  10   2   7         29.29         20.21         4.32 o                         
  11   2   7        138.31        181.98        10.20 o                         
  12   2   7        169.59        212.69        32.38 o                         
  13   2   7        211.38        264.46        65.70 o                         
 -12   3   7         13.22         17.16        14.70 o                         
 -10   3   7        698.20        580.78        19.54 o                         
  -9   3   7        307.00        307.76         8.25 o                         
  -8   3   7         25.80         16.81         3.00 o                         
  -7   3   7          5.69          8.99         3.10 o                         
  -6   3   7          1.53          1.91         2.35 o                         
  -5   3   7        197.68        216.80         6.45 o                         
  -4   3   7        374.07        435.57         9.47 o                         
  -3   3   7       1083.90       1049.70        25.58 o                         
  -2   3   7       1426.63       1541.29        25.87 o                         
  -1   3   7       6695.95       6972.54       120.48 o                         
   0   3   7        509.01        431.32        23.90 o                         
   1   3   7        246.93        212.12         4.53 o                         
   2   3   7       1873.22       1838.59        26.49 o                         
   3   3   7       1749.70       1583.30        23.43 o                         
   4   3   7        479.51        423.98         6.84 o                         
   5   3   7       1161.37       1152.74        15.96 o                         
   6   3   7       1364.61       1434.17        19.66 o                         
   7   3   7         14.20         13.20         2.03 o                         
   8   3   7        586.52        566.38         9.21 o                         
   9   3   7         83.33         79.68         3.30 o                         
  10   3   7          7.33          4.91         3.11 o                         
  11   3   7        218.72        226.59         8.90 o                         
  12   3   7        287.97        305.33        13.56 o                         
  13   3   7         38.05         49.39        10.09 o                         
 -11   4   7        135.91        100.11        12.71 o                         
 -10   4   7        152.00        194.53        20.74 o                         
  -9   4   7          5.38          5.06         3.53 o                         
  -8   4   7        552.25        532.97        16.42 o                         
  -7   4   7        737.18        725.12        39.04 o                         
  -6   4   7        630.60        560.69        37.24 o                         
  -5   4   7        467.91        487.93        16.91 o                         
  -4   4   7          1.00          0.88         1.92 o                         
  -3   4   7         75.17        102.69         4.38 o                         
  -2   4   7       2472.81       2632.68        40.53 o                         
  -1   4   7       4522.08       4673.48        74.38 o                         
   0   4   7          4.33          5.59         1.66 o                         
   1   4   7          1.15          2.29         1.38 o                         
   2   4   7         34.11         26.30         1.57 o                         
   3   4   7        466.39        441.79         8.32 o                         
   4   4   7        613.91        596.97         9.79 o                         
   5   4   7        672.49        670.55        10.18 o                         
   6   4   7        165.04        185.54         4.75 o                         
   7   4   7        579.78        590.92        10.05 o                         
   8   4   7       1269.29       1275.01        18.49 o                         
   9   4   7        164.35        187.84         5.78 o                         
  10   4   7         14.02         11.93         3.22 o                         
  11   4   7         23.60         36.32         6.31 o                         
  12   4   7         15.46          9.16         5.16 o                         
  13   4   7         37.93         29.83        15.78 o                         
 -11   5   7         80.39         34.47        13.13 o                         
 -10   5   7         18.54          3.80        10.05 o                         
  -9   5   7         23.05         27.22        13.83 o                         
  -8   5   7         53.24         46.56         6.84 o                         
  -7   5   7          2.05          0.00         6.56 o                         
  -6   5   7        164.90        179.17         8.57 o                         
  -5   5   7       1355.27       1469.02        22.65 o                         
  -4   5   7        184.03        169.35         5.85 o                         
  -3   5   7         17.77         13.10         1.86 o                         
  -2   5   7        287.52        264.27         6.13 o                         
  -1   5   7        209.95        216.11         4.88 o                         
   0   5   7        225.17        193.19         6.88 o                         
   1   5   7        385.46        359.46         8.81 o                         
   2   5   7        109.92         85.23         2.81 o                         
   3   5   7        952.57        935.05        15.06 o                         
   4   5   7       3957.36       3955.66        55.18 o                         
   5   5   7       1075.08       1177.26        27.53 o                         
   6   5   7         99.95         76.61         4.49 o                         
   7   5   7        738.91        777.64        12.13 o                         
   8   5   7        337.55        311.07         7.06 o                         
   9   5   7        204.18        209.15         6.48 o                         
  10   5   7         33.70         33.33         3.41 o                         
  11   5   7         48.45         35.96         3.96 o                         
  12   5   7         49.34         35.40         5.27 o                         
  13   5   7         48.13         59.66         5.66 o                         
 -10   6   7         80.07         67.48        11.50 o                         
  -9   6   7        581.84        582.20        39.92 o                         
  -8   6   7        628.57        643.17        25.14 o                         
  -7   6   7         66.43         71.75         7.44 o                         
  -6   6   7        471.90        489.14        15.49 o                         
  -5   6   7        663.80        753.79        17.89 o                         
  -4   6   7        104.88        117.48        27.28 o                         
  -3   6   7        646.10        657.03        12.37 o                         
  -2   6   7        953.46       1072.15        16.68 o                         
  -1   6   7         53.13         44.82         3.02 o                         
   0   6   7       1738.02       1894.67        38.74 o                         
   1   6   7       1507.76       1623.84        30.51 o                         
   2   6   7        651.34        598.32        13.14 o                         
   3   6   7       1599.33       1594.55        27.38 o                         
   4   6   7       3033.41       2983.72        47.07 o                         
   5   6   7       1100.33       1122.41        42.38 o                         
   6   6   7       1308.00       1391.36        22.14 o                         
   7   6   7       1509.73       1505.62        22.85 o                         
   8   6   7        300.97        276.01         7.71 o                         
   9   6   7         90.36         82.27         4.75 o                         
  10   6   7         54.82         42.22         3.57 o                         
  11   6   7          0.09          2.22         3.72 o                         
  12   6   7        214.17        207.88         9.55 o                         
  13   6   7        372.43        427.06        15.77 o                         
  -9   7   7        340.05        385.35        23.41 o                         
  -8   7   7         14.48         25.29        10.13 o                         
  -7   7   7        118.63        127.00        11.55 o                         
  -6   7   7         19.61         33.69         7.46 o                         
  -5   7   7        159.24        194.60        14.67 o                         
  -4   7   7         90.45        107.14        36.53 o                         
  -3   7   7         20.84         14.68         2.69 o                         
  -2   7   7        134.35        119.72         4.50 o                         
  -1   7   7         10.63         15.23         3.20 o                         
   0   7   7        236.48        232.00         8.45 o                         
   1   7   7        395.07        391.28        10.19 o                         
   2   7   7        207.54        196.06         7.00 o                         
   3   7   7         98.84         80.66         4.22 o                         
   4   7   7        677.42        610.73        12.18 o                         
   5   7   7        272.44        272.61         7.02 o                         
   6   7   7       1159.57       1259.77        21.37 o                         
   7   7   7        233.56        200.29         6.11 o                         
   8   7   7         13.24          4.32         2.93 o                         
   9   7   7        382.77        418.86        10.57 o                         
  10   7   7        752.91        777.14        16.32 o                         
  11   7   7         56.35         51.22         4.32 o                         
  12   7   7         70.99         69.62         4.95 o                         
  13   7   7         92.69         96.04         8.18 o                         
  -9   8   7         62.20         68.84        13.14 o                         
  -8   8   7          2.41         15.59        14.04 o                         
  -7   8   7        228.26        199.83        18.42 o                         
  -6   8   7        147.22        177.20        15.95 o                         
  -5   8   7        353.01        418.17        21.52 o                         
  -4   8   7       2698.56       2999.63       112.14 o                         
  -3   8   7        942.85        959.46       213.39 o                         
  -2   8   7        188.89        243.79        13.43 o                         
  -1   8   7        932.12       1017.37        23.13 o                         
   0   8   7        731.47        728.93        16.13 o                         
   1   8   7          0.90          8.83         3.18 o                         
   2   8   7       1393.85       1501.79        27.74 o                         
   3   8   7        246.25        235.30        10.32 o                         
   4   8   7         21.17         13.51         6.31 o                         
   5   8   7         18.58         14.67         2.08 o                         
   6   8   7        545.58        484.73        11.42 o                         
   7   8   7         22.51         21.42         3.61 o                         
   8   8   7        247.12        237.38         7.93 o                         
   9   8   7       1315.13       1544.10        29.08 o                         
  10   8   7        233.33        219.23         8.49 o                         
  11   8   7         66.96         56.49         4.38 o                         
  12   8   7         47.75         39.93         4.35 o                         
  13   8   7        103.07         99.76         8.19 o                         
  -8   9   7         73.31         97.58        12.70 o                         
  -7   9   7         37.02          4.13        16.76 o                         
  -6   9   7          8.08          0.00        15.50 o                         
  -5   9   7        651.00        687.88        37.47 o                         
  -4   9   7       2189.36       2462.51        85.07 o                         
  -3   9   7        319.99        411.17        36.93 o                         
  -2   9   7        171.68        207.16        55.16 o                         
  -1   9   7         83.58         98.25        55.22 o                         
   0   9   7        303.97        257.71        30.17 o                         
   1   9   7        217.69        249.41        12.68 o                         
   2   9   7          9.23          9.00         4.51 o                         
   3   9   7        356.18        375.47        17.89 o                         
   4   9   7        940.43        954.54        26.17 o                         
   5   9   7        758.29        864.84        30.87 o                         
   6   9   7        172.90        159.91         7.81 o                         
   7   9   7         35.79         21.74         3.20 o                         
   8   9   7          1.49          2.88         3.43 o                         
   9   9   7        152.24        156.17        19.03 o                         
  10   9   7          0.11          1.20         3.82 o                         
  11   9   7        308.56        315.91        10.98 o                         
  12   9   7        108.38         85.97         7.86 o                         
  -7  10   7         27.73         37.07        13.19 o                         
  -6  10   7          0.08          0.00        21.51 o                         
  -5  10   7         50.50         18.93        22.62 o                         
  -4  10   7          3.08         29.83        52.80 o                         
  -3  10   7         56.40        123.76        49.91 o                         
  -2  10   7        366.33        431.89        52.00 o                         
  -1  10   7        146.88        113.34        25.63 o                         
   0  10   7        266.22        311.42        81.41 o                         
   1  10   7        699.90        680.04        54.42 o                         
   2  10   7        678.34        620.94        22.28 o                         
   3  10   7        183.89        210.98        12.21 o                         
   4  10   7        136.56         90.39        15.31 o                         
   5  10   7        263.99        294.31        13.85 o                         
   6  10   7        130.03        120.70        21.23 o                         
   7  10   7        159.70        158.69         8.65 o                         
   8  10   7        309.79        284.19        49.36 o                         
   9  10   7          1.64          1.37         3.98 o                         
  10  10   7        129.01        126.81        30.52 o                         
  11  10   7         22.55         15.24         7.54 o                         
  12  10   7          7.00          7.07         6.90 o                         
  -6  11   7         22.50         20.59         9.42 o                         
  -5  11   7         78.54         27.33        34.33 o                         
  -4  11   7         47.86          0.80        25.14 o                         
  -3  11   7        309.64        368.19        36.15 o                         
  -2  11   7         42.42         12.17        25.49 o                         
  -1  11   7         36.03         18.67        44.74 o                         
   0  11   7        300.57        321.98        36.18 o                         
   1  11   7       1091.95       1408.09       260.18 o                         
   2  11   7        518.87        461.53       446.64 o                         
   3  11   7        104.90         72.49         9.35 o                         
   4  11   7         63.02         67.07        10.17 o                         
   5  11   7         41.95         42.50         6.55 o                         
   6  11   7         24.38         14.31        11.93 o                         
   7  11   7          0.23          0.45         6.28 o                         
   8  11   7          0.79          0.00         4.20 o                         
   9  11   7        545.97        601.90        40.36 o                         
  10  11   7        896.51       1006.96        43.54 o                         
  11  11   7         50.42         47.67        13.19 o                         
  -4  12   7        188.38        169.03        42.72 o                         
  -3  12   7        830.89       1015.16        71.79 o                         
  -2  12   7        432.40        416.72        44.61 o                         
  -1  12   7          9.19          6.21        37.10 o                         
   0  12   7         13.80          6.17        32.38 o                         
   1  12   7         11.19         23.45        35.92 o                         
   2  12   7         21.21          9.54        35.87 o                         
   3  12   7         12.54         17.47         8.83 o                         
   4  12   7         33.77         26.71         7.94 o                         
   5  12   7        173.49        183.65        11.81 o                         
   6  12   7        790.90        812.07        63.31 o                         
   7  12   7        325.99        350.61        54.95 o                         
   8  12   7        146.21        121.94        12.78 o                         
   9  12   7        125.01        106.58        24.86 o                         
  10  12   7         55.43         65.05        14.81 o                         
  -3  13   7        107.28        127.76        17.56 o                         
  -2  13   7          3.31          0.00        23.40 o                         
  -1  13   7        168.30        177.37        27.82 o                         
   0  13   7        363.42        394.58        32.21 o                         
   1  13   7         19.67          6.02        26.76 o                         
   2  13   7        299.93        428.59        41.68 o                         
   3  13   7         73.66         56.93        19.07 o                         
   4  13   7          2.45          0.68         8.98 o                         
   5  13   7        105.00         84.06         8.79 o                         
   6  13   7        203.38        198.16        41.97 o                         
   7  13   7         78.04         64.27         8.63 o                         
   8  13   7          2.03          1.18         7.54 o                         
   0  14   7         11.84         23.86        10.52 o                         
   1  14   7        273.70        325.48        28.65 o                         
   2  14   7        776.54        914.27        52.73 o                         
   3  14   7        339.07        324.34        67.52 o                         
   4  14   7          2.62         16.00        30.33 o                         
   5  14   7         11.01         16.42        10.31 o                         
   6  14   7         71.13         62.66         9.05 o                         
  -6 -12   8         28.78         47.87         7.40 o                         
  -5 -12   8         13.02         14.09         4.82 o                         
  -4 -12   8         93.31         71.85         5.78 o                         
  -3 -12   8          5.05          5.32         3.97 o                         
  -2 -12   8          7.44         10.63         4.54 o                         
  -1 -12   8        488.90        477.93        14.51 o                         
   0 -12   8        786.67        884.76        36.06 o                         
   1 -12   8        158.80        138.80        14.58 o                         
   2 -12   8         17.88         32.17         8.17 o                         
  -8 -11   8          0.37          4.06        24.30 o                         
  -7 -11   8          2.05          6.91        23.01 o                         
  -6 -11   8          1.58          3.63         5.68 o                         
  -5 -11   8        356.61        366.09        16.45 o                         
  -4 -11   8        782.14        801.55        22.03 o                         
  -3 -11   8         14.58         26.38         3.91 o                         
  -2 -11   8         22.65         22.63         4.48 o                         
  -1 -11   8         29.61         29.06         3.59 o                         
   0 -11   8        226.32        233.38        10.37 o                         
   1 -11   8         20.96         17.42         5.68 o                         
   2 -11   8        171.87        114.03         9.54 o                         
   3 -11   8          1.99          6.45        10.29 o                         
   4 -11   8         13.22         15.26        11.69 o                         
  -9 -10   8          3.27          6.57        33.89 o                         
  -8 -10   8         51.85         53.13        35.28 o                         
  -7 -10   8        193.67        211.79        27.23 o                         
  -6 -10   8        209.69        222.81        26.81 o                         
  -5 -10   8        679.87        695.78        27.97 o                         
  -4 -10   8        763.15        732.47        30.69 o                         
  -3 -10   8         61.94         60.43         4.45 o                         
  -2 -10   8        247.78        208.44         8.53 o                         
  -1 -10   8         23.20         18.89         4.20 o                         
   0 -10   8         14.50         12.58         4.00 o                         
   1 -10   8         48.47         38.70         4.68 o                         
   2 -10   8         11.44          8.85         4.68 o                         
   3 -10   8         18.55         13.33         4.78 o                         
   4 -10   8        411.44        511.75        28.39 o                         
   5 -10   8        281.28        341.57        65.58 o                         
   6 -10   8         32.21         14.97         9.64 o                         
 -10  -9   8         66.14         64.43        19.41 o                         
  -9  -9   8        622.01        640.79        73.23 o                         
  -8  -9   8        425.99        522.28        63.97 o                         
  -6  -9   8         46.01         56.07        11.39 o                         
  -5  -9   8         26.05         25.39         5.48 o                         
  -4  -9   8        189.19        197.93         8.07 o                         
  -3  -9   8         46.77         37.55         6.51 o                         
  -2  -9   8        142.14        140.55         5.28 o                         
  -1  -9   8         34.52         23.33         2.79 o                         
   0  -9   8        790.54        832.92        21.28 o                         
   1  -9   8       1130.62       1212.93        28.43 o                         
   2  -9   8          6.95          6.09         2.59 o                         
   3  -9   8         78.35         56.07        32.32 o                         
   4  -9   8        345.32        468.46        73.51 o                         
   5  -9   8         77.81         40.23        21.07 o                         
   6  -9   8         41.31         33.48        22.88 o                         
   7  -9   8        153.23        121.81        10.48 o                         
 -11  -8   8         43.30         15.35        18.69 o                         
  -7  -8   8         61.34         79.64        10.13 o                         
  -6  -8   8        239.50        224.60        14.89 o                         
  -5  -8   8         55.92         64.00         9.31 o                         
  -4  -8   8        382.54        410.03        14.08 o                         
  -3  -8   8        340.54        319.36         8.56 o                         
  -2  -8   8         16.77         15.44         2.26 o                         
  -1  -8   8        961.90        931.60        31.16 o                         
   0  -8   8       1204.56       1220.94        25.09 o                         
   1  -8   8        184.26        215.67        10.57 o                         
   2  -8   8         36.18         27.94         7.53 o                         
   3  -8   8        316.97        351.62        21.78 o                         
   4  -8   8          1.24          3.72        10.82 o                         
   5  -8   8        162.60        226.74        33.24 o                         
   6  -8   8         14.99          9.16        12.27 o                         
   7  -8   8         11.58         64.68        20.96 o                         
   8  -8   8          9.96         31.99        23.45 o                         
 -11  -7   8         62.58         59.89        39.94 o                         
 -10  -7   8        745.82        824.15        88.16 o                         
  -9  -7   8        309.78        326.25        43.71 o                         
  -8  -7   8        136.65        170.96        31.78 o                         
  -7  -7   8          7.78          2.01         8.11 o                         
  -6  -7   8          3.23          7.89         8.43 o                         
  -5  -7   8         87.76         67.34         9.51 o                         
  -4  -7   8        572.10        622.17        34.29 o                         
  -3  -7   8        540.99        523.27        43.39 o                         
  -2  -7   8       1068.82       1105.93        18.93 o                         
  -1  -7   8        195.20        244.16         9.24 o                         
   0  -7   8        152.79        189.09         7.57 o                         
   1  -7   8        160.20        146.07         7.09 o                         
   2  -7   8         67.20         67.58         5.42 o                         
   3  -7   8        260.13        278.68        16.10 o                         
   4  -7   8          3.64         35.03        50.14 o                         
   5  -7   8        647.65        778.59        31.51 o                         
   6  -7   8        458.69        432.96        50.67 o                         
   7  -7   8         44.21         33.51        12.82 o                         
   8  -7   8         11.69          6.91        18.53 o                         
   9  -7   8        118.26        143.83        38.65 o                         
 -11  -6   8          6.57          6.10        19.37 o                         
 -10  -6   8        238.47        222.73        36.23 o                         
  -9  -6   8          5.20          0.00        23.49 o
[truncated: 231,580 more chars]
